# Supplementary material for: Gut Microbiota Composition Is Associated With the Global DNA Methylation Pattern in Obesity
Source: Front Genet. 2019 Jul 3;10:613. doi: 10.3389/fgene.2019.00613 (PMC6616130; doi:10.3389/fgene.2019.00613)
Supplement: Table S1 — Baseline clinical characteristics of study subjects. [file Table_1.xlsx]

## Sheet: Hoja3
	Whole population	Min-Max
Gender	11 (M) /34 (F)
Age (Years)	46.1 ± 9.9	(24 - 67)
BMI (Kg/m2)	49.4 ± 8.2	(31.2 - 66.1)
FBG (mg/dL)	123.0 ± 50.9	(73 - 324)
HOMA-IR (	9.5 ± 5.7	(0.7 - 21.1)
HbA1c (%)	6.3 ± 1.5	(4.6 - 12.0)
TG (mg/dL)	152.8 ± 91.2	(37.0 - 449.0)
HDL-chol (mg/dL)	45.8 ± 10.4	(30.0 - 65.0)
SBP (mmHg)	136.8 ± 18.3	(105.0 - 187.0)
DBP (mmHg)	82.7 ± 10.4	(55.0 - 106.0)
T2D med	29 (N) /16 (Y)
Gender, male (M)/female (F); BMI (body mass index); FBG (fasting blood glucose)l; TG (triglycerides); HDL-chol (high-density lipoprotein cholesterol); SBP (systolic blood pressure); DBP (diastolic blood pressure); T2D med (T2D medication: insulin, metformin, others), Yes (Y)/No (N). Values are expressed in Mean ± SD.
