# Supplementary material for: Gut Microbiota Composition Is Associated With the Global DNA Methylation Pattern in Obesity
Source: Front Genet. 2019 Jul 3;10:613. doi: 10.3389/fgene.2019.00613 (PMC6616130; doi:10.3389/fgene.2019.00613)
Supplement: Table S2 — Relative abundance of bacterial phyla in fecal microbiota. [file Table_2.xlsx]

## Sheet: Recovered_Sheet1
ID patient	Acidobacteria	Actinobacteria	Aquificae	Armatimonadetes	Bacteroidetes	Caldiserica	Candidatus	Chlamydiae	Chlorobi	Chloroflexi	Chrysiogenetes	Crenarchaeota	Cyanobacteria	Deferribacteres	DeinococcusThermus	Dictyoglomi	Elusimicrobia	Euryarchaeota	Fibrobacteres	Firmicutes	Fusobacteria	Gemmatimonadetes	Ignavibacteriae	Nitrospirae	Planctomycetes	Proteobacteria	Spirochaetes	Synergistetes	Tenericutes	Thermodesulfobacteria	Thermotogae	Verrucomicrobia	Ratio Bact/Firm
1	0.00726445	2.35368	0.00242148	0	23.2862	0	0	0.00121074	0.00121074	0.00363223	0.00242148	0	0.0992808	0	0.0108967	0	0.00484297	0	0	66.1549	0.00363223	0	0.00242148	0	0.00484297	7.96184	0.0169504	0	0.0193719	0.00363223	0.0569049	0.00242148	0.351995	LowBFR group
2	0.0200098	5.55	0.000909537	0.000909537	27.4235	0.000909537	0	0	0.00636676	0.025467	0.0955014	0	0.536627	0.00636676	0.00909537	0	0.00272861	0	0	52.4849	0.116421	0.000909537	0.000909537	0.00181907	0.00181907	13.5812	0.0172812	0.011824	0.0891347	0.00363815	0.0100049	0.00181907	0.522503
3	0.00974226	1.52521	0.00216495	0.00216495	35.9684	0	0	0	0.00432989	0.0108247	0.114742	0	0.40268	0.00974226	0.0162371	0	0.00541237	0	0	48.8087	0.00649484	0	0.00216495	0	0.00974226	12.7754	0.0324742	0.0194845	0.101753	0.00541237	0.159124	0.00757732	0.736926
4	0.0218624	0.494223	0	0.00132499	34.6638	0	0	0.000662497	0.00927496	0.0132499	0.0112625	0	0.0291499	0.00132499	0.00596248	0	0.00993746	0	0	46.3039	0.00198749	0	0.00132499	0.00132499	0.00132499	18.3121	0.00927496	0.00331249	0.0940746	0.000662497	0.00596248	0.00264999	0.748615
5	0.0100017	8.40743	0.00500085	0	38.2665	0	0.00100017	0	0.00500085	0.0710121	0.0820139	0	0.367062	0.00400068	0.00800136	0	0.0110019	0	0	44.9776	0.00700119	0	0.00200034	0.0430073	0.00900153	7.0372	0.0130022	0.00400068	0.64711	0.00800136	0.00900153	0.00500085	0.85079
6	0.0019324	2.01163	0.00289861	0	37.8355	0	0	0	0.000966202	0.00772962	0.0251213	0	0.117877	0.0202902	0.00483101	0	0.0019324	0.00289861	0	42.6259	1.1063	0	0.000966202	0	0.00579721	16.0283	0.00966202	0.00289861	0.0888906	0.0019324	0.0937216	0.0019324	0.887618
7	0.00579441	6.93591	0	0.00289721	41.2273	0	0.00289721	0	0.00579441	0	0.0115888	0	0.0376637	0.00289721	0.00289721	0	0	0	0.00289721	39.8656	0.0115888	0	0.00289721	0.00289721	0.00289721	11.641	0.0231777	0	0.19701	0	0.0115888	0.00289721	1.03416
8	0.0134336	24.1917	0.00447788	0.0246283	36.6895	0.00447788	0	0	0	0.0492567	0.109708	0	0.588841	0.0111947	0.324646	0	0.00895576	0	0	32.0437	0.00671682	0	0	0.00223894	0.0134336	1.32097	0.038062	0.038062	0.120903	0.00223894	4.19577	0.197027	1.14498
9	0.0190686	8.30916	0.00204307	0	40.862	0	0.000681023	0.000681023	0.0061292	0.00476716	0.0156635	0	0.030646	0.00408614	0.00272409	0	0.00408614	0.000681023	0	35.3696	0.00272409	0	0.00136205	0.00408614	0	15.2515	0.0143015	0.000681023	0.0245168	0.00340511	0.0510767	0.0143015	1.15529
10	0.0164173	4.29941	0.00193145	0.000965726	41.785	0	0	0	0.000965726	0.00386291	0.0328347	0	0.390153	0.00386291	0.00579436	0	0.00579436	0	0.00193145	35.0481	0.00579436	0	0.00579436	0.000965726	0.00386291	18.118	0.00386291	0	0.249157	0.000965726	0.0144859	0	1.19222
11	0.0167954	9.09666	0.00258391	0.00129196	40.4692	0	0	0	0.00258391	0.0116276	0.0167954	0	0.160203	0	0.0155035	0	0.0103357	0	0	32.9617	0.0142115	0	0	0.0245472	0.00129196	16.683	0.00904369	0.00645978	0.0826852	0.00516783	0.382419	0.0258391	1.22776
12	0.0121871	7.17089	0	0	44.9679	0.00243742	0	0	0.00243742	0.0316865	0.0414361	0	0.60448	0	0.00487484	0	0.00487484	0	0	34.6333	0	0	0	0	0.00731226	12.3943	0.0121871	0.029249	0.0511858	0.00487484	0.0194994	0.00487484	1.2984
13	0.0211135	5.73021	0.00422271	0.00211135	45.1977	0	0	0.00211135	0	0.00211135	0.20269	0	0.0591179	0.00422271	0.0190022	0	0.00633406	0	0.00844541	33.3003	0.0105568	0	0.00211135	0.00211135	0.0126681	15.1468	0.0654519	0.00211135	0.0591179	0.00422271	0.135127	0	1.35728
14	0.00783325	2.92679	0.0049848	0.000712114	53.8251	0	0	0.00213634	0.000712114	0.0049848	0.0206513	0	0.133165	0.0049848	0.00569691	0	0.00213634	0	0.00142423	37.5939	0.00213634	0	0.000712114	0	0.00783325	5.39853	0.012818	0.00356057	0.0213634	0.00356057	0.00925748	0.0049848	1.43175
15	0.0115365	3.76281	0.0115365	0.000961372	39.324	0	0	0.00961372	0.0471072	0.0105751	0.0922917	0	0.542214	0	0.000961372	0.00192274	0.0105751	0.000961372	0.00192274	27.2943	0.00288412	0	0	0	0.0124978	28.7316	0.025957	0.00769098	0.0288412	0.00384549	0.0499913	0.0134592	1.44074
16	0.0122397	2.27047	0.00152996	0	50.4521	0.00917979	0	0	0	0	0.00917979	0	0.0351892	0.00152996	0.00611986	0	0.00764982	0	0.00305993	34.3095	0.00152996	0.00152996	0.00152996	0	0.00152996	12.7982	0.0183596	0.0122397	0.044369	0.00152996	0.00152996	0	1.4705
17	0.00947991	4.44489	0.00118499	0.00118499	47.9067	0	0	0.00118499	0	0.00118499	0.00829492	0	0.0402896	0.00355497	0	0	0.00592494	0	0	32.1096	0.00355497	0	0.00236998	0.00118499	0.00236998	15.4143	0.00710993	0	0.0248848	0.00118499	0.00829492	0.00118499	1.49197
18	0.0184574	7.07957	0.00115359	0	51.9311	0	0	0	0.00115359	0.00346077	0.0149967	0	0.279168	0.00115359	0.00461436	0	0.0103823	0.00230718	0	34.708	0.00230718	0	0.00115359	0	0.00461436	5.90407	0.00346077	0	0.0173038	0.00115359	0.0103823	0	1.49623
19	0.0223164	3.96675	0.00278956	0	49.9135	0	0	0	0.0111582	0.00278956	0.0362642	0	0.167373	0.00836867	0.00557911	0	0.00278956	0	0	32.105	0.025106	0	0.00557911	0.00278956	0.0306851	13.083	0.0390538	0.200848	0.354274	0	0.0111582	0.00278956	1.5547
20	0.0122109	5.63125	0.00508787	0	39.953	0.0183163	0	0.00915816	0	0.00203515	0.0274745	0	0.258464	0	0.00508787	0	0	0	0.00305272	25.3549	0.20962	0	0	0	0.00305272	28.258	0.0101757	0.00407029	0.215726	0.00712301	0.0122109	0	1.57575
21	0.00181089	0.88643	0	0	55.8197	0	0	0.000905444	0	0.000905444	0.016298	0	0.00995989	0	0.00633811	0	0	0.000905444	0	35.2598	0.008149	0	0	0	0.00181089	7.96519	0.00271633	0	0.00905444	0.00271633	0.00633811	0.000905444	1.5831
22	0.0502787	1.13715	0.00213952	0	52.4792	0	0.00427904	0.00320928	0.0171161	0.00427904	0.0203254	0	0.534879	0.00320928	0.00320928	0	0.00748831	0.00320928	0	32.1527	0.446089	0	0	0.00106976	0.00427904	13.0639	0.0106976	0.0128371	0.0203254	0.00106976	0.0128371	0.00427904	1.63219
23	0.00161093	1.16309	0.000805464	0	57.4707	0.000805464	0.000805464	0	0	0.00402732	0.00886011	0	0.223919	0.000805464	0.00563825	0	0.00241639	0	0.00161093	35.02	0.00644371	0	0	0	0.00886011	5.99427	0.0354404	0	0.0161093	0.00161093	0.0306076	0.00161093	1.64108
24	0.00806413	1.80153	0.00322565	0.00161283	48.1799	0	0	0	0	0.00322565	0.0177411	0	0.30805	0.00161283	0.00322565	0	0	0	0.00161283	28.9792	0.00483848	0	0	0	0.00161283	20.6425	0.00806413	0.00322565	0.027418	0.00161283	0	0.00161283	1.66257
25	0.00109266	1.00415	0	0	58.7063	0	0.00109266	0	0	0.00437063	0.323427	0	0.0655594	0.00109266	0.0109266	0	0.00437063	0	0.00327797	35.2458	0.00109266	0	0	0	0.00327797	3.9281	0.00546329	0	0.110358	0.00218531	0.287369	0.290647	1.66563
26	0.00519076	1.20218	0.00311446	0	52.5232	0	0.00103815	0.0020763	0.00103815	0.0020763	0.00830522	0	0.047755	0.00103815	0.00103815	0	0.0020763	0.00103815	0.00103815	31.32	0.0166104	0	0	0	0.00622891	14.8113	0.0228393	0.00103815	0.0124578	0	0.00622891	0.00103815	1.67699
27	0.0549753	8.16039	0	0	44.3387	0	0	0.00343595	0.00229064	0	0.00687191	0	0.0355049	0.00687191	0.00572659	0	0.00114532	0.00114532	0	26.0789	0.00114532	0	0.00114532	0	0.0171798	21.2067	0.021761	0.0309236	0.0183251	0.00572659	0.00114532	0	1.70018
28	0.00439026	14.1862	0.000627179	0	40.9247	0	0	0.00125436	0.000627179	0.00125436	0.0125436	0	0.0119164	0.000627179	0.00188154	0	0.0131708	0.000627179	0	24.0354	0.00376308	0	0	0.00125436	0.000627179	20.7659	0.00627179	0	0.0238328	0.000627179	0.00250872	0	1.70268
29	0.0208404	5.95775	0	0	47.5369	0	0	0	0.00781515	0.0182353	0.0104202	0	0.528825	0	0	0	0.0052101	0	0	27.3478	0.00260505	0	0	0.00260505	0	16.3363	0.00781515	0	2.19866	0.00260505	0.0130252	0.00260505	1.73823
30	0.01632	7.41373	0.00296727	0	52.1379	0.00148364	0	0	0.00148364	0.00445091	0.0222545	0	0.136494	0.00296727	0.106822	0	0.0118691	0	0	29.1119	0.00148364	0	0	0	0.0118691	10.878	0.06528	0.00148364	0.0504436	0.00890181	0.00445091	0.00741818	1.79095
31	0.00191517	1.10122	0	0	59.3511	0	0	0.00127678	0.00255356	0.00127678	0.00574551	0	0.0197901	0.00127678	0.00446873	0	0.00191517	0	0	32.3102	0.0063839	0	0.00063839	0	0.00191517	7.12635	0.00574551	0.00063839	0.022982	0	0.0319195	0.00063839	1.83692
32	0.0148299	2.35137	0	0	60.9264	0	0.0313077	0.00164777	0	0.00329554	0.0329554	0	0.113696	0	0.0115344	0	0.00164777	0	0	31.9173	0.00329554	0	0.00164777	0	0.00164777	4.43745	0.0131822	0.00329554	0.0428421	0.00329554	0.0873319	0	1.90888
33	0.0860728	3.9825	0.0014466	0	54.7792	0	0	0.000723301	0.0028932	0.00361651	0.0209757	0	0.052801	0.00433981	0.00723301	0	0.00433981	0.000723301	0.00433981	25.3828	0.00650971	0	0	0.0014466	0.0108495	15.381	0.0332719	0.0556942	0.138151	0.00361651	0.0101262	0.0253155	2.15812
34	0.0260001	4.28136	0.00520003	0.00173334	56.4272	0	0	0	0.00173334	0.00346669	0.0208001	0	0.143867	0.00346669	0.0190668	0	0.00693337	0	0	23.4435	0.00173334	0	0	0	0.00346669	14.9639	0.0104001	0.00173334	0.561603	0	0.00346669	0.0693337	2.40694
35	0.0052193	2.56094	0	0	58.811	0	0	0	0	0.00173977	0.00695906	0	0.0139181	0.00173977	0	0	0.0104386	0	0	24.0523	3.03589	0	0	0.00173977	0.00173977	11.4703	0.00173977	0	0.0208772	0.00173977	0.00173977	0	2.44513
36	0.00725246	2.08664	0.00518033	0.00414426	45.8842	0	0	0.0031082	0.015541	0.00518033	0.0497311	0	0.0714885	0.00207213	0.0113967	0	0.0031082	0.00103607	0	18.3353	0.0031082	0	0	0	0.00621639	33.2038	0.0580197	0.00621639	0.032118	0.0031082	0.188564	0.0134689	2.50251	HighBFR group
37	0.0154457	3.09907	0	0	55.4534	0	0	0	0	0	0.0132392	0	0.0187555	0	0.00220653	0	0.0110327	0	0	20.1853	4.14056	0	0	0.00220653	0	17.03	0.00551633	0	0.0176523	0.00220653	0.0033098	0	2.74722
38	0.0126804	1.72834	0.00126804	0	57.9379	0	0	0.00380411	0	0	0.0557937	0	0.0139484	0.00253608	0	0	0.0114123	0.00253608	0	20.7705	0.00507215	0	0	0.00126804	0	19.4162	0.00507215	0.00126804	0.0240927	0	0.00634019	0	2.78943
39	0	9.0843	0	0	61.0828	0	0	0	0	0	0	0	0	0	0	0	0	0	0	21.1483	0	0	0	0.0363372	0	8.61192	0	0	0.0363372	0	0	0	2.88831
40	0.023213	1.80046	0.00725405	0	56.7571	0	0	0.00870486	0.111712	0.0101557	0.0188605	0	0.206015	0	0.00290162	0	0.00145081	0	0.00580324	18.9795	0.0188605	0	0	0.00290162	0.00580324	21.8826	0.0203113	0.00435243	0.0565816	0	0.0406227	0.0348194	2.99044
41	0.00671614	0.687733	0.000671614	0	53.5451	0	0	0	0	0	0.0120891	0	0.654824	0	0.00134323	0	0.00201484	0	0	16.4687	25.4857	0	0	0	0.00201484	3.10823	0.00134323	0	0.0194768	0.00201484	0.00201484	0	3.25133
42	0.0101222	1.88273	0	0	67.0446	0	0	0.00253056	0.00253056	0	0.00253056	0	0.0101222	0.00506111	0	0	0.00253056	0	0	20.1053	0.0177139	0	0	0	0	10.8181	0	0.00253056	0.0354278	0	0.0582028	0	3.33467
43	0.00497179	2.23482	0	0	54.4236	0	0	0	0	0.00248589	0.00497179	0	0.166555	0	0.00497179	0	0.00248589	0	0	13.7072	0.964526	0	0	0	0.00745768	28.4237	0.0198871	0	0.0323166	0	0	0	3.97044
44	0.00361781	3.89518	0.00120594	0	72.0452	0.00120594	0	0	0.00120594	0.00241188	0.0615028	0	0.112152	0.00241188	0.00602969	0	0.0108534	0	0	17.0652	0.00602969	0	0	0	0	6.57598	0.0265306	0.136271	0.0265306	0.00120594	0.019295	0	4.22176
45	0.00083307	3.75215	0.00083307	0	60.7158	0	0	0	0	0	0.00166614	0	0.0133291	0.00083307	0.00249921	0	0.0324897	0	0	13.9597	0.00249921	0	0	0	0.00083307	21.4832	0.00249921	0	0.0258252	0	0.00333228	0.00166614	4.34936
