# Supplementary material for: Gut Microbiota Composition Is Associated With the Global DNA Methylation Pattern in Obesity
Source: Front Genet. 2019 Jul 3;10:613. doi: 10.3389/fgene.2019.00613 (PMC6616130; doi:10.3389/fgene.2019.00613)
Supplement: Table S3 — List of genes differentially methylated in whole blood. [file Table_3.xls]

## Sheet: Down HighBFR vs LowBFR
Probeset ID	UCSC_CpG_Islands_Name	UCSC_RefGene_Group	UCSC_RefGene_Name	p-value
cg14258154		Body;Body;Body	ZFYVE9;ZFYVE9;ZFYVE9	3.90056e-05
cg13947046		Body	CTRC	0.00056773
cg23520478	chr5:148724888-148725325	3'UTR;3'UTR	AFAP1L1;AFAP1L1	0.000640414
cg07191562		Body	MACROD2	0.001894
cg16959486		Body	MOBP	0.00191338
cg24423230		Body;Body;Body;Body	ZFP64;ZFP64;ZFP64;ZFP64	0.00201687
cg26014413	chr1:3331040-3331279	Body;Body	PRDM16;PRDM16	0.00202791
cg20767356		5'UTR	HORMAD1	0.00206715
cg02245105	chr2:109335768-109336670	Body	RANBP2	0.00207369
cg25146230		Body	SLC26A4	0.00207775
cg27563778		5'UTR;1stExon	C4orf17;C4orf17	0.00215172
cg13870199		Body	C9orf27	0.00217469
cg09287420		TSS1500;TSS1500	GP6;GP6	0.00237571
cg07377722	chr13:113201706-113201927	Body;Body;Body	TUBGCP3;TUBGCP3;TUBGCP3	0.00243863
cg18311416	chr1:151735445-151736093	3'UTR	MRPL9	0.00248321
cg23724635		Body;TSS200	STK24;STK24	0.00261098
cg15685762	chr8:42294064-42295059	Body	SLC20A2	0.00265243
cg14182431	chr6:31509668-31509896	5'UTR;TSS1500;5'UTR	BAT1;SNORD84;BAT1	0.00276421
cg13795149	chr16:19729194-19729896	5'UTR;5'UTR;TSS200;5'UTR;Body;Body	IQCK;IQCK;KNOP1;IQCK;IQCK;IQCK	0.00291098
cg17533575		TSS1500	IDO2	0.00306966
cg20619820		TSS1500;5'UTR;5'UTR;5'UTR	CSRP1;CSRP1;CSRP1;CSRP1	0.00322799
cg02025435	chr16:89985913-89986356	1stExon	MC1R	0.00325045
cg01016497		Body;Body;Body;Body;Body;Body	ARMC10;ARMC10;ARMC10;ARMC10;ARMC10;ARMC10	0.00328172
cg14561836		Body	KIFC1	0.00332058
cg27245646	chr3:127347682-127348859	Body	PODXL2	0.00344746
cg09763180		TSS200	MIR202	0.00345833
cg26666703		Body	PLK1	0.00363214
cg17164443		5'UTR	ARHGEF10	0.00370674
cg24652288	chr11:111797551-111798030	Body;Body	C11orf52;HSPB2-C11orf52	0.00381335
cg00882611		Body;Body;Body;Body	HNRNPC;HNRNPC;HNRNPC;HNRNPC	0.0038201
cg13978028		5'UTR;5'UTR	PACSIN2;PACSIN2	0.00403619
cg26192748		Body	GTF2IRD2	0.00422654
cg17692977		TSS1500;5'UTR	LDLRAD4;LDLRAD4	0.00424571
cg03595886		Body;Body	GTF2H1;GTF2H1	0.00451008
cg16551669		Body	PKD1L2	0.00460229
cg24500314	chr3:169755594-169756847	1stExon;5'UTR	GPR160;GPR160	0.00460412
cg09510085		Body	KIAA1609	0.00466969
cg07183320		3'UTR	RBL1	0.00476794
cg08943850		5'UTR;Body;Body;Body;Body	FGGY;FGGY;FGGY;FGGY;FGGY	0.00497579
cg06801994		Body;Body;Body	PCID2;PCID2;PCID2	0.00505152
cg17588038		TSS1500;5'UTR;Body	CREB5;CREB5;CREB5	0.00509704
cg10517230		Body;Body;Body;Body;Body;Body;Body;Body;Body;Body;Body;Body;Body;Body;Body	CACNA1G;CACNA1G;CACNA1G;CACNA1G;CACNA1G;CACNA1G;CACNA1G;CACNA1G;CACNA1G;CACNA1G;CACNA1G	0.00528466
cg04832916	chr12:121734045-121735169	TSS1500;TSS1500;TSS1500;TSS1500;TSS1500;TSS1500	CAMKK2;CAMKK2;CAMKK2;CAMKK2;CAMKK2;CAMKK2	0.00532894
cg10526031		TSS200;Body;Body;5'UTR	PDZRN3;PDZRN3;PDZRN3;PDZRN3	0.00535809
cg14108894		Body;Body;Body	MAD1L1;MAD1L1;MAD1L1	0.00543473
cg04048710		Body;Body;Body;Body;Body;Body	ERBB2;ERBB2;ERBB2;ERBB2;ERBB2;ERBB2	0.00555979
cg17186700	chr1:109203593-109204378	TSS1500;TSS1500	HENMT1;HENMT1	0.00563674
cg16874812	chr1:179560751-179561596	TSS1500;TSS200;TSS200;TSS200	TDRD5;TDRD5;TDRD5;TDRD5	0.0056422
cg16286281	chr8:119123974-119124432	Body	EXT1	0.00581697
cg10341719		Body;TSS1500	C21orf34;C21orf34	0.00587105
cg05204809		3'UTR	ERC2	0.00596552
cg10158975		3'UTR;3'UTR	AMOTL1;AMOTL1	0.00605479
cg09625253		Body	HSPA4	0.00619345
cg02889647		TSS1500	IVL	0.00624785
cg24440196		TSS1500	GLYATL1	0.00627086
cg18864442	chr14:60193831-60194302	Body;1stExon	RTN1;RTN1	0.00629884
cg05704640		TSS1500;TSS1500;5'UTR	ART3;ART3;ART3	0.00640868
cg26070281	chr14:21558547-21561443	Body;Body;Body	ZNF219;ZNF219;ZNF219	0.00652976
cg07200877		TSS1500	SPRYD5	0.00666698
cg14278345	chr22:50448567-50449521	5'UTR;1stExon	IL17REL;IL17REL	0.00673387
cg17430014		Body;Body	PDCD6IP;PDCD6IP	0.00678385
cg26302934		Body;Body	USP4;USP4	0.00691031
cg15883603		5'UTR;5'UTR;5'UTR;5'UTR;5'UTR;5'UTR	SORBS2;SORBS2;SORBS2;SORBS2;SORBS2;SORBS2	0.00698972
cg13252144		ExonBnd;Body	XPO5;XPO5	0.00703752
cg04487827	chr1:44435409-44436114	TSS1500;TSS1500	DPH2;DPH2	0.00707211
cg14037037		Body;Body;Body	DCAF5;DCAF5;DCAF5	0.00727526
cg12537064		Body	GNPTAB	0.00728535
cg19853077	chr10:105217966-105218287	Body	CALHM1	0.00745698
cg01099448		Body;3'UTR	SPAG16;SPAG16	0.00753666
cg10307590	chr11:111749570-111750078	Body;TSS1500	FDXACB1;C11orf1	0.00760102
cg19833279		Body	GRAMD1C	0.00777122
cg04961397	chr16:30991828-30992129	Body	SETD1A	0.00780101
cg20659485	chr5:132201901-132202753	3'UTR	UQCRQ	0.0079377
cg06966593		Body	ITPR2	0.0079505
cg09366988	chr2:204399490-204400179	5'UTR;5'UTR	RAPH1;RAPH1	0.00798173
cg11522493		3'UTR;3'UTR	PRDM2;PRDM2	0.0080741
cg25566507	chr19:17952196-17953474	Body	JAK3	0.00811414
cg02033040	chr3:43020702-43021354	Body	FAM198A	0.00816004
cg06181173		5'UTR;Body	WDR17;WDR17	0.00817774
cg21244368		Body;Body	NDST1;NDST1	0.00836104
cg23180534	chr14:74416857-74417358	1stExon;5'UTR;5'UTR;TSS200	COQ6;COQ6;COQ6;FAM161B	0.00851655
cg17607187	chr17:72208474-72208902	TSS200;TSS200	MGC16275;TTYH2	0.00854677
cg11761372		Body	AKR1C6P	0.0086724
cg25213539	chr17:79980199-79981548	TSS1500;TSS200	STRA13;LRRC45	0.00869723
cg02358841	chr11:125439122-125439730	TSS1500;TSS1500	EI24;EI24	0.00870112
cg06415662		Body;Body	KIF5C;KIF5C	0.00870703
cg17066171		Body;Body	ATM;ATM	0.00887211
cg05499189		5'UTR;5'UTR;5'UTR;TSS1500;TSS1500	RAI14;RAI14;RAI14;RAI14;RAI14	0.00890331
cg13817182	chr6:127664192-127664755	TSS200;TSS200;TSS1500;TSS200;TSS200	ECHDC1;ECHDC1;ECHDC1;ECHDC1;ECHDC1	0.00894907
cg15979146		3'UTR	C1orf135	0.00902224
cg00412239	chr19:5043658-5044441	Body	KDM4B	0.00909798
cg15201399		Body	TRIM27	0.00919407
cg26543146		Body	LOC101929095	0.00921248
cg25104266		Body;Body	SPATA13;SPATA13	0.00925022
cg21429161	chr20:42839134-42839883	5'UTR;TSS1500;TSS1500;TSS1500	OSER1;OSER1-AS1;OSER1-AS1;OSER1-AS1	0.00931757
cg24029715	chr6:162066917-162067689	Body;Body;Body	PARK2;PARK2;PARK2	0.00934086
cg10118908	chr11:1312846-1313129	Body	TOLLIP	0.00934668
cg20798017		Body	LOC283140	0.00936627
cg16656196		Body	KCNH4	0.00937216
cg22949170	chr4:39772810-39773309	Body;Body;Body	UBE2K;UBE2K;UBE2K	0.00966581
cg21620189		Body	LOC100506457	0.00967895
cg19598605	chr2:70056599-70057583	1stExon;5'UTR	GMCL1;GMCL1	0.00996153
cg00096742		TSS1500;Body;Body;Body	MIR770;MEG3;MEG3;MEG3	0.0100409
cg26171489	chr15:92459266-92459678	Body;Body	SLCO3A1;SLCO3A1	0.0100739
cg22772296		5'UTR	PNOC	0.0101093
cg26074094		Body;Body;Body	SNUPN;SNUPN;SNUPN	0.0102158
cg17911589		TSS200	LOC101927189	0.0102212
cg20470734	chr12:130184541-130184852	Body	TMEM132D	0.0102976
cg21189224		Body	LOC100129066	0.0104293
cg17685905		Body	CEP128	0.0104905
cg04144075		TSS1500	LINC01160	0.0105055
cg03643948	chr21:43547871-43548089	Body;Body	UMODL1;UMODL1	0.0105438
cg08647342	chr1:1322644-1322924	Body	CCNL2	0.0105742
cg26813044	chr15:52263568-52264225	TSS1500;TSS1500	LEO1;LEO1	0.010596
cg04064012		Body	FAM81B	0.0108044
cg02638755		Body;Body	RPTOR;RPTOR	0.0108192
cg08833664		5'UTR;5'UTR	INPP4B;INPP4B	0.0109172
cg24827217		Body	EGFEM1P	0.0110088
cg04736912		5'UTR	SULT1B1	0.0111216
cg21272095		TSS1500	ITLN2	0.0111348
cg06566847		Body;Body;Body	PCCA;PCCA;PCCA	0.0112185
cg21903221	chr14:105851751-105851987	Body;Body	PACS2;PACS2	0.011244
cg17421097	chr5:40679502-40682081	TSS1500	PTGER4	0.0112562
cg05694621		Body;Body;Body	PDE4B;PDE4B;PDE4B	0.0113368
cg15931659		Body	B3GLCT	0.0115423
cg06169760	chr11:289771-290010	Body	ATHL1	0.0116683
cg20007394		5'UTR;5'UTR	SLC4A8;SLC4A8	0.0117101
cg13961189	chr20:25176774-25177028	TSS1500;TSS1500;Body	ENTPD6;ENTPD6;LOC101926889	0.0118511
cg08949571		Body;Body	MKL2;MKL2	0.0119363
cg16901487	chr5:130506330-130506786	Body;Body;Body	LYRM7;LYRM7;LYRM7	0.0120407
cg27654805	chr1:222885326-222886230	Body;TSS1500;1stExon;1stExon;5'UTR;5'UTR;5'UTR;5'UTR	BROX;AIDA;BROX;BROX;BROX;BROX;BROX;BROX	0.0120445
cg03522743	chr11:484870-485620	Body	PTDSS2	0.012198
cg06934749		Body;Body;Body;Body	MASP1;MASP1;MASP1;MASP1	0.0122988
cg11607604		Body;Body	FARP1;FARP1	0.0123081
cg18647881	chr1:165737832-165738349	Body	TMCO1	0.0123845
cg01176141	chr11:70023057-70023304	Body;Body	ANO1;ANO1	0.0123998
cg02997573		Body;Body;Body;Body;Body	PPP2R5C;PPP2R5C;PPP2R5C;PPP2R5C;PPP2R5C	0.0124385
cg16719312		Body	U2SURP	0.0124511
cg14898263	chr13:113464191-113464413	Body;Body	ATP11A;ATP11A	0.0127458
cg17080798		ExonBnd;ExonBnd;Body;Body	ATP2B4;ATP2B4;ATP2B4;ATP2B4	0.0127581
cg19637686	chr12:132824192-132824613	Body	GALNT9	0.0128351
cg05627727		Body	SDK1	0.0130057
cg18332480		Body;Body;Body;Body;Body;Body;Body;Body;Body;Body;Body;Body	PCDH15;PCDH15;PCDH15;PCDH15;PCDH15;PCDH15;PCDH15;PCDH15;PCDH15;PCDH15;PCDH15;PCDH15	0.0130649
cg02556526	chr12:122265374-122265954	Body	SETD1B	0.0130856
cg16773162		Body;Body	RFX4;RFX4	0.0131403
cg23413954		Body	SERINC5	0.0131687
cg07739472	chr5:114598301-114598657	TSS1500	PGGT1B	0.013169
cg08129505	chr19:15582605-15582905	Body	PGLYRP2	0.0132646
cg00807189		Body	TAF2	0.013437
cg24536965		Body;Body	RERE;RERE	0.0134684
cg00650361	chr10:27702368-27703378	1stExon;5'UTR	PTCHD3;PTCHD3	0.0135293
cg21045011	chr1:60280624-60281048	TSS1500	HOOK1	0.0136115
cg02394998		Body;Body;Body	PTPRN2;PTPRN2;PTPRN2	0.0136968
cg14373220	chr14:102357887-102358101	Body;Body;Body;Body;Body	PPP2R5C;PPP2R5C;PPP2R5C;PPP2R5C;PPP2R5C	0.0136991
cg17326597		Body	DAAM1	0.0137056
cg07327630		Body;Body;Body;Body;Body;Body	KTN1;KTN1;KTN1;KTN1;KTN1;KTN1	0.0137632
cg01255513	chr19:13365922-13366158	Body;Body	CACNA1A;CACNA1A	0.0138584
cg18261571		3'UTR;3'UTR;3'UTR;3'UTR;3'UTR	PPP1R9A;PPP1R9A;PPP1R9A;PPP1R9A;PPP1R9A	0.0138631
cg25877417		Body	TOM1L1	0.0138882
cg03822410		Body;Body;Body;Body;Body	PKP4;PKP4;PKP4;PKP4;PKP4	0.0140337
cg13347154		Body;Body;Body	PPIL3;PPIL3;PPIL3	0.0140909
cg03702975	chr1:223316185-223316689	5'UTR	TLR5	0.0140929
cg10663408	chr7:130021511-130021726	Body	CPA1	0.0141793
cg19392504		Body	SLMAP	0.0142949
cg15375344		Body;Body;Body;Body;Body	PDE8B;PDE8B;PDE8B;PDE8B;PDE8B	0.0143408
cg02003457	chr7:43288634-43288948	Body	HECW1	0.0143571
cg15336091	chr6:26027160-26027626	TSS1500	HIST1H4B	0.0144546
cg06840427		Body;Body	TRIM33;TRIM33	0.01447
cg15536804		Body	ITPR2	0.0144833
cg14373914		Body	PLEKHA7	0.0145663
cg06606575		5'UTR;5'UTR	AHNAK;AHNAK	0.014679
cg20366397		Body;Body	FHIT;FHIT	0.0147741
cg03340855	chr17:73974971-73975731	5'UTR;TSS200;TSS200;TSS200;Body	TEN1;ACOX1;ACOX1;ACOX1;TEN1-CDK3	0.0148713
cg02002240		5'UTR	LHFPL2	0.014908
cg24913168		3'UTR	SERP2	0.0149222
cg00517001	chr7:50517627-50518668	TSS200;TSS200	FIGNL1;FIGNL1	0.0149583
cg26346892		Body	PRRC2C	0.0150484
cg00521314	chr12:95466650-95467464	5'UTR;5'UTR;5'UTR	NR2C1;NR2C1;NR2C1	0.0151365
cg10534302		Body;Body	OPCML;OPCML	0.0152543
cg09248044	chr7:157276326-157276556	Body	LOC101927914	0.0152634
cg24715732	chr1:2005179-2005565	1stExon;TSS200;5'UTR;Body	PRKCZ;PRKCZ;PRKCZ;PRKCZ	0.0153343
cg05774231		Body;3'UTR	NDUFB4;NDUFB4	0.0153518
cg17461485	chr19:35791029-35791289	Body;Body;Body	MAG;MAG;MAG	0.0155167
cg08283408	chr3:49947621-49948430	Body;Body	MON1A;MON1A	0.015781
cg00075608		5'UTR	ADAMTS6	0.0158051
cg23839914		3'UTR	ZNF14	0.0158329
cg22168369	chr1:85462585-85463435	TSS200	MCOLN2	0.0158496
cg01708290		3'UTR;3'UTR;3'UTR;Body;Body;Body	TARS;TARS;TARS;TARS;TARS;TARS	0.0158922
cg27424108		5'UTR	NCOA2	0.0161062
cg15586478		Body	C10orf11	0.016158
cg24927545		Body;Body;Body;Body	USH1C;USH1C;USH1C;USH1C	0.0162636
cg12907032		Body;Body	ANKRD26;ANKRD26	0.0163445
cg02934255		TSS1500	HBD	0.0163531
cg22051537		TSS1500	FCRL4	0.0163902
cg05903872		Body;Body;Body	DIP2C;C10orf108;C10orf108	0.0164046
cg02769668		Body;Body	RPL5;SNORD21	0.0164053
cg12428440		Body	PRKCE	0.0164625
cg13489987		Body;Body	GPHN;GPHN	0.0166357
cg23203698	chr2:23913308-23913569	Body	KLHL29	0.0166817
cg01154966	chr20:33680438-33681029	TSS1500;TSS1500	TRPC4AP;TRPC4AP	0.0170259
cg03768727		Body	P2RX4	0.0170578
cg23935255		TSS200;TSS1500;TSS1500	MIR758;MIR329-2;MIR329-1	0.0171846
cg18232980	chr1:168105316-168106158	TSS1500	GPR161	0.0172299
cg24899914		Body;Body	RNF213;LOC100294362	0.0173128
cg23001456	chr17:2614320-2615630	TSS200	KIAA0664	0.0173565
cg21049294		ExonBnd;ExonBnd;ExonBnd;Body;Body;Body	RBM26;RBM26;RBM26;RBM26;RBM26;RBM26	0.0173729
cg14988565	chr20:34286821-34287701	TSS200;Body	ROMO1;NFS1	0.0176153
cg06701800		Body	COTL1	0.0178813
cg12510724		Body;TSS1500;5'UTR	SCNN1A;SCNN1A;SCNN1A	0.0179031
cg24360225		TSS200	CRYGA	0.0182347
cg10444806	chr17:38083226-38084052	TSS1500	ORMDL3	0.0182859
cg06509201		Body	TOMM70A	0.0183204
cg02669770		TSS200	ZSCAN21	0.018389
cg03772909	chr3:138724325-138725446	TSS1500	PRR23A	0.0185939
cg22181664		TSS200	CLCA1	0.0188139
cg21664522		3'UTR	ARHGAP28	0.019001
cg26235611		Body;Body;Body;Body	ATP8B4;ATP8B4;ATP8B4;ATP8B4	0.0190131
cg20971078		Body	PKNOX2	0.0190191
cg14995467		Body	TMOD3	0.0190413
cg18315527	chr17:73105229-73106667	5'UTR;1stExon	ARMC7;ARMC7	0.0192103
cg12249345	chr19:45316492-45316842	Body;Body	BCAM;BCAM	0.0192465
cg03443590		Body;Body	RPTOR;RPTOR	0.0192805
cg21737976	chr20:1293681-1294328	TSS200;Body	SDCBP2;SDCBP2	0.0193947
cg19816445	chr22:50682860-50683640	1stExon	TUBGCP6	0.0194341
cg01784548	chr7:6441809-6442042	3'UTR;3'UTR	RAC1;RAC1	0.0194423
cg01020694		Body	NISCH	0.0195079
cg03454669		Body	KLF11	0.0195661
cg16237018	chr12:123942639-123943001	TSS1500;TSS1500	SNRNP35;SNRNP35	0.0197018
cg19521242		5'UTR	MEIG1	0.019725
cg10219805		Body	HOOK3	0.0197557
cg04426554		Body;Body;Body;Body	GALNT14;GALNT14;GALNT14;GALNT14	0.0197665
cg24886295		Body	AMBRA1	0.0197963
cg21091932		Body	HIVEP1	0.0199794
cg18065539		Body	TRIO	0.0201724
cg16792604	chr6:30538983-30539487	TSS200;TSS200	ABCF1;ABCF1	0.0203775
cg25692259	chr2:223520516-223520893	Body	FARSB	0.0205416
cg13555362		3'UTR	FLRT2	0.0206688
cg19889152	chr6:33588617-33589909	TSS1500	ITPR3	0.0208995
cg07128799	chr10:114712115-114712544	TSS1500;TSS1500;TSS1500;TSS1500;TSS1500;TSS1500	TCF7L2;TCF7L2;TCF7L2;TCF7L2;TCF7L2;TCF7L2	0.0209353
cg01761362		Body;Body	ACLY;ACLY	0.0209635
cg07906462		Body;Body;Body;Body;Body	TBC1D22A;TBC1D22A;TBC1D22A;TBC1D22A;TBC1D22A	0.0210269
cg26568026		Body;Body	CACNA2D1;CACNA2D1	0.0210838
cg25488916		Body;Body	ATP9B;ATP9B	0.0210906
cg25565605		Body;Body	SETD5;SETD5	0.0211994
cg09173621		Body;Body;Body	ARHGEF7;ARHGEF7;ARHGEF7	0.0213063
cg05028585		Body	LINC00963	0.0213701
cg23643471	chr19:37861691-37862233	TSS200	ZNF527	0.0214356
cg20452215	chr18:6284374-6284615	Body	L3MBTL4	0.0214491
cg23984446		1stExon	OR5AK2	0.0215261
cg22026323		5'UTR;5'UTR	ABCG2;ABCG2	0.021786
cg12453036		Body;Body;Body;Body;Body;Body	RAP1GDS1;RAP1GDS1;RAP1GDS1;RAP1GDS1;RAP1GDS1;RAP1GDS1	0.0218401
cg19128026		Body	ARHGEF10	0.0221493
cg21249563		TSS1500	C2orf71	0.0221623
cg16913600		Body;Body;Body;Body;Body;Body	SSBP2;SSBP2;SSBP2;SSBP2;SSBP2;SSBP2	0.022178
cg06854180		Body	ARID5B	0.022432
cg04249605	chr6:33129291-33129718	Body;Body;Body	COL11A2;COL11A2;COL11A2	0.0225074
cg27101750		Body;Body;Body;Body;Body	IQCK;IQCK;IQCK;IQCK;IQCK	0.0225219
cg05368283	chr4:142557388-142558323	5'UTR;1stExon;5'UTR	IL15;IL15;IL15	0.0226345
cg04105726	chr1:1600981-1601231	Body;Body;Body;Body;Body;Body;5'UTR	LOC728661;CDK11B;CDK11B;CDK11B;CDK11B;CDK11B;CDK11B	0.0228696
cg27062397		Body;Body	C14orf2;C14orf2	0.0229945
cg00909958		Body;Body	GPX5;GPX5	0.0230533
cg01807619	chr7:151129121-151129341	Body	CRYGN	0.0231732
cg04673961		5'UTR;5'UTR	LYN;LYN	0.0231853
cg25142045		3'UTR;3'UTR	KIF23;KIF23	0.0232488
cg01007768	chr16:66586268-66586719	TSS200;TSS200;TSS200;TSS200;TSS200	CKLF;CKLF;CKLF;CKLF;CKLF	0.0233028
cg13931925	chr1:179544720-179545307	TSS200	NPHS2	0.0233053
cg05001908	chr7:128045542-128046298	Body;Body;Body;1stExon;Body;1stExon;1stExon	IMPDH1;IMPDH1;IMPDH1;IMPDH1;IMPDH1;IMPDH1;IMPDH1	0.0234081
cg03731251	chr1:235291740-235292387	TSS1500;TSS1500	TOMM20;SNORA14B	0.0234985
cg07862046		Body;Body;Body;Body	NOSTRIN;NOSTRIN;NOSTRIN;NOSTRIN	0.0236082
cg23099157	chr12:102513668-102514076	TSS1500;TSS1500	C12orf48;NUP37	0.0236335
cg22949274	chr11:111957352-111957681	Body	SDHD	0.0237031
cg14618476		Body	ADCY9	0.0237659
cg18305960		5'UTR;5'UTR;Body	CSE1L;CSE1L;CSE1L	0.0238223
cg02528862	chr4:146653994-146654615	Body	C4orf51	0.0240277
cg01747862	chr4:174459200-174460054	Body	NBLA00301	0.0240396
cg09619607		Body	CDKAL1	0.0240952
cg16493185		Body;Body	FFAR4;FFAR4	0.0241036
cg04286878	chr5:307286-307592	Body;Body	AHRR;PDCD6	0.0241944
cg24176288	chr12:2224409-2224645	Body;Body;Body;Body;Body;Body;Body;Body;Body;Body;Body;Body;Body;Body;Body;Body;Body;Bo	CACNA1C;CACNA1C;CACNA1C;CACNA1C;CACNA1C;CACNA1C;CACNA1C;CACNA1C;CACNA1C;CACNA1C;CACNA1C	0.0242491
cg01566544	chr8:144399189-144399391	Body	TOP1MT	0.0242635
cg10585257		Body;Body	AZI1;AZI1	0.0243022
cg03646297	chr2:108443279-108446501	Body	RGPD4	0.0243377
cg10282695	chr6:33239326-33240099	Body	VPS52	0.0243504
cg12353867		5'UTR;5'UTR	SYNE2;SYNE2	0.0244221
cg17718401	chr4:119199620-119200193	TSS1500;TSS1500	SNORA24;SNHG8	0.0249382
cg23028436	chr12:27396982-27397646	TSS200	STK38L	0.0250596
cg26272907	chr13:113201706-113201927	Body	TUBGCP3	0.0250737
cg11686940	chr15:31664258-31664540	Body	KLF13	0.0250836
cg15342631		TSS200	FBRS	0.0250898
cg25150408	chr7:87563342-87564571	Body;Body;Body;Body;Body	ADAM22;ADAM22;ADAM22;ADAM22;ADAM22	0.0251023
cg12698629		Body	WDR59	0.0251267
cg15945782		Body	ATP13A3	0.0251686
cg09280946	chr11:88070501-88071042	Body;Body;Body	CTSC;CTSC;CTSC	0.0253456
cg05729199		Body	IPO13	0.0254028
cg15512736		Body	GLIPR1	0.0254244
cg04023028	chr11:60681552-60682268	1stExon;5'UTR	TMEM109;TMEM109	0.0254712
cg26671966		3'UTR;3'UTR	NBL1;NBL1	0.0256604
cg04607323	chr20:62374061-62374353	3'UTR	SLC2A4RG	0.0257272
cg06938954		Body;Body;Body	ANK2;ANK2;ANK2	0.0257671
cg27570253	chr20:62185073-62185572	TSS200	C20orf195	0.0258452
cg13744221		Body	TMIGD1	0.0258523
cg13055711	chr20:61640480-61641168	Body	LOC63930	0.0258636
cg20964601		Body	CMYA5	0.0258908
cg16845791		Body	VWF	0.0258965
cg03271150	chr19:46387327-46389578	1stExon	IRF2BP1	0.0259037
cg11626429		Body;Body;Body;Body	C15orf57;C15orf57;C15orf57;C15orf57	0.0259093
cg12054772		Body;Body	COL4A1;COL4A1	0.0259294
cg02972793	chr2:3321063-3321293	Body	TSSC1	0.0259651
cg22920967		Body	C14orf153	0.0260376
cg12662638	chr19:4047754-4048428	Body	ZBTB7A	0.0260472
cg10483112		Body	ELL2	0.0263085
cg11544721	chr5:89705343-89705580	Body	CETN3	0.02632
cg06669598		3'UTR;3'UTR;Body;Body;Body	ECHDC1;ECHDC1;ECHDC1;ECHDC1;ECHDC1	0.0264011
cg08337835	chr19:43918854-43919127	TSS200;Body	TEX101;TEX101	0.0264111
cg15019721	chr10:17495407-17496721	TSS1500	ST8SIA6	0.0264196
cg11845486		Body	COL4A2	0.0265142
cg06303537		Body	ZNF788	0.026677
cg19843051		Body	PTPN9	0.0268593
cg23310502	chr14:61447663-61448141	5'UTR;1stExon;TSS200	SLC38A6;SLC38A6;TRMT5	0.0268594
cg07505552		Body;Body;Body;Body	SLC1A3;SLC1A3;SLC1A3;SLC1A3	0.0268747
cg18927181		Body	TMTC1	0.026876
cg04167575		Body;Body	ATP9B;ATP9B	0.0270995
cg06570931	chr6:18122250-18122994	TSS200	NHLRC1	0.0271159
cg15818696		Body;Body;Body	PDHX;PDHX;PDHX	0.02721
cg21477861	chr17:43198277-43198773	Body	PLCD3	0.0272325
cg08078586		3'UTR	DOC2A	0.0272371
cg02252907	chr19:2150990-2151963	TSS1500;TSS1500	AP3D1;AP3D1	0.0272562
cg13018177		Body;Body;Body	MAGI1;MAGI1;MAGI1	0.0272904
cg08737152	chr16:57317967-57318964	TSS200	PLLP	0.0273183
cg18056754		Body	CLMP	0.0273367
cg18061475	chr22:46067451-46068490	TSS1500;TSS1500	ATXN10;ATXN10	0.0273556
cg23801335		Body;Body;Body;Body	ZFYVE1;ZFYVE1;ZFYVE1;ZFYVE1	0.02738
cg18796458	chr19:2307566-2308092	TSS1500	LINGO3	0.0274238
cg02314953	chr6:135375749-135376141	Body;Body;Body	HBS1L;HBS1L;HBS1L	0.0276736
cg21322848		Body;Body;Body;Body;Body;3'UTR	SEMA6D;SEMA6D;SEMA6D;SEMA6D;SEMA6D;SEMA6D	0.0276806
cg15345769	chr14:104601959-104605672	Body	KIF26A	0.0277065
cg01729820	chr17:17584480-17586361	5'UTR	RAI1	0.0277845
cg04480495		Body	HN1L	0.0278481
cg02291020	chr10:81964681-81965558	5'UTR;5'UTR;5'UTR	ANXA11;ANXA11;ANXA11	0.0280122
cg08265790	chr5:141703749-141705023	TSS200;TSS200	SPRY4;SPRY4	0.0282055
cg12355708		Body;Body;Body	THADA;THADA;THADA	0.0282595
cg13784966	chr10:3160888-3161107	Body	PFKP	0.0283218
cg00251875	chr4:7802191-7802440	Body;Body	AFAP1;AFAP1	0.028389
cg23646330		TSS1500;5'UTR	SH3BP2;SH3BP2	0.0285539
cg02771260		Body;Body;Body	MS4A3;MS4A3;MS4A3	0.0285922
cg05938628	chr5:16936753-16936957	TSS200	MYO10	0.0286751
cg19186145	chr2:45169505-45171884	1stExon	SIX3	0.028691
cg26770381	chr7:77427331-77428850	5'UTR;5'UTR;TSS1500	PHTF2;PHTF2;TMEM60	0.0287917
cg11362183		Body	SRGAP1	0.0288447
cg24587427	chr6:27835190-27835461	TSS1500	HIST1H1B	0.0288814
cg12046908	chr1:1259643-1260635	Body	CPSF3L	0.0289508
cg17504397	chr17:38573716-38574243	TSS1500	TOP2A	0.0290548
cg01062318		Body	PXDNL	0.0291813
cg23462475		5'UTR;Body;Body;Body;Body;Body	CRB1;CRB1;CRB1;CRB1;CRB1;CRB1	0.0291832
cg25137365		Body;Body	WDR1;WDR1	0.0292991
cg26303229		Body	NTM	0.0293587
cg00517202		Body;Body	PRKG1;PRKG1	0.0293885
cg11158430		5'UTR	UTS2D	0.0294086
cg24122597	chr11:560382-561397	5'UTR;TSS1500;5'UTR;5'UTR	RASSF7;C11orf35;RASSF7;RASSF7	0.0294339
cg15128334	chr3:185216310-185217131	Body	TMEM41A	0.0295232
cg14168041		Body	METTL24	0.0295431
cg06678820		Body;Body	RAB1A;RAB1A	0.0295979
cg03313751	chr19:41858527-41860100	Body	TGFB1	0.0296271
cg09951759		Body;Body	GPHN;GPHN	0.0296671
cg05852052	chr16:11945065-11945517	TSS1500	RSL1D1	0.0297177
cg24422984		Body	STK4	0.0298818
cg00546078	chr1:1046044-1046340	5'UTR	C1orf159	0.0299638
cg19830372	chr18:22006310-22007007	TSS1500	IMPACT	0.0300192
cg09639230		Body;Body;Body	SERPINF2;SERPINF2;SERPINF2	0.0300594
cg13885561	chr11:2890388-2891337	TSS1500	KCNQ1DN	0.0301253
cg23361579	chr13:114085423-114085682	Body;Body	ADPRHL1;ADPRHL1	0.0301459
cg22122098		Body	UBR3	0.030173
cg09663584		Body;Body;Body	TSPAN3;TSPAN3;TSPAN3	0.0302452
cg09487523		TSS1500;Body;Body	ARHGEF12;ARHGEF12;ARHGEF12	0.0304412
cg26741503		TSS1500;TSS1500;TSS1500;TSS1500;Body;Body	TMIGD3;ADORA3;ADORA3;ADORA3;TMIGD3;TMIGD3	0.0304493
cg17575721		Body;Body;Body	MSRA;MSRA;MSRA	0.0304595
cg06964503		5'UTR;5'UTR;5'UTR	CNTN6;CNTN6;CNTN6	0.0304929
cg04770127		Body;Body	EPSTI1;EPSTI1	0.0305007
cg00665827		Body	CAMTA1	0.0305483
cg12821290	chr3:128968342-128968544	TSS200	COPG	0.030595
cg18417954	chr19:55672023-55673212	Body	C19orf51	0.0306142
cg22123877	chr11:66112251-66112803	5'UTR;5'UTR	BRMS1;BRMS1	0.0306632
cg22208012	chr17:1952919-1962328	TSS1500;TSS1500	MIR212;MIR132	0.0307004
cg14016089	chr9:115818836-115819343	1stExon	ZFP37	0.0307294
cg14203613		Body;Body;Body	ITPR1;ITPR1;ITPR1	0.0307582
cg15372870	chr1:155098434-155100451	TSS200;TSS200	EFNA1;EFNA1	0.0309243
cg16759204		5'UTR;5'UTR;5'UTR;5'UTR;Body;TSS1500;5'UTR	TJAP1;TJAP1;TJAP1;TJAP1;TJAP1;TJAP1;TJAP1	0.0310508
cg14328936		Body	USP42	0.0312164
cg27467358	chr12:132900224-132901089	Body	GALNT9	0.0313955
cg25363336	chr5:16701071-16701775	Body	MYO10	0.0317159
cg03647452		Body	YIPF4	0.0317222
cg10100256	chr8:143781581-143782609	TSS1500;TSS1500;TSS1500	LY6K;LY6K;LY6K	0.0317361
cg03460032		Body	RB1	0.0319225
cg18364528	chr9:130547264-130549117	Body	CDK9	0.0321637
cg16759976	chr3:186917411-186917756	TSS1500	RTP1	0.0321764
cg19702084		Body;Body	NEK4;NEK4	0.0322155
cg20445994		5'UTR	SLC4A5	0.0322369
cg15885383		Body;Body;5'UTR	NINJ2;NINJ2;NINJ2	0.0322657
cg14407108		Body	KIF15	0.0323365
cg08995473		Body	RANBP17	0.0324119
cg04498153	chr7:157690559-157690770	Body;Body;Body	PTPRN2;PTPRN2;PTPRN2	0.0324502
cg09089239		Body	LOC101928269	0.0326439
cg17971171	chr1:156737035-156738013	TSS200;TSS200	PRCC;PRCC	0.0327764
cg20820812		TSS1500	LOC286370	0.0327859
cg24032568		Body;Body;Body	PPP2R2D;PPP2R2D;PPP2R2D	0.0329364
cg02323322		Body;Body;Body	ZNF407;ZNF407;ZNF407	0.0331219
cg14932939		Body;Body;Body	ARHGEF10;ARHGEF10;ARHGEF10	0.0331807
cg20132320		5'UTR	LDLRAD4	0.0332049
cg15333121	chr10:95256133-95256562	Body;Body	CEP55;CEP55	0.0332126
cg11809614	chr1:169763973-169764347	Body	C1orf156	0.0333458
cg13279718		1stExon;Body	SHOC2;SHOC2	0.0334214
cg20632978	chr17:79164388-79165184	Body;Body	AZI1;AZI1	0.0334429
cg10542208	chr12:50474869-50475445	3'UTR;3'UTR;3'UTR;Body	ASIC1;ASIC1;ASIC1;ASIC1	0.0334698
cg08376530		Body;Body;Body	PACRG;PACRG;PACRG	0.0335687
cg25536510	chr5:464887-465666	Body	EXOC3	0.0337821
cg27597989		TSS1500	TEX41	0.0338161
cg14778560	chr1:1691767-1692063	Body	NADK	0.033866
cg13316803	chr9:19408498-19409285	TSS200	ACER2	0.0341789
cg01778190	chr16:967241-967619	Body	LMF1	0.0342407
cg17146640	chr22:46929317-46934861	TSS1500	CELSR1	0.034264
cg16048904	chr19:58446336-58446800	TSS1500	ZNF418	0.0344162
cg02458910	chr5:79783635-79784145	TSS1500	FAM151B	0.0345933
cg20609911		Body;Body;Body;Body	MTIF3;MTIF3;MTIF3;MTIF3	0.0345972
cg25418777	chr20:44034458-44035954	TSS200;5'UTR;TSS200;Body;5'UTR	DBNDD2;DBNDD2;DBNDD2;SYS1-DBNDD2;DBNDD2	0.0349117
cg16199907		Body	EXOC2	0.034995
cg12893351		Body;Body	NIM1K;NIM1K	0.0350052
cg25661142	chr19:15542912-15543894	Body	WIZ	0.0350276
cg00736375		Body;Body;5'UTR;5'UTR;5'UTR;5'UTR;5'UTR;5'UTR	ZBTB20-AS1;ZBTB20;ZBTB20;ZBTB20;ZBTB20;ZBTB20;ZBTB20;ZBTB20	0.0350322
cg00164123		Body;Body;Body;Body;Body	CACNA1A;CACNA1A;CACNA1A;CACNA1A;CACNA1A	0.0351105
cg00989575		TSS1500	MYOZ1	0.0351195
cg16356516	chr16:70284892-70285956	3'UTR;TSS1500	AARS;EXOSC6	0.0351433
cg10906810	chr13:114838658-114839092	Body	RASA3	0.0352099
cg09950011		Body;Body;Body	LIMCH1;LIMCH1;LIMCH1	0.0352446
cg14456800		3'UTR	HSF5	0.0354633
cg19298588		Body	ADAMTS18	0.0355707
cg12954245	chr12:62860383-62860855	Body	MON2	0.0355808
cg24875889		3'UTR	UBXN7	0.0356619
cg15995909		Body	PHIP	0.0357155
cg11664673	chr10:28821189-28823092	Body;Body;Body	WAC;WAC;WAC	0.0358112
cg12266546		Body;Body	DIS3L;DIS3L	0.0358164
cg15982230		5'UTR;5'UTR;5'UTR	STK40;STK40;STK40	0.0358332
cg17673617		Body;Body;Body;Body	CELF2;CELF2;CELF2;CELF2	0.0359102
cg25722471		5'UTR;5'UTR;5'UTR;Body;Body;5'UTR;Body	STAU2;STAU2;STAU2;STAU2;STAU2;STAU2;STAU2	0.0360156
cg20556517	chr19:18539781-18540341	Body;Body	SSBP4;SSBP4	0.0360466
cg22641930	chr2:101924364-101925357	Body	RNF149	0.03606
cg14298070		Body;Body	STK36;STK36	0.0360726
cg08286799	chr16:89988830-89989746	TSS1500	TUBB3	0.0361182
cg00752628	chr6:127441553-127441760	Body	RSPO3	0.0362027
cg09414638		Body;Body;Body;Body	ESR1;ESR1;ESR1;ESR1	0.0362327
cg20592940	chr17:933026-933236	Body;Body;Body	ABR;ABR;ABR	0.036262
cg14628837		Body	RSF1	0.0362969
cg08218486		1stExon;Body;Body;Body;Body;Body;5'UTR	ZC3H14;ZC3H14;ZC3H14;ZC3H14;ZC3H14;ZC3H14;ZC3H14	0.0363599
cg08599475	chr6:137365299-137366126	Body	IL20RA	0.0363923
cg03799473		Body	DHX37	0.0364188
cg12994911	chr17:2600975-2601980	Body	KIAA0664	0.0364756
cg03466007		Body	PHLPP2	0.0365847
cg05236768	chr16:3534833-3535066	Body;Body;Body	NAT15;NAT15;NAT15	0.036625
cg13712459		Body	NSUN6	0.0366898
cg10900537		Body;Body	FOXN3;FOXN3	0.0367019
cg26261873		Body	RYBP	0.0367359
cg01905618	chr6:109761395-109762604	Body;Body	PPIL6;PPIL6	0.0367423
cg12462471	chr5:57755334-57756803	Body;Body	PLK2;PLK2	0.0368606
cg25124965	chr5:138677333-138678248	5'UTR;5'UTR;1stExon	PAIP2;PAIP2;PAIP2	0.0369572
cg27154769	chr19:56176635-56176918	Body;Body	U2AF2;U2AF2	0.0370794
cg06166187		ExonBnd;ExonBnd;ExonBnd;Body;Body;Body	MPDZ;MPDZ;MPDZ;MPDZ;MPDZ;MPDZ	0.0371032
cg08277291		Body	TNXB	0.0371285
cg24583282		TSS1500	BSPH1	0.0372488
cg05106421	chr2:179315214-179316573	TSS1500;Body;5'UTR	PRKRA;MIR548N;DFNB59	0.0372643
cg18594701		1stExon	OR4A16	0.0373262
cg05085162		ExonBnd;Body	FRRS1;FRRS1	0.0374168
cg01298683	chr10:49687661-49687870	Body	ARHGAP22	0.03742
cg18405299		Body	MAGI2	0.0374489
cg24890222	chr13:115000148-115000874	TSS200;TSS200	CDC16;CDC16	0.0375611
cg18806172		5'UTR;5'UTR;Body;Body;Body;Body;Body	PXK;PXK;PXK;PXK;PXK;PXK;PXK	0.0376083
cg13447847		Body	CYP2U1	0.0376135
cg08945452	chr1:10853894-10856964	5'UTR;5'UTR	CASZ1;CASZ1	0.0376205
cg12509435	chr12:94853336-94854307	TSS200;TSS200;Body	CCDC41;CCDC41;LOC144486	0.0377367
cg09338652		Body	SPDL1	0.0377449
cg24696183	chr11:2890388-2891337	Body	KCNQ1DN	0.0379416
cg12375025	chr18:67872521-67873358	TSS200	RTTN	0.0380785
cg27013550	chr19:58089801-58090524	TSS1500	ZNF416	0.0380873
cg11392062		Body;Body	DHX16;DHX16	0.0382282
cg04384987		Body	C16orf61	0.0383072
cg01835446	chr22:50845158-50845437	Body	SAPS2	0.0383372
cg09367174		Body;Body;Body	NEB;NEB;NEB	0.0384429
cg12382889	chr5:173415924-173416586	Body	C5orf47	0.0384566
cg15652873	chr12:129429603-129429843	Body	GLT1D1	0.0385904
cg18216872		Body	LOC101928767	0.0386496
cg03756721	chr19:2334495-2334771	Body;Body	SPPL2B;SPPL2B	0.0386498
cg08552167	chr10:134562566-134563206	Body	INPP5A	0.0386605
cg00569982		3'UTR;Body	COX7A2;COX7A2	0.0387453
cg11829680		Body	EXT1	0.0387628
cg22637789		5'UTR	ASCL3	0.0387694
cg03040401	chr16:2226079-2226351	Body	TRAF7	0.0387863
cg24624097	chr15:45490945-45491252	5'UTR;1stExon	SHF;SHF	0.0390352
cg19620972	chr11:65809994-65811111	Body	GAL3ST3	0.0390766
cg01983698		Body	LOC399959	0.0390834
cg07133412	chr14:54907596-54908237	TSS200	CNIH	0.0392356
cg15904908	chr15:43212416-43213601	TSS200	TTBK2	0.0392906
cg15131155	chr17:79102748-79102970	TSS200;Body	AATK;AATK	0.0394204
cg27521571		5'UTR;TSS1500;TSS200	COMT;COMT;COMT	0.0394695
cg15372065	chr14:52456128-52456593	TSS1500	C14orf166	0.0394907
cg03498762		Body;Body;Body;Body;Body;Body;Body;Body;Body	LOC374443;LOC374443;LOC374443;LOC374443;LOC374443;LOC374443;LOC374443;LOC374443;LOC3744	0.0394998
cg01614738	chr5:10249760-10251000	Body	CCT5	0.0395121
cg16408938	chr16:81110485-81111243	TSS200;TSS200	C16orf46;C16orf46	0.0395396
cg01757584		5'UTR;5'UTR;5'UTR;5'UTR	PKIG;PKIG;PKIG;PKIG	0.0395474
cg20278382	chr6:25726454-25726722	TSS1500;1stExon	HIST1H2BA;HIST1H2AA	0.0395754
cg03797054	chr2:74618753-74619291	Body;TSS200;TSS200	DCTN1-AS1;DCTN1;DCTN1	0.0395779
cg09394286	chr20:45142000-45142337	TSS1500;TSS1500;TSS1500	ZNF334;ZNF334;ZNF334	0.0397151
cg25150765		5'UTR	KIAA1211L	0.0397271
cg21044548		Body;5'UTR;5'UTR	CHTF8;CHTF8;CHTF8	0.0398093
cg15917810	chr3:97483140-97483618	TSS1500;TSS1500;TSS1500;TSS1500	ARL6;ARL6;ARL6;ARL6	0.0398486
cg10879486		3'UTR;3'UTR	TRAPPC6B;TRAPPC6B	0.0398521
cg12595699		5'UTR	CRISP1	0.0398643
cg27260597		Body;Body;Body	PRDM2;PRDM2;PRDM2	0.0399587
cg03979643	chr5:74062566-74063225	1stExon;5'UTR;1stExon;1stExon;TSS200;5'UTR;5'UTR	GFM2;GFM2;GFM2;GFM2;NSA2;GFM2;GFM2	0.0399684
cg25379390	chr11:64794832-64795362	TSS1500;TSS1500	SNX15;SNX15	0.0402878
cg21389456	chr10:678262-679515	Body	DIP2C	0.0404309
cg05728596		3'UTR;3'UTR;3'UTR	GPBAR1;GPBAR1;GPBAR1	0.0404828
cg14011840		TSS1500	TMIGD1	0.0406017
cg25771390		3'UTR;3'UTR	ZNF44;ZNF44	0.0406158
cg27270754		Body;Body;Body;Body;Body;Body	KCNMA1;KCNMA1;KCNMA1;KCNMA1;KCNMA1;KCNMA1	0.0407452
cg21948674		Body;Body;Body;Body	EML2;EML2;EML2;EML2	0.0407604
cg19351665	chr19:54693034-54695497	5'UTR;5'UTR;5'UTR;5'UTR;TSS1500;TSS1500;TSS1500;1stExon;1stExon;1stExon;1stExon;TSS1500	MBOAT7;MBOAT7;MBOAT7;MBOAT7;TSEN34;TSEN34;TSEN34;MBOAT7;MBOAT7;MBOAT7;MBOAT7;TSEN34	0.0408467
cg13847265		Body	LARP4B	0.0408786
cg05005753		5'UTR	ZNF664-FAM101A	0.0411206
cg06433369		Body	MYT1	0.041244
cg19549593	chr8:144337536-144338585	3'UTR	ZFP41	0.041509
cg02622000		Body	SDCCAG8	0.0417051
cg26695837	chr4:37687401-37688613	TSS200;TSS200	RELL1;RELL1	0.0420956
cg04321497		3'UTR;3'UTR;3'UTR;Body;3'UTR	TTN;TTN;TTN;MIR548N;TTN	0.042133
cg13564702	chr6:160221146-160221493	TSS1500	PNLDC1	0.042162
cg18282812	chr5:114880113-114880772	TSS200	FEM1C	0.0421856
cg14108492	chr20:35060057-35060262	Body	DLGAP4	0.0421985
cg01181584		3'UTR;3'UTR;3'UTR	BCL6;BCL6;BCL6	0.0423123
cg12610430		Body	CROCC	0.0423403
cg01560119		5'UTR;1stExon;5'UTR	SETDB2;SETDB2;SETDB2	0.0423529
cg05828609		Body	DPYD	0.0423753
cg02127127		3'UTR	TMEM213	0.0424121
cg17293307		Body	MSI2	0.0424138
cg20898870	chr16:67280023-67283152	TSS1500;TSS200	FHOD1;SLC9A5	0.0424282
cg15478081		Body	KIAA1430	0.0424414
cg14482569	chr11:130183948-130184668	TSS1500	ZBTB44	0.0425066
cg13859541	chr3:30647987-30648881	TSS200;TSS200	TGFBR2;TGFBR2	0.0425247
cg05369142	chr3:46734731-46735717	5'UTR	ALS2CL	0.0425918
cg02133098	chr19:407011-409511	Body	C2CD4C	0.042686
cg26372949		Body	ARHGAP32	0.0427664
cg01361248	chr1:227163739-227164237	Body	CABC1	0.0428901
cg03642549	chr11:68671107-68671982	Body	IGHMBP2	0.0429124
cg10482224	chr1:214557165-214557442	Body	PTPN14	0.0429954
cg18536123	chr17:26698359-26699557	5'UTR;1stExon;Body	SEBOX;SEBOX;VTN	0.0431243
cg10320911		Body	BMPER	0.0432245
cg00195828		Body	MFHAS1	0.0433559
cg02688226	chr5:68665087-68665866	TSS200;1stExon;TSS200;TSS200;1stExon;5'UTR;TSS200;TSS1500;5'UTR;5'UTR;TSS1500;TSS1500;T	RAD17;TAF9;TAF9;RAD17;TAF9;TAF9;TAF9;RAD17;RAD17;TAF9;RAD17;RAD17;RAD17	0.0434057
cg24622205	chr11:6624552-6625073	5'UTR;5'UTR;TSS1500;TSS200	ILK;ILK;RRP8;ILK	0.0434963
cg21670679		Body	ZFAND3	0.0435727
cg24156754		ExonBnd;ExonBnd;ExonBnd;ExonBnd;ExonBnd;Body;Body;Body;Body;Body	ABI2;ABI2;ABI2;ABI2;ABI2;ABI2;ABI2;ABI2;ABI2;ABI2	0.0435956
cg17296136		Body;Body	RAPSN;RAPSN	0.0436611
cg23270529		Body	SDCCAG8	0.0437849
cg10858327	chr4:107146-107898	Body	ZNF718	0.0439736
cg22956403	chr2:177042751-177043444	Body;Body;Body;Body;Body;Body;TSS1500;Body;Body;Body;Body;Body;Body	HAGLR;HAGLR;HAGLR;HAGLR;HAGLR;HAGLR;HAGLROS;HAGLR;HAGLR;HAGLR;HAGLR;HAGLR;HAGLR	0.0440653
cg20914010		TSS1500;TSS1500;TSS1500;TSS1500;5'UTR;5'UTR;Body	DDX19B;DDX19B;DDX19B;DDX19B;DDX19B;DDX19B;DDX19B	0.0441446
cg19259415		Body;Body	NDUFA12;NDUFA12	0.0441697
cg06078633	chr4:25378793-25379275	Body;Body	ANAPC4;ANAPC4	0.044234
cg01673068	chr13:113424898-113425105	Body;Body	ATP11A;ATP11A	0.0442912
cg25345738	chr12:108079442-108079893	TSS1500	PWP1	0.044336
cg27116253	chr16:743924-745943	Body	FBXL16	0.0443976
cg22194904	chr17:78321461-78321987	Body	RNF213	0.0444449
cg02168159	chr6:31926489-31926940	Body	SKIV2L	0.0444773
cg27247498		1stExon;1stExon;5'UTR;5'UTR	MASP2;MASP2;MASP2;MASP2	0.044614
cg00608338		Body	LRRC2	0.0447411
cg16763239		3'UTR	RLBP1	0.0449121
cg09729511	chr6:31856896-31857104	Body;Body	EHMT2;EHMT2	0.0449657
cg23347835		Body;Body	SLC38A1;SLC38A1	0.0450801
cg25094563		Body;Body;Body	PCCA;PCCA;PCCA	0.0451156
cg04835652		Body;Body	CCDC41;CCDC41	0.0451193
cg19188595	chr10:45496275-45496550	TSS200;5'UTR	C10orf25;ZNF22	0.0451649
cg00471652		Body	UBTD2	0.0452094
cg05876179	chr1:17380456-17380722	Body	SDHB	0.0452101
cg18204273	chr11:133230884-133231645	Body	OPCML	0.0452224
cg08580292		Body;Body;Body;Body	CNTN5;CNTN5;CNTN5;CNTN5	0.0453999
cg25315939	chr6:43612714-43613366	TSS1500;TSS1500	RSPH9;RSPH9	0.0454581
cg01948901		Body	VTI1B	0.045463
cg14935271	chr12:80083531-80085154	Body	PAWR	0.0454711
cg06948756		Body;Body;Body;Body	AGFG1;AGFG1;AGFG1;AGFG1	0.0455402
cg14906547		Body	UBE2R2	0.0455688
cg15840256	chr4:54243642-54244397	TSS200;TSS200;TSS200	FIP1L1;FIP1L1;FIP1L1	0.0456378
cg19961945		Body;Body	INSR;INSR	0.0456428
cg13337731		Body;Body;Body;Body	MLXIPL;MLXIPL;MLXIPL;MLXIPL	0.045711
cg11086466		5'UTR;5'UTR;5'UTR;5'UTR	RNF182;RNF182;RNF182;RNF182	0.0457396
cg09397254	chr3:160117012-160118878	1stExon;5'UTR;TSS1500;TSS1500	IFT80;IFT80;SMC4;SMC4	0.0457627
cg19586199	chr19:14228461-14229264	TSS200;Body	PRKACA;PRKACA	0.0457718
cg04916485	chr9:126128196-126128757	Body	CRB2	0.0458887
cg07484255	chr15:43028413-43029346	Body	CDAN1	0.0459324
cg07491979		Body	EXOC4	0.045939
cg11771234	chr18:904578-909574	Body;Body	ADCYAP1;ADCYAP1	0.046066
cg08093470		Body	KDSR	0.046332
cg00212114		Body;Body	RNF214;RNF214	0.0464587
cg01507183		Body;Body	SETD3;SETD3	0.0466285
cg10550308	chr3:184971641-184972002	5'UTR;Body	EHHADH;EHHADH	0.0466527
cg05715201		Body	ZNF608	0.0466771
cg15078284		TSS1500;TSS1500;TSS1500;TSS1500	DMKN;DMKN;DMKN;DMKN	0.0467514
cg07883722		Body	ELL2	0.0468109
cg22415359		Body;Body;Body;Body;Body	MAP4K4;MAP4K4;MAP4K4;MAP4K4;MAP4K4	0.046854
cg14602849		3'UTR	SFXN1	0.0468908
cg11797283	chr2:219536410-219536813	TSS1500;TSS1500;Body	STK36;STK36;RNF25	0.0469021
cg11760644		Body;Body	GCLC;GCLC	0.0469505
cg07797367	chr6:84140412-84140998	Body	ME1	0.047013
cg00961416		1stExon	R3HDM2	0.0470415
cg21181247		Body	PTPN21	0.0470948
cg06960187	chr6:36164132-36165205	1stExon;5'UTR	BRPF3;BRPF3	0.0470975
cg15752162		Body;Body;Body;Body;Body;Body	DIP2A;DIP2A;DIP2A;DIP2A;DIP2A;DIP2A	0.0471753
cg23034894		Body;Body;Body	RNF19A;RNF19A;RNF19A	0.0472634
cg16585380	chr16:31711839-31712343	TSS200	C16orf67	0.0472911
cg17880199	chr16:15950839-15951266	1stExon;1stExon;1stExon;1stExon;5'UTR;5'UTR;5'UTR;5'UTR	MYH11;MYH11;MYH11;MYH11;MYH11;MYH11;MYH11;MYH11	0.0473196
cg25054432		Body	C1orf228	0.0473565
cg19400001	chr1:152084994-152085215	TSS1500	TCHH	0.0474905
cg11398523	chr19:50316211-50316469	5'UTR;1stExon	FUZ;FUZ	0.047497
cg08138256		Body	NALCN	0.0475434
cg20496045		Body;Body;Body	FANCC;FANCC;FANCC	0.0475896
cg11001593	chr6:45389420-45391646	1stExon;Body;Body	RUNX2;RUNX2;RUNX2	0.0476587
cg07869763	chr12:21810488-21810766	5'UTR	LDHB	0.0476841
cg23573638		Body	STOX2	0.0477199
cg05410915	chr11:980023-980568	Body;Body	AP2A2;AP2A2	0.0477555
cg10935138	chr17:73851260-73852222	TSS1500	WBP2	0.0478518
cg06395392	chr16:89408237-89408465	5'UTR	ANKRD11	0.0478584
cg22504696		TSS1500	KCNK18	0.0479614
cg24015850	chr3:132440713-132441213	Body;TSS1500	NPHP3;NCRNA00119	0.0481048
cg12706396		Body	ANKS1A	0.0481272
cg23158699		Body;Body	UROC1;UROC1	0.0481299
cg25924761		Body;Body	PPAP2A;PPAP2A	0.0482693
cg05799088		3'UTR	PRICKLE2	0.0483035
cg14807365	chr17:18906909-18908243	Body;Body;TSS200	SLC5A10;SLC5A10;FAM83G	0.0483088
cg07976390	chr1:154599763-154600505	TSS200	ADAR	0.0484003
cg14070549	chr7:139875411-139877493	Body	LOC100134229	0.0484126
cg02101742	chr13:114292551-114292886	Body;Body	TFDP1;TFDP1	0.0485868
cg11844827	chr7:26239418-26242062	1stExon;1stExon;TSS1500;TSS1500;5'UTR;5'UTR	HNRNPA2B1;HNRNPA2B1;CBX3;CBX3;HNRNPA2B1;HNRNPA2B1	0.048591
cg25733888		Body;Body;Body;Body;Body	KIAA0391;KIAA0391;KIAA0391;KIAA0391;KIAA0391	0.0487572
cg12309957	chr2:220117937-220119334	TSS200;Body	TUBA4A;TUBA4B	0.048798
cg10826270		Body	ANKRD22	0.0488476
cg09795195	chr17:57642720-57643294	TSS1500;TSS1500	DHX40;DHX40	0.0488762
cg01320505		Body	LRRFIP1	0.048947
cg01326932		Body	PIP4K2A	0.0489532
cg07247133		5'UTR;5'UTR;TSS1500;TSS1500;Body;Body	FGF1;FGF1;FGF1;FGF1;FGF1;FGF1	0.0490689
cg13905131		Body	STAG1	0.0490693
cg24242194	chr7:75677041-75677767	TSS200;1stExon;5'UTR	STYXL1;MDH2;MDH2	0.0492247
cg01694590	chr1:21043832-21044771	TSS200;TSS200;TSS200	KIF17;KIF17;KIF17	0.0492767
cg16491530	chr1:26662538-26663466	Body	AIM1L	0.0493174
cg15750545		Body;Body;Body	RAD51B;RAD51B;RAD51B	0.0493971
cg17848515	chr2:130938840-130940428	TSS1500;TSS1500;TSS1500;TSS1500;TSS1500;TSS1500;TSS1500;Body	SMPD4;SMPD4;SMPD4;SMPD4;SMPD4;SMPD4;SMPD4;FAM128B	0.0494615
cg15612304	chr1:160068040-160068430	TSS1500;TSS1500	IGSF8;IGSF8	0.0494687
cg25137110		Body;Body	POU6F2;POU6F2	0.0495215
cg00214504	chr20:45170253-45170467	3'UTR	C20orf123	0.0495842
cg15661240	chr17:76100679-76101115	Body;Body	TNRC6C;TNRC6C	0.0498155
cg12407690		Body;Body;Body;Body;Body	CHN2;CHN2;CHN2;CHN2;CHN2	0.049822
cg18606700	chr22:25755941-25756164	5'UTR;1stExon;5'UTR	LRP5L;LRP5L;LRP5L	0.0498306
cg07560446		5'UTR	TXNDC3	0.0498564
cg14471840		TSS1500;5'UTR;5'UTR	ZBED6CL;LRRC61;LRRC61	0.0499467

## Sheet: Up HighBFR vs LowBFR
Probeset ID	UCSC_CpG_Islands_Name	UCSC_RefGene_Group	UCSC_RefGene_Name	p-value
cg03540586	chr16:58767447-58768328	Body	GOT2	0.000304285
cg14144038		5'UTR;5'UTR;5'UTR	ELAVL2;ELAVL2;ELAVL2	0.000348197
cg01280390		5'UTR;Body;5'UTR	CSGALNACT1;CSGALNACT1;CSGALNACT1	0.000356268
cg11110864	chr5:74806581-74807974	TSS1500;TSS1500;TSS200;5'UTR	COL4A3BP;COL4A3BP;COL4A3BP;POLK	0.000381673
cg14038878	chr9:86431954-86433094	5'UTR;5'UTR	GKAP1;GKAP1	0.000381908
cg24175649	chr3:124303529-124304092	Body;Body	KALRN;KALRN	0.000414132
cg12233786	chr15:51200258-51201270	TSS200	AP4E1	0.000420179
cg19891609	chr9:5040734-5041922	Body	JAK2	0.000454019
cg08512940	chr12:50016973-50017466	TSS1500	PRPF40B	0.000576793
cg12186219	chr11:1464295-1464899	Body	BRSK2	0.000584698
cg04260516		TSS200	IRF9	0.000585406
cg13782932	chr11:118661305-118663026	TSS1500	DDX6	0.000589532
cg21284828		Body	ROBO1	0.000634145
cg13032702	chr16:19125136-19126607	TSS1500;TSS1500	ITPRIPL2;ITPRIPL2	0.000690586
cg08547587	chr15:63449418-63449874	TSS1500	RPS27L	0.000704504
cg15178656		Body;Body	ANO1;ANO1	0.000762752
cg19341977	chr15:76632262-76635515	Body	ISL2	0.000862386
cg25749040	chr19:51321267-51321781	Body	KLK1	0.000863696
cg04691425	chr12:96252555-96253029	TSS200	SNRPF	0.000889271
cg27241130	chr2:85554134-85555414	1stExon;1stExon;1stExon;1stExon;5'UTR;5'UTR;5'UTR;5'UTR	TGOLN2;TGOLN2;TGOLN2;TGOLN2;TGOLN2;TGOLN2;TGOLN2;TGOLN2	0.00089637
cg19915194	chr3:10547178-10547389	TSS1500;TSS1500	ATP2B2;ATP2B2	0.00092973
cg15850954	chr10:26504383-26507434	5'UTR;1stExon;5'UTR;1stExon	GAD2;GAD2;GAD2;GAD2	0.000974493
cg03887094	chr16:67196792-67199988	Body;Body	HSF4;HSF4	0.000986838
cg04561804	chr3:169684394-169685006	Body;TSS1500;Body	LOC100128164;SEC62;LOC100128164	0.00100264
cg17014627	chr1:95582750-95583572	TSS200	TMEM56	0.0010491
cg24943924		Body	ARHGEF3	0.00106403
cg23371050		TSS200	ZNF283	0.00107412
cg06751742	chr9:36985986-36986924	Body;Body;Body;Body;Body;Body;Body;Body;Body;Body;Body;Body;Body	PAX5;PAX5;PAX5;PAX5;PAX5;PAX5;PAX5;PAX5;PAX5;PAX5;PAX5;PAX5;PAX5	0.00115325
cg13963738		5'UTR	FMO1	0.00134161
cg22661306		Body	CDS2	0.00136188
cg10964433		Body;Body;Body;Body;Body;Body	HMGCLL1;HMGCLL1;HMGCLL1;HMGCLL1;HMGCLL1;HMGCLL1	0.00139848
cg22324740	chr11:63679403-63679638	Body	RCOR2	0.0014124
cg14766208		Body	PRKCA	0.00144892
cg03839252	chr13:41238500-41241750	TSS200	FOXO1	0.00145323
cg26705561	chr10:102279162-102279730	TSS200	SEC31B	0.00145863
cg24770850	chr3:129323915-129325332	1stExon	PLXND1	0.0014697
cg09181339	chr16:68298012-68298979	TSS1500;TSS1500	SLC7A6;SLC7A6	0.00153171
cg24813212	chr1:36549554-36549965	5'UTR;1stExon	TEKT2;TEKT2	0.00156752
cg14189621	chr13:95953337-95954211	TSS1500;TSS1500	ABCC4;ABCC4	0.00162708
cg16990474	chr10:1506344-1506708	Body	ADARB2	0.00164672
cg21504064	chr17:41363727-41364273	3'UTR;TSS1500;3'UTR;3'UTR	NBR1;TMEM106A;NBR1;NBR1	0.00167806
cg21944757	chr20:61903907-61904701	5'UTR;1stExon;1stExon;5'UTR	ARFGAP1;ARFGAP1;ARFGAP1;ARFGAP1	0.00173265
cg05811902	chr2:110962400-110962631	TSS1500;TSS1500;TSS1500;TSS1500	NPHP1;NPHP1;NPHP1;NPHP1	0.00173683
cg21029901	chr15:37110361-37110778	TSS1500	CSNK1A1P	0.00175061
cg06380338	chr6:27861317-27861595	TSS1500;1stExon	HIST1H2AM;HIST1H2BO	0.0018107
cg02939781	chr3:183209667-183209943	3'UTR	KLHL6	0.00182889
cg03638642	chr16:1876113-1877633	TSS200;TSS200;TSS200;TSS200;TSS200	HAGH;FAHD1;FAHD1;HAGH;FAHD1	0.00185356
cg12092277	chr19:17186043-17187233	TSS1500;TSS1500;1stExon;1stExon;5'UTR;5'UTR	MYO9B;MYO9B;HAUS8;HAUS8;HAUS8;HAUS8	0.00187473
cg02153893	chr6:43596790-43597690	1stExon;5'UTR;TSS1500	MAD2L1BP;MAD2L1BP;GTPBP2	0.00189715
cg05391750	chr2:33171448-33173164	TSS1500	LTBP1	0.00191071
cg06245154	chr19:45873339-45874033	Body;Body	ERCC2;ERCC2	0.00196893
cg14040722	chr20:37230523-37230742	TSS1500	C20orf95	0.00200735
cg16847695	chr20:24449844-24452037	5'UTR	TMEM90B	0.00204588
cg19402229		Body	DNER	0.00206734
cg20103758	chr5:128300800-128301329	TSS1500;TSS1500	SLC27A6;SLC27A6	0.00208699
cg20834965		5'UTR	STAT5B	0.00213621
cg26551897	chr8:37756454-37757339	TSS200;TSS200	RAB11FIP1;RAB11FIP1	0.00214219
cg24040983		5'UTR	KIAA0355	0.002187
cg04521675	chr8:66556764-66557513	1stExon;5'UTR;5'UTR;1stExon	MTFR1;MTFR1;MTFR1;MTFR1	0.0021993
cg24754987	chr5:138739492-138739912	TSS200	SPATA24	0.00220066
cg11408900	chr10:118500868-118502706	Body	HSPA12A	0.00227119
cg11696839		Body	L3HYPDH	0.00230899
cg02720618	chr6:152128822-152129771	Body;Body;Body;Body	ESR1;ESR1;ESR1;ESR1	0.00243971
cg18861250		5'UTR;5'UTR;5'UTR	ZNF384;ZNF384;ZNF384	0.00250653
cg09477198	chr1:24104502-24105263	Body	C1orf128	0.0025303
cg15051882	chr22:41601069-41601476	TSS1500	L3MBTL2	0.00256433
cg20529301	chr2:63815200-63816110	TSS1500;TSS1500;TSS1500;1stExon	MDH1;MDH1;MDH1;WDPCP	0.00258338
cg04088212	chr11:2019565-2019863	TSS1500	H19	0.00260865
cg23497678	chr7:100823307-100823701	5'UTR	C7orf52	0.00267812
cg01507044	chr13:23949134-23949940	Body	SACS	0.00267989
cg02543249	chr2:176866693-176867188	TSS200	KIAA1715	0.00269132
cg16737700	chr17:1509882-1510101	TSS1500;Body;Body	SLC43A2;SLC43A2;SLC43A2	0.00271805
cg10583382	chr11:31531131-31531501	1stExon;TSS200	ELP4;IMMP1L	0.00280184
cg11014794	chr10:93999131-94000015	Body	CPEB3	0.00285496
cg14010484	chr19:2702532-2702987	TSS200	GNG7	0.00292756
cg11775528	chr17:43298725-43299640	TSS1500	FMNL1	0.00294092
cg07575478	chr14:73924588-73924980	5'UTR;5'UTR;5'UTR;5'UTR	NUMB;NUMB;NUMB;NUMB	0.00298472
cg02870946	chr18:77289018-77289464	3'UTR;3'UTR;3'UTR;3'UTR	NFATC1;NFATC1;NFATC1;NFATC1	0.00305854
cg03493300		Body;Body	CNNM2;CNNM2	0.0031344
cg16346236		TSS200	R3HDM2	0.00323498
cg07250027	chr15:43621830-43622953	1stExon;TSS200;TSS200	LCMT2;ADAL;ADAL	0.00343537
cg20239071	chr2:187558794-187559012	Body	FAM171B	0.0034783
cg24845324	chr7:108209784-108210906	TSS1500;TSS200;TSS200	THAP5;DNAJB9;THAP5	0.00349705
cg03148658	chr7:122525748-122526959	TSS1500;TSS1500;TSS1500	CADPS2;CADPS2;CADPS2	0.00357724
cg25636182		Body;Body;Body;Body;Body;Body;Body	ABLIM2;ABLIM2;ABLIM2;ABLIM2;ABLIM2;ABLIM2;ABLIM2	0.0036573
cg26790823		Body;Body;Body;Body	CELF4;CELF4;CELF4;CELF4	0.00371151
cg20425756		Body;Body;Body;Body;Body;Body;Body	PTK7;PTK7;PTK7;PTK7;PTK7;PTK7;PTK7	0.00372164
cg09906752	chr6:46620541-46621189	TSS1500;Body	CYP39A1;SLC25A27	0.00382721
cg06481814	chr20:11871374-11872207	TSS1500;5'UTR;Body	BTBD3;BTBD3;BTBD3	0.00383283
cg02791891	chr21:45926531-45926754	Body	C21orf29	0.00383907
cg20155064		Body	DEM1	0.00384062
cg19864490	chr1:166134258-166136448	TSS1500	FAM78B	0.00386532
cg00720190	chr3:38537682-38538071	TSS200;TSS200	EXOG;EXOG	0.00395067
cg08125081		Body;Body	RERE;RERE	0.00397129
cg09529537	chr5:78531531-78533495	TSS200	JMY	0.00398209
cg07452799	chr10:35103124-35105243	1stExon	PARD3	0.00403929
cg05997941	chr2:219846291-219847137	3'UTR	FEV	0.00406242
cg02813021	chr10:180582-182452	5'UTR;5'UTR;5'UTR;1stExon;1stExon;1stExon	ZMYND11;ZMYND11;ZMYND11;ZMYND11;ZMYND11;ZMYND11	0.00406641
cg21384371	chr1:173793288-173794095	TSS1500;5'UTR;1stExon;5'UTR;TSS1500;1stExon	CENPL;CENPL;CENPL;CENPL;DARS2;CENPL	0.00414204
cg16996102	chr4:53524958-53526227	TSS1500;5'UTR;Body;Body	USP46;USP46;USP46;USP46	0.00426162
cg01526547	chr13:110958891-110960590	Body;Body	COL4A1;COL4A1	0.00430222
cg02655824		Body	RPS6KA2	0.00447192
cg18309346		Body;Body	ANO1;ANO1	0.00450117
cg17800096	chr5:43037259-43037520	Body	LOC648987	0.00450577
cg14712846	chr8:38239342-38240670	TSS200;TSS200	WHSC1L1;WHSC1L1	0.00458319
cg09769438	chr6:31939730-31940559	Body	SKIV2L	0.00465597
cg09148084	chr6:160389832-160390890	5'UTR;1stExon	IGF2R;IGF2R	0.00468189
cg05511815	chr19:5977440-5978816	5'UTR;1stExon;5'UTR;1stExon;5'UTR;1stExon	RANBP3;RANBP3;RANBP3;RANBP3;RANBP3;RANBP3	0.00468613
cg02992546	chr18:14747516-14748231	1stExon	ANKRD30B	0.00477092
cg23251122	chr22:35947703-35947996	Body	RASD2	0.00477731
cg22633381	chr12:1799874-1800739	TSS1500	ADIPOR2	0.00487521
cg09360158	chr12:112279692-112280714	TSS200;TSS200;Body	MAPKAPK5;MAPKAPK5;MAPKAPK5-AS1	0.0049144
cg24071057		Body	EZH1	0.00491831
cg07818503	chr5:121647450-121648147	1stExon;1stExon;1stExon;1stExon;1stExon;5'UTR;5'UTR;5'UTR;5'UTR;5'UTR;Body	SNCAIP;SNCAIP;SNCAIP;SNCAIP;SNCAIP;SNCAIP;SNCAIP;SNCAIP;SNCAIP;SNCAIP;SNCAIP	0.00493241
cg24626463		Body	C8orf74	0.00495216
cg12150964		Body	GNAQ	0.00495442
cg04151327		Body;Body	POGLUT1;POGLUT1	0.00498426
cg05774672	chr2:208631558-208634934	Body	FZD5	0.00514574
cg10513808		Body	PDE1C	0.00517697
cg19961803	chr11:65553749-65555573	1stExon	OVOL1	0.00522256
cg22726349	chr1:2990030-2990718	Body;Body	PRDM16;PRDM16	0.00525936
cg05265258		5'UTR;5'UTR;5'UTR	TRIM5;TRIM5;TRIM5	0.00526709
cg13213165		Body	SGIP1	0.00530775
cg20547777		Body	EXT1	0.00530782
cg22980572		Body;Body;Body;Body;5'UTR	ARNT;ARNT;ARNT;ARNT;ARNT	0.00536036
cg02071259	chr20:62612300-62612787	TSS1500;TSS200	SAMD10;PRPF6	0.00536246
cg02637414	chr19:13616752-13617267	Body;Body	CACNA1A;CACNA1A	0.0054011
cg16444886	chr10:75255033-75255808	TSS1500;TSS1500;5'UTR;Body;Body;Body;Body	PPP3CB-AS1;PPP3CB-AS1;PPP3CB;PPP3CB;PPP3CB;PPP3CB;PPP3CB	0.00545118
cg10501065	chr11:2165135-2165672	Body;Body;5'UTR;Body	IGF2AS;INS-IGF2;IGF2;IGF2AS	0.0055292
cg01529917	chr12:93834935-93836089	1stExon;5'UTR	UBE2N;UBE2N	0.00553513
cg11858176	chr16:2263912-2265428	TSS200	PGP	0.00571219
cg25339114	chr16:28985881-28986661	1stExon;5'UTR;5'UTR;5'UTR;5'UTR;5'UTR;1stExon;1stExon;1stExon	SPNS1;SPNS1;SPNS1;SPNS1;SPNS1;SPNS1;SPNS1;SPNS1;SPNS1	0.00572169
cg18944711	chr11:108535584-108536196	TSS200	DDX10	0.00583174
cg13042052		5'UTR	TENM4	0.00583414
cg10530875		Body	CCDC64	0.00584895
cg09460013	chr6:48036137-48036410	TSS1500;TSS1500	PTCHD4;PTCHD4	0.00596612
cg18302940		5'UTR;TSS1500	RFFL;RFFL	0.00598743
cg24466090	chr12:110905879-110907183	TSS200;TSS200;5'UTR;1stExon;Body	GPN3;GPN3;FAM216A;FAM216A;GPN3	0.00600501
cg06881898	chr1:95006837-95008051	Body	F3	0.00611279
cg10107338		Body	LOC149950	0.0061218
cg05595602	chr1:1342004-1342952	TSS1500	MRPL20	0.00612342
cg25697152	chr12:3067960-3069444	TSS1500;TSS1500;TSS1500	TEAD4;TEAD4;TEAD4	0.00612832
cg16512069	chr2:33824310-33824857	TSS200	FAM98A	0.00618374
cg11056409	chr2:9143127-9144630	Body	MBOAT2	0.00619175
cg23828595	chr10:52833539-52834752	Body;TSS1500	PRKG1;PRKG1	0.00622073
cg11901544	chr6:33396050-33396296	Body	SYNGAP1	0.00622504
cg16643088	chr3:39186524-39186730	5'UTR	CSRNP1	0.00627002
cg13900348	chr5:76114562-76115044	TSS200	F2RL1	0.00629166
cg19217214	chr2:219748276-219748805	Body	WNT10A	0.00632493
cg00306350	chr8:11141894-11142686	Body	MTMR9	0.00635648
cg26949796	chr14:35183385-35184196	Body;Body;TSS1500;Body;Body	CFL2;CFL2;CFL2;CFL2;CFL2	0.00641969
cg23123694	chr12:46765134-46766633	5'UTR;1stExon	SLC38A2;SLC38A2	0.00642703
cg09798093		Body	AGBL4	0.00646765
cg26150142	chr1:248100325-248100726	5'UTR	OR2L13	0.00650109
cg12794691	chr3:111804865-111805570	TSS200	C3orf52	0.00650496
cg05787120	chr3:50365306-50365885	TSS200	TUSC2	0.00656575
cg06591842	chr16:30772530-30774003	TSS1500;TSS1500;Body;Body;Body;Body	C16orf93;C16orf93;RNF40;RNF40;RNF40;RNF40	0.00657511
cg05651197	chr19:1604918-1605681	TSS1500	UQCR11	0.00659773
cg05534678	chr16:30582736-30583833	5'UTR;5'UTR;1stExon;1stExon	ZNF688;ZNF688;ZNF688;ZNF688	0.00664959
cg06686971		Body;Body	C3orf67;C3orf67-AS1	0.00668198
cg09453767	chr3:9437945-9439760	TSS200;TSS1500	SETD5;LOC440944	0.00673207
cg19233043	chr3:50604905-50605359	1stExon;5'UTR	C3orf18;C3orf18	0.00673249
cg09095551		TSS1500	SEC14L5	0.00682153
cg01237473		Body;Body;Body;Body	USH1C;USH1C;USH1C;USH1C	0.00695499
cg06911873	chr19:37340918-37341262	5'UTR	ZNF345	0.00701449
cg12516565		Body	MAP1B	0.00702829
cg21513836	chr13:103052361-103052944	TSS1500	FGF14	0.00706658
cg06144335		Body	RUNX1	0.00706807
cg09904079		1stExon;5'UTR;5'UTR;5'UTR;5'UTR	GCNT1;GCNT1;GCNT1;GCNT1;GCNT1	0.00716717
cg02638052		5'UTR;5'UTR	PAPPA2;PAPPA2	0.00722499
cg19172665	chr4:144620822-144622218	1stExon	FREM3	0.00725121
cg22174191	chr6:111135515-111136913	5'UTR;1stExon	CDK19;CDK19	0.00726367
cg25772499		Body;Body	CNTN4;CNTN4	0.00735926
cg05464534	chr19:39339923-39343257	5'UTR;Body	HNRNPL;HNRNPL	0.00737984
cg14666476	chr1:21112708-21114121	5'UTR	HP1BP3	0.00747339
cg19904783		TSS1500;5'UTR;5'UTR	PLCB4;PLCB4;PLCB4	0.00750286
cg15391499	chr5:112630219-112630624	TSS200;Body	MCC;MCC	0.00761723
cg03020379	chr19:14582419-14585098	TSS1500	PTGER1	0.00761857
cg07056317	chr14:73524989-73525752	5'UTR	RBM25	0.00765542
cg21037853		Body;Body	RPH3A;RPH3A	0.00765692
cg07848310	chr5:43602977-43603650	5'UTR;5'UTR	NNT;NNT	0.00766492
cg09258150	chr19:10397603-10398703	TSS1500;TSS1500;TSS1500	ICAM4;ICAM4;ICAM4	0.00778166
cg07831453	chr10:17270430-17272617	TSS1500;TSS200;Body	VIM;VIM-AS1;VIM-AS1	0.00784594
cg27105598		Body;Body;Body	PARD3B;PARD3B;PARD3B	0.0079259
cg13486556	chr15:52043422-52044447	TSS1500;5'UTR;5'UTR	LYSMD2;TMOD2;TMOD2	0.00793003
cg22597754	chr11:66790543-66791440	TSS1500	SYT12	0.00806492
cg12639796	chr1:32479102-32480583	TSS200;TSS200;TSS200;TSS200	KHDRBS1;KHDRBS1;KHDRBS1;KHDRBS1	0.0081636
cg01399084	chr4:83931642-83932194	TSS1500;TSS1500;TSS1500;TSS1500;TSS1500;TSS1500;5'UTR	LIN54;LIN54;LIN54;LIN54;LIN54;LIN54;LIN54	0.00818082
cg17946995	chr12:113796217-113796847	TSS1500;TSS1500	PLBD2;PLBD2	0.00832982
cg25144558		Body	SDK1	0.00836661
cg13083674	chr19:55953371-55954641	Body	SHISA7	0.00838127
cg04263186	chr4:104640559-104640797	1stExon	TACR3	0.00839536
cg02022224	chr17:39967407-39968604	Body	SC65	0.00839965
cg00558358	chr2:114647669-114648312	Body	ACTR3	0.00840258
cg00797278	chr3:32443152-32443455	Body;Body	CMTM7;CMTM7	0.00841598
cg11035271	chr10:95653641-95654181	Body;Body	TMEM20;TMEM20	0.00844669
cg23343389	chr7:158103336-158103601	Body;Body;Body	PTPRN2;PTPRN2;PTPRN2	0.00846661
cg06594010	chr2:239147592-239149900	TSS1500;TSS1500;TSS1500	HES6;HES6;HES6	0.00854579
cg05397870	chr9:33523494-33524796	TSS1500	ANKRD18B	0.00857841
cg16938490	chr3:182971429-182972635	Body;TSS200	MCF2L2;B3GNT5	0.00861944
cg00390596	chr2:113299403-113300284	1stExon;1stExon	POLR1B;POLR1B	0.00870202
cg19498147	chr6:31599519-31599761	Body	BAT2	0.00871805
cg02061711		Body	DIP2C	0.00872647
cg05041928		Body	LOC102723828	0.0087368
cg15495372	chr19:56089274-56089504	TSS1500	ZNF579	0.00876195
cg19445230	chr7:99768884-99769559	5'UTR;ExonBnd	GAL3ST4;GAL3ST4	0.00877885
cg09755932		TSS200;TSS200;TSS200;TSS200	ANKRD33;ANKRD33;ANKRD33;ANKRD33	0.00878592
cg08958862		Body	FAM49A	0.00883685
cg23011211	chr6:132128727-132129563	TSS1500	ENPP1	0.00884548
cg23398109	chr17:26662071-26663048	Body	IFT20	0.00885805
cg08373528		Body	PRPH2	0.00887712
cg03171937		3'UTR;3'UTR	TSHZ2;TSHZ2	0.00891725
cg04445791	chr8:79716681-79717403	1stExon;1stExon;1stExon;1stExon;5'UTR;5'UTR;5'UTR;5'UTR	IL7;IL7;IL7;IL7;IL7;IL7;IL7;IL7	0.00892522
cg19510999	chr16:66586268-66586719	TSS200;TSS200;TSS200;TSS200;TSS200	CKLF;CKLF;CKLF;CKLF;CKLF	0.00893103
cg20426275		Body;TSS1500	SND1;MIR593	0.00897066
cg20916434	chr5:43191974-43193155	TSS1500;TSS1500	NIM1K;NIM1K	0.00898215
cg08460407	chr3:46940054-46940394	Body	PTH1R	0.00903368
cg21949512	chr2:162275161-162275596	Body	TBR1	0.00906658
cg25763788	chr6:78172231-78174088	1stExon	HTR1B	0.00907339
cg06029700	chr12:6472660-6473322	Body;Body;Body	SCNN1A;SCNN1A;SCNN1A	0.00911592
cg19474047	chr19:10206624-10207351	5'UTR	ANGPTL6	0.00915318
cg05835514		TSS1500;TSS1500;TSS200;5'UTR;Body;Body;Body;Body	GRIA1;GRIA1;GRIA1;GRIA1;GRIA1;GRIA1;GRIA1;GRIA1	0.00917998
cg12980544	chr14:91975670-91977326	1stExon;1stExon;5'UTR;5'UTR	PPP4R3A;PPP4R3A;PPP4R3A;PPP4R3A	0.00918462
cg22939802	chr11:118023352-118024194	TSS1500;TSS1500	SCN4B;SCN4B	0.0091884
cg22784023	chr7:105650026-105650233	Body	FLJ23834	0.00923674
cg06421633	chr17:48796750-48797317	1stExon;1stExon	LUC7L3;LUC7L3	0.00925892
cg10230890		TSS1500	DBT	0.00927113
cg12061917	chr6:29600192-29600661	TSS1500;TSS1500	GABBR1;GABBR1	0.00928599
cg07018107		Body	MIR1208	0.00930993
cg13133747	chr8:72753874-72754755	3'UTR;TSS1500	MSC;MSC-AS1	0.00931708
cg07729130	chr11:45168618-45169101	Body	PRDM11	0.00941416
cg26830233	chr15:65822685-65823540	Body	PTPLAD1	0.00943751
cg09974136	chr11:107798958-107799980	TSS200	RAB39	0.00949753
cg10196290	chr1:212587591-212588284	Body	TMEM206	0.00955039
cg12828687	chr14:105714491-105716325	TSS1500;1stExon;Body;Body;Body;Body;5'UTR;5'UTR	BTBD6;BRF1;BRF1;BRF1;BRF1;BRF1;BRF1;BRF1	0.00958832
cg03277455	chr8:116660432-116660747	5'UTR	TRPS1	0.00961031
cg19740491	chr6:31509668-31509896	1stExon;5'UTR;TSS1500;1stExon;5'UTR	BAT1;BAT1;SNORD84;BAT1;BAT1	0.00962195
cg02058949	chr2:216973805-216974264	TSS1500	XRCC5	0.00968783
cg27230370	chr12:133308488-133310334	Body	ANKLE2	0.0097272
cg02340801	chr2:97303912-97304387	TSS200;TSS200	KIAA1310;KIAA1310	0.00974124
cg20273697	chr2:8977373-8977789	5'UTR	KIDINS220	0.00974289
cg09121920		5'UTR;5'UTR	AXIN1;AXIN1	0.00975634
cg25212262	chr5:6712315-6714900	TSS1500	POLS	0.00975845
cg10962930		Body	GFPT2	0.00983358
cg03039196	chr19:44507079-44507300	TSS200	ZNF230	0.00987734
cg07646627		5'UTR	ZNF516	0.00992424
cg10139430		5'UTR;5'UTR	C11orf85;C11orf85	0.00992967
cg21574494		Body	NPPA-AS1	0.00994589
cg02161478	chr14:57278068-57278287	TSS1500	OTX2OS1	0.00995058
cg13368662		Body;Body	FAM25G;FAM25C	0.0100486
cg20042731	chr21:47343715-47345139	Body;Body	PCBP3;PCBP3	0.010064
cg21979010		TSS1500;Body	LOC101926908;KCNB2	0.010075
cg10549831	chr10:5488484-5488686	Body;TSS200	NET1;NET1	0.0101449
cg07087936		Body;Body;Body;Body	CRMP1;CRMP1;CRMP1;CRMP1	0.0101813
cg23329783	chr19:42724190-42724665	5'UTR;TSS1500;TSS1500;TSS1500;TSS1500;TSS1500;TSS1500;TSS1500;TSS1500;Body	DEDD2;DEDD2;DEDD2;DEDD2;DEDD2;DEDD2;DEDD2;DEDD2;DEDD2;DEDD2	0.0102361
cg21684681	chr11:64001572-64002712	Body	VEGFB	0.0102829
cg06368859		Body	PANX1	0.0102924
cg16344195	chr2:87302522-87304571	TSS1500	LOC285074	0.0103527
cg01560900	chr1:241802960-241803649	TSS1500	OPN3	0.0103888
cg16948781		Body;Body;5'UTR;5'UTR	FRMD5;FRMD5;FRMD5;FRMD5	0.0104453
cg02355457	chr1:159894329-159895398	TSS1500;5'UTR	TAGLN2;TAGLN2	0.0104845
cg21006514	chr9:116138954-116139306	TSS1500;TSS200;TSS200;TSS200	HDHD3;HDHD3;HDHD3;HDHD3	0.0105641
cg25147601	chr6:159239081-159240775	5'UTR;TSS1500	EZR;EZR	0.0105642
cg00509507	chr19:56028236-56028824	Body	SSC5D	0.0106343
cg14359061	chr22:32870550-32871364	1stExon;5'UTR;Body	FBXO7;FBXO7;FBXO7	0.0107536
cg01601443	chr8:10583816-10584170	3'UTR	SOX7	0.0107812
cg24646035		Body;Body	PHACTR1;PHACTR1	0.0107845
cg10521706	chr2:19555789-19558403	5'UTR	OSR1	0.0108546
cg07211894	chr2:98262362-98262924	TSS1500	COX5B	0.0108777
cg10072309	chr11:534691-537718	1stExon;5'UTR	LRRC56;LRRC56	0.0108919
cg05061504	chr3:184079215-184081286	TSS200	POLR2H	0.0109506
cg16375728	chr17:79980199-79981548	TSS1500;Body	LRRC45;STRA13	0.010956
cg04738309	chr5:111093438-111093980	TSS1500;Body;TSS1500;TSS1500;Body;5'UTR;TSS1500;TSS1500;5'UTR;TSS1500	C5orf13;C5orf13;C5orf13;C5orf13;C5orf13;C5orf13;C5orf13;C5orf13;C5orf13;C5orf13	0.0110261
cg17019898	chr8:99952020-99954686	5'UTR	STK3	0.011049
cg18542177	chr7:12726156-12727248	TSS200;TSS1500;TSS200	ARL4A;ARL4A;ARL4A	0.0110623
cg09780271		TSS1500	LEUTX	0.0110753
cg18882448	chr5:64858775-64859283	TSS200;TSS200	PPWD1;CENPK	0.0110806
cg00159951	chr15:83875648-83877079	Body	HDGFRP3	0.0111091
cg09989011	chr10:104677315-104679312	TSS200;TSS200;TSS200	CNNM2;CNNM2;CNNM2	0.0111208
cg11798891	chr8:143485413-143485699	TSS1500	TSNARE1	0.011159
cg26998535		Body	C10orf76	0.0112688
cg04143156		Body;Body;Body;Body;Body;Body	ARFIP1;ARFIP1;ARFIP1;ARFIP1;ARFIP1;ARFIP1	0.0113112
cg04987855	chr17:12568667-12569335	5'UTR;5'UTR;1stExon;1stExon	MYOCD;MYOCD;MYOCD;MYOCD	0.0114189
cg19075194	chr2:11605743-11606385	Body;1stExon;Body;Body;5'UTR;Body	E2F6;E2F6;E2F6;E2F6;E2F6;E2F6	0.0114396
cg07287679	chr22:21056258-21058793	Body	TMEM191A	0.0114401
cg19614911	chr2:47747991-47749061	Body	KCNK12	0.0114573
cg18607609	chr5:75698759-75700160	TSS1500	IQGAP2	0.011502
cg06273882	chr14:77648108-77648328	TSS1500	TMEM63C	0.0115199
cg10160312	chr3:9987895-9989619	Body;TSS200	PRRT3;PRRT3-AS1	0.0115227
cg19020805		Body;Body;Body;Body;Body;Body;Body	CHAT;CHAT;CHAT;CHAT;CHAT;CHAT;CHAT	0.0115816
cg20792107	chr4:1241412-1244111	TSS1500;TSS200;TSS200	C4orf42;CTBP1;CTBP1	0.0115945
cg07007506	chr21:26934423-26934805	TSS1500	MIR155HG	0.011698
cg11128457		Body	MAML3	0.0116994
cg20682143	chr1:231556681-231558447	TSS1500	EGLN1	0.011757
cg09115939		Body	TPP2	0.0117723
cg24017541	chr1:200378899-200379365	TSS1500;TSS1500;TSS1500	ZNF281;ZNF281;ZNF281	0.0117757
cg25940517		Body	IQCD	0.0118274
cg01500639		Body	ADARB2	0.0118434
cg19017289	chr12:6798113-6798922	5'UTR;5'UTR;5'UTR	ZNF384;ZNF384;ZNF384	0.01186
cg19952260		Body;Body	ANO1;ANO1	0.0119691
cg25083463	chr9:130331537-130331934	TSS1500;Body	FAM129B;FAM129B	0.0119753
cg23673588	chr14:39572095-39572703	1stExon;5'UTR	SEC23A;SEC23A	0.0119771
cg14405643	chr9:131936269-131941021	3'UTR;1stExon	IER5L;IER5L	0.0120118
cg16931416		Body	INPP5A	0.0121115
cg02920546	chr12:131572501-131572945	Body	GPR133	0.0121258
cg27560555	chr4:6717899-6718549	TSS1500	CNO	0.0121635
cg14052962	chr9:131798727-131799280	5'UTR	FAM73B	0.0121779
cg01734678	chr12:48213109-48214188	1stExon;1stExon;1stExon;5'UTR;5'UTR;5'UTR	HDAC7;HDAC7;HDAC7;HDAC7;HDAC7;HDAC7	0.0121962
cg00173504	chr1:119529819-119530712	5'UTR	TBX15	0.0122002
cg00643392	chr19:12944528-12945299	TSS1500	RTBDN	0.0122994
cg01498231	chr10:73846806-73848233	Body;Body	SPOCK2;SPOCK2	0.0123349
cg13961142	chr19:11708277-11708683	Body	ZNF627	0.0123723
cg02592596	chr15:30918312-30918565	1stExon;5'UTR	ARHGAP11B;ARHGAP11B	0.0124687
cg16245151		Body;Body;Body;Body;Body	KCNQ2;KCNQ2;KCNQ2;KCNQ2;KCNQ2	0.0124691
cg02280892		Body	PARP1	0.0124724
cg10519082	chr1:245026434-245028020	Body;Body	HNRNPU;HNRNPU	0.0125321
cg02918040		Body;Body	CCDC40;CCDC40	0.0126204
cg19708238	chr15:90437025-90437602	5'UTR;Body;1stExon	AP3S2;AP3S2;AP3S2	0.0126688
cg11223816	chr4:76649538-76650457	1stExon;5'UTR	USO1;USO1	0.0126737
cg21056841		Body	LOC101927066	0.0127081
cg25636132	chr12:49393139-49393361	TSS200	DDN	0.0127384
cg19948325		Body	LINC01250	0.0127402
cg20798252	chr19:4007161-4008167	TSS1500	PIAS4	0.0127457
cg21135948	chr21:34914303-34915906	TSS1500;TSS1500;TSS1500;TSS1500;Body;Body	GART;GART;GART;GART;SON;SON	0.0127535
cg19978436	chr1:27560705-27561707	5'UTR	WDTC1	0.013067
cg18566984	chr6:163148376-163149017	5'UTR;TSS1500;5'UTR;1stExon;5'UTR;1stExon;5'UTR;5'UTR;1stExon	PACRG;PACRG;PARK2;PARK2;PACRG;PARK2;PARK2;PARK2;PARK2	0.0130884
cg27114873		Body;Body;Body	METTL15;METTL15;METTL15	0.0130918
cg27123071	chr6:30069750-30070160	Body	TRIM31	0.0130923
cg09340950		Body	GTF2E2	0.0131635
cg01193555		5'UTR;5'UTR	PROM1;PROM1	0.0131921
cg22813140	chr3:180707266-180707627	TSS1500	DNAJC19	0.0132051
cg10895922	chr5:172663616-172664584	TSS200;TSS200;TSS200	NKX2-5;NKX2-5;NKX2-5	0.0132185
cg06580853		Body	DNER	0.0132199
cg13581044		Body	CDA	0.0132364
cg03316672	chr4:140222426-140223335	TSS1500;TSS1500;TSS1500;TSS1500;Body	NDUFC1;NDUFC1;NDUFC1;NDUFC1;NAA15	0.0132467
cg02304233	chr1:147071249-147071875	5'UTR	BCL9	0.0132628
cg02759005	chr3:53925438-53926174	1stExon;5'UTR	SELK;SELK	0.0132825
cg06901488		TSS1500;TSS200;TSS200	PDE1B;PDE1B;PDE1B	0.0133589
cg26808298	chr12:123464820-123465972	1stExon;1stExon;1stExon;1stExon;1stExon;1stExon;5'UTR;Body;Body	ARL6IP4;ARL6IP4;ARL6IP4;ARL6IP4;ARL6IP4;ARL6IP4;ARL6IP4;ARL6IP4;ARL6IP4	0.0133885
cg16361892	chr20:54933992-54934370	TSS200	C20orf108	0.0134427
cg07749243	chr14:96505311-96506402	TSS200;TSS200;TSS200;TSS200	C14orf132;C14orf132;C14orf132;C14orf132	0.0135469
cg16223541		Body	PIK3AP1	0.0135656
cg19041525	chr8:120885814-120886610	TSS1500;TSS1500	DEPTOR;DEPTOR	0.013608
cg07365299	chr7:154684402-154684630	3'UTR;3'UTR;3'UTR	DPP6;DPP6;DPP6	0.0136491
cg26802063	chr5:78280317-78281300	TSS200;1stExon;5'UTR	ARSB;ARSB;ARSB	0.0137527
cg23521916	chr3:48754577-48754904	TSS200;TSS200;TSS200;TSS200;TSS200;TSS200;TSS200;TSS200	IP6K2;IP6K2;IP6K2;IP6K2;IP6K2;IP6K2;IP6K2;IP6K2	0.0137758
cg08304190	chr20:26188638-26190348	TSS200	MIR663	0.0137867
cg13919466		Body	COL16A1	0.0138321
cg19801141	chr5:172197482-172199606	5'UTR;1stExon	DUSP1;DUSP1	0.0138984
cg05891292	chr7:53103275-53103801	TSS200	POM121L12	0.0139923
cg17716965		TSS200	TLR9	0.0140751
cg14658867	chr20:442530-443365	TSS1500	TBC1D20	0.014127
cg13676220		Body	C9orf171	0.0141331
cg22636420	chr5:121648312-121648549	TSS1500;TSS1500;TSS1500;TSS1500;TSS1500;TSS1500	SNCAIP;SNCAIP;SNCAIP;SNCAIP;SNCAIP;SNCAIP	0.0141335
cg06531943	chr6:32811494-32811839	5'UTR;TSS1500;1stExon	PSMB8;PSMB8;PSMB8	0.0141528
cg13271632	chr13:26795809-26796712	1stExon;5'UTR;5'UTR;5'UTR	RNF6;RNF6;RNF6;RNF6	0.0141659
cg16275172	chr15:52121816-52122452	5'UTR;1stExon	TMOD3;TMOD3	0.0141943
cg05477727		Body	LSAMP	0.0142158
cg04496899	chr1:70819733-70820719	TSS200;5'UTR;TSS200;TSS200;TSS200;1stExon	HHLA3;ANKRD13C;HHLA3;HHLA3;HHLA3;ANKRD13C	0.0142239
cg17079858	chr6:15244877-15246160	Body	JARID2	0.0142986
cg27547272	chr3:115377267-115377787	5'UTR;Body	GAP43;GAP43	0.014304
cg06022507	chr11:77300360-77301391	1stExon	AQP11	0.0143075
cg23081121	chr1:246887264-246888028	TSS1500	SCCPDH	0.0143933
cg01254948	chr5:89854290-89854956	TSS200;TSS200	GPR98;GPR98	0.014426
cg20320158		Body	TECPR1	0.0144319
cg23784996		Body	XRCC5	0.0144345
cg14511575		Body	RAP2A	0.0145164
cg15034135	chr5:128795503-128797417	1stExon	ADAMTS19	0.0145304
cg12940406	chr17:38020381-38020645	TSS200;TSS200;TSS200;TSS200;TSS200;TSS200;TSS200;TSS200;TSS200;TSS200;TSS200;TSS200;TSS	IKZF3;IKZF3;IKZF3;IKZF3;IKZF3;IKZF3;IKZF3;IKZF3;IKZF3;IKZF3;IKZF3;IKZF3;IKZF3;IKZF3;IKZ	0.0145921
cg06869415	chr14:35183385-35184196	5'UTR;TSS200;1stExon;Body;TSS1500;Body	CFL2;CFL2;CFL2;CFL2;CFL2;CFL2	0.014603
cg16059092		Body	PDZD2	0.0146062
cg15300814	chr6:111580363-111580887	TSS1500	KIAA1919	0.0146323
cg12559228	chr19:50192499-50192802	TSS200	C19orf76	0.0146639
cg02819347	chr10:120353692-120355821	5'UTR	PRLHR	0.0146793
cg13615491	chr15:77711625-77712910	TSS1500	HMG20A	0.0146799
cg17381507		Body;Body;Body;Body;Body	WISP1;WISP1;WISP1;WISP1;WISP1	0.0146853
cg07966661	chr1:64971358-64971604	TSS1500;Body	CACHD1;CACHD1	0.0147117
cg14092099		Body;Body	WWOX;WWOX	0.0147118
cg17388328	chr8:26434372-26436785	5'UTR;Body;Body	DPYSL2;DPYSL2;DPYSL2	0.014751
cg04779428	chr20:57463652-57467739	3'UTR;3'UTR;TSS1500;Body	GNAS;GNAS;GNAS;GNAS	0.0147634
cg19453929		5'UTR;5'UTR	TTC3;TTC3	0.0149289
cg12360759	chr10:97320424-97321483	5'UTR;5'UTR	SORBS1;SORBS1	0.0150033
cg20539855		Body	ASTN2	0.0150285
cg03195667	chr17:57408787-57410145	TSS1500	YPEL2	0.0150563
cg20098710	chr19:19639902-19640142	Body	YJEFN3	0.0150761
cg02063166	chr6:88875397-88877449	5'UTR;5'UTR;1stExon;1stExon;5'UTR;1stExon;5'UTR;1stExon	CNR1;CNR1;CNR1;CNR1;CNR1;CNR1;CNR1;CNR1	0.0151287
cg06961071	chr1:46767425-46769036	TSS1500;TSS200	LRRC41;UQCRH	0.0152006
cg14909250	chr2:220109984-220110488	Body;5'UTR;TSS200	STK16;STK16;GLB1L	0.0152026
cg11026604	chr15:27016892-27018943	TSS1500	GABRB3	0.0152333
cg07523655		Body	POLR1A	0.0152561
cg22659356	chr2:169102950-169104454	TSS1500	STK39	0.0152784
cg11975445	chr3:50604905-50605359	1stExon;5'UTR	C3orf18;C3orf18	0.0153197
cg02404861		Body	BICC1	0.0153324
cg26484942	chr5:32709910-32714450	TSS1500;TSS1500;TSS200	NPR3;NPR3;NPR3	0.0153343
cg01269191		TSS1500;TSS1500	KRAS;KRAS	0.0153619
cg17522897	chr12:108522950-108523852	5'UTR	WSCD2	0.0154516
cg19500056	chr19:48281585-48282351	TSS1500	SEPW1	0.0154582
cg26226408		TSS200;TSS200;TSS200	LOC646982;LOC646982;LOC646982	0.0154836
cg11915342		5'UTR;5'UTR	ATP2B2;ATP2B2	0.0154944
cg05281831	chr14:103057926-103060044	Body	RCOR1	0.0154962
cg00815230	chr8:145730390-145732205	Body	GPT	0.0155291
cg18095213	chr21:45209221-45209880	1stExon	RRP1	0.0155302
cg09555192	chr1:148247245-148248092	Body;Body;Body	NBPF8;NBPF8;NBPF8	0.0155317
cg20531166		1stExon;5'UTR	RAB30;RAB30	0.0155353
cg05796277	chr5:121647450-121648147	1stExon;1stExon;1stExon;1stExon;1stExon;5'UTR;5'UTR;5'UTR;5'UTR;5'UTR;Body	SNCAIP;SNCAIP;SNCAIP;SNCAIP;SNCAIP;SNCAIP;SNCAIP;SNCAIP;SNCAIP;SNCAIP;SNCAIP	0.0155927
cg16782533		TSS1500	UFC1	0.0155932
cg17468841	chr3:105587279-105588218	TSS200	CBLB	0.0156122
cg10615592	chr5:148724888-148725325	1stExon;5'UTR	GRPEL2;GRPEL2	0.0156292
cg24807198		Body	GRK5	0.0156494
cg12534328	chr20:30449011-30449593	Body;Body;Body	DUSP15;DUSP15;DUSP15	0.0156694
cg09122683	chr20:56283891-56285395	TSS200;TSS200;5'UTR;TSS1500	PMEPA1;PMEPA1;PMEPA1;PMEPA1	0.0156788
cg13586889	chr2:173292099-173293183	Body;Body	ITGA6;ITGA6	0.0157106
cg26456528	chr1:59247461-59250940	TSS1500	JUN	0.0157496
cg18679194		Body	C8orf74	0.0157876
cg27600082	chr5:50265085-50265737	Body	LOC100287592	0.0158889
cg00584868	chr1:2343385-2344717	TSS200;TSS200	PEX10;PEX10	0.015934
cg23613253		Body;Body	SHANK2;SHANK2	0.0159348
cg01530687	chr16:85644947-85649027	1stExon;5'UTR;5'UTR	KIAA0182;KIAA0182;KIAA0182	0.0159453
cg17746675	chr3:11887799-11888538	5'UTR;1stExon	C3orf31;C3orf31	0.016003
cg02277530	chr17:75398284-75398527	5'UTR;5'UTR;Body;Body;Body	SEPT9;SEPT9;SEPT9;SEPT9;SEPT9	0.0160284
cg16976494	chr20:45523250-45524020	5'UTR;5'UTR	EYA2;EYA2	0.0160538
cg00386034	chr6:44191278-44191872	TSS200;5'UTR;5'UTR;TSS200;TSS200	SLC29A1;SLC29A1;SLC29A1;SLC29A1;SLC29A1	0.0161116
cg06777522	chr3:145968334-145969008	TSS200;TSS1500;TSS200;TSS200	PLSCR4;PLSCR4;PLSCR4;PLSCR4	0.0161966
cg21145624	chr19:47922251-47922777	TSS200;TSS200	MEIS3;MEIS3	0.0161971
cg08763272	chr8:145047293-145052305	5'UTR	PLEC	0.0162447
cg05257097	chr17:43339124-43339832	Body;Body;TSS1500;3'UTR;Body;Body;Body	MAP3K14-AS1;MAP3K14-AS1;SPATA32;MAP3K14;MAP3K14-AS1;MAP3K14-AS1;MAP3K14-AS1	0.0162475
cg26948823	chr16:1254108-1254375	Body;Body	CACNA1H;CACNA1H	0.0162611
cg26361276	chr22:42195953-42196961	TSS200	CCDC134	0.0162651
cg10349879	chr12:95867584-95868019	TSS200	METAP2	0.016268
cg04017052	chr1:16693621-16694270	Body;Body	C1orf144;C1orf144	0.0163223
cg19902519	chr1:150848994-150849265	Body;Body;Body	ARNT;ARNT;ARNT	0.0163565
cg04303269	chr11:95522460-95524043	TSS1500;TSS200	CEP57;FAM76B	0.016361
cg01439601	chr7:72298512-72298988	TSS1500;TSS1500;TSS1500;TSS200;TSS1500;TSS200	SBDSP;SBDSP;SBDSP;TYW1B;SBDSP;TYW1B	0.0163827
cg04941409		Body;Body	MYO6;MYO6	0.0164115
cg16429999		TSS1500;TSS200;TSS200	SNORD45C;RABGGTB;RABGGTB	0.0164136
cg26222440		Body	LOC283177	0.0164192
cg06936731	chr6:13813943-13814946	TSS200	CCDC90A	0.0164701
cg01934674		Body	HTA	0.0164797
cg17560338	chr17:42440522-42441281	TSS200	FAM171A2	0.0165118
cg00810187	chr19:13991001-13991217	Body	NANOS3	0.0165258
cg21990524	chr3:122296612-122296828	TSS1500;TSS1500	PARP15;PARP15	0.0165645
cg00545674		Body	HPR	0.0165686
cg00720429		TSS1500;TSS1500;TSS1500;TSS1500;TSS1500;TSS1500;TSS1500	IL18BP;IL18BP;IL18BP;IL18BP;IL18BP;IL18BP;IL18BP	0.0166881
cg13909342	chr9:71736074-71737367	5'UTR	TJP2	0.0167104
cg07659934	chr4:108640845-108641835	Body	PAPSS1	0.0168487
cg27576679	chr6:31868781-31870311	5'UTR	ZBTB12	0.0168594
cg07900786	chr7:45150987-45151554	TSS1500;TSS1500;TSS1500	TBRG4;TBRG4;TBRG4	0.0169018
cg13550802	chr10:134937966-134938481	Body	GPR123	0.016906
cg02810060		5'UTR	MOB3A	0.0169417
cg13928411		TSS200	VWA3A	0.0169492
cg18454654	chr11:117198423-117198950	1stExon;5'UTR;5'UTR	CEP164;CEP164;CEP164	0.0169934
cg21331947		Body	CPNE5	0.0170461
cg00598261	chr6:105307119-105307916	TSS200	HACE1	0.017053
cg05104099		Body	TRAP1	0.0170618
cg01172694		Body	AGBL4	0.0170898
cg05028472		TSS200;TSS200;TSS200;TSS200	COL11A1;COL11A1;COL11A1;COL11A1	0.0171311
cg09862072	chr1:161993022-161994131	5'UTR;1stExon	OLFML2B;OLFML2B	0.0171862
cg17003395	chr20:16555518-16555779	TSS1500	KIF16B	0.0172166
cg17323833	chr19:14116532-14118017	TSS1500	RFX1	0.0173127
cg18179849	chr3:185541048-185544146	Body;Body	IGF2BP2;IGF2BP2	0.0173675
cg04955912	chr2:242295397-242296201	TSS1500	FARP2	0.017386
cg15778365	chr3:133524568-133525199	TSS200	SRPRB	0.0174179
cg23255283		TSS200	LOC284276	0.0174696
cg16439672		TSS1500;Body;Body;Body;Body	TRAK1;TRAK1;TRAK1;TRAK1;TRAK1	0.0174798
cg09731958		Body;Body;Body	DYNC1I1;DYNC1I1;DYNC1I1	0.0174858
cg22645278	chr19:9608804-9609343	TSS1500	ZNF560	0.0174906
cg13521229	chr19:51014318-51014873	Body	JOSD2	0.0175765
cg07003673	chr12:123459151-123460032	TSS200;5'UTR	ABCB9;OGFOD2	0.017589
cg25649672	chr9:95055762-95056299	TSS1500;TSS1500;TSS1500	IARS;IARS;IARS	0.0176217
cg18953405	chr1:6484503-6485327	TSS200	ESPN	0.0176806
cg00154982	chr1:44115616-44116309	TSS200	KDM4A	0.0176818
cg16472933	chr19:58427621-58428054	TSS1500;TSS1500	ZNF417;ZNF417	0.0177029
cg05971373	chr7:157494510-157494739	Body;Body;Body	PTPRN2;PTPRN2;PTPRN2	0.0177176
cg18919106	chr8:132916322-132917060	Body	EFR3A	0.0177281
cg04481189		TSS1500	SVOPL	0.0177316
cg00811051	chr4:100867328-100868162	TSS1500	DNAJB14	0.0177698
cg15169878	chr22:37447689-37448238	1stExon	KCTD17	0.017852
cg13113206		Body	UTRN	0.0178765
cg06586936	chr5:38556222-38557563	TSS1500;TSS1500;5'UTR;5'UTR	LIFR-AS1;LIFR-AS1;LIFR;LIFR	0.017885
cg13517396	chr19:51321267-51321781	Body	KLK1	0.0179201
cg19092999	chr3:113414907-113415736	TSS1500	KIAA2018	0.0179482
cg22374567	chr1:161129138-161129689	TSS200;TSS200	USP21;USP21	0.0179675
cg08265627	chr1:235490338-235492160	TSS1500;TSS1500;TSS1500;5'UTR;Body	ARID4B;ARID4B;ARID4B;GGPS1;GGPS1	0.0179921
cg27436717		5'UTR;Body;Body;Body	CDH13;CDH13;CDH13;CDH13	0.0179981
cg07736922	chr17:40539837-40540775	5'UTR;5'UTR;5'UTR	STAT3;STAT3;STAT3	0.0180405
cg03719314	chr8:125486521-125487622	1stExon;5'UTR	RNF139;RNF139	0.0180838
cg26274401	chr6:144471069-144472017	TSS1500	STX11	0.018114
cg19914904	chr10:102756834-102759798	TSS1500	LZTS2	0.0181201
cg03774724		Body;Body	CTNNA2;CTNNA2	0.0181632
cg11280858		5'UTR;5'UTR;5'UTR	SLC6A12;SLC6A12;SLC6A12	0.0182368
cg01940576		Body	SFTA3	0.0182954
cg14080518	chr7:98633091-98633304	Body;Body	SMURF1;SMURF1	0.0183796
cg14935627	chr6:36806881-36807217	Body	CPNE5	0.0183948
cg08733553		Body	NDUFAB1	0.018396
cg06529756	chr5:75378974-75380796	5'UTR	SV2C	0.0184563
cg06892053		Body	HECTD2-AS1	0.0184623
cg09005125	chr5:66299768-66300083	Body;Body	MAST4;MAST4	0.0184651
cg15975890	chr5:11903550-11904703	Body	CTNND2	0.0184678
cg04207385	chr6:88875397-88877449	TSS1500;TSS1500;TSS1500;TSS1500	CNR1;CNR1;CNR1;CNR1	0.0184791
cg14053276	chr1:111889138-111889539	TSS1500;TSS1500;TSS1500	PIFO;PIFO;PIFO	0.0185359
cg06621452	chr2:110872945-110873587	Body	MALL	0.0185932
cg06780705	chr6:127836730-127837706	Body	C6orf174	0.0186119
cg10381076	chr19:42829555-42830597	TSS200	MEGF8	0.0186618
cg22476084	chr11:117747102-117747717	TSS200;TSS200;TSS200;TSS200;TSS200;TSS200;5'UTR	FXYD6;FXYD6-FXYD2;FXYD6;FXYD6;FXYD6;FXYD6-FXYD2;FXYD6	0.0186871
cg02693210		Body	LOC285593	0.0186884
cg23996306	chr2:136742687-136743595	TSS200	DARS	0.0187248
cg12419067	chr3:9974379-9975722	Body;TSS1500;TSS1500;TSS1500;Body;Body	IL17RC;CRELD1;CRELD1;CRELD1;IL17RC;IL17RC	0.0187286
cg02644610	chr10:14645752-14646705	Body	FAM107B	0.0187318
cg13700448	chr11:112097022-112097547	TSS200	PTS	0.0187819
cg12899116	chr12:54360374-54360660	Body;Body;Body	HOTAIR;HOTAIR;HOTAIR	0.0188019
cg17893159		TSS1500	AGPAT4	0.0188957
cg00598143	chr5:90675822-90676930	Body;TSS200	LOC100129716;ARRDC3	0.0189868
cg25510591		Body	SHISA6	0.0190388
cg00659919	chr9:36258170-36258886	TSS200;TSS200;TSS200;Body;Body	GNE;GNE;GNE;GNE;GNE	0.019042
cg17302455	chr17:67322709-67323837	5'UTR	ABCA5	0.0190617
cg01018701	chr3:157155267-157155826	Body;Body;Body;Body	VEPH1;VEPH1;PTX3;VEPH1	0.0191608
cg07015725	chr5:94982329-94982694	TSS200;TSS200;5'UTR	RFESD;RFESD;RFESD	0.0191701
cg09674234	chr10:65224870-65225887	Body;TSS200	JMJD1C-AS1;JMJD1C	0.0192512
cg05230603	chr11:560382-561397	TSS1500;Body	RASSF7;LMNTD2	0.0192656
cg13584329		Body	VGLL3	0.019356
cg12690413	chr13:42614178-42615650	TSS200	DGKH	0.0193636
cg12813792	chr20:56725857-56726113	TSS1500	C20orf85	0.0194954
cg11315141	chr14:24701646-24701992	1stExon;5'UTR;TSS1500;5'UTR;TSS1500;TSS200;1stExon	GMPR2;GMPR2;GMPR2;GMPR2;GMPR2;NEDD8;GMPR2	0.0196283
cg19990498		TSS200	RPL32P3	0.019641
cg08049136	chr19:10764244-10765807	5'UTR;5'UTR;5'UTR;TSS1500;5'UTR;5'UTR	ILF3;ILF3;ILF3;LOC147727;ILF3;ILF3	0.0196641
cg10113872	chr17:30677001-30677460	Body;Body;Body	ZNF207;ZNF207;ZNF207	0.019744
cg14313373		Body;Body	SARDH;SARDH	0.0197581
cg18994377	chr3:125634298-125635949	TSS1500;TSS1500	LOC100125556;LOC100125556	0.0198364
cg09332772	chr2:86667815-86669447	Body;Body	KDM3A;KDM3A	0.0198644
cg10936841	chr5:175298515-175300066	5'UTR	CPLX2	0.0200024
cg17493172	chr7:140178289-140179467	TSS200;TSS200;TSS200;TSS200	MKRN1;MKRN1;MKRN1;MKRN1	0.0200123
cg04335339	chr10:116852261-116854094	TSS200	ATRNL1	0.0200432
cg25993118		Body;Body;Body;Body;Body	POMT1;POMT1;POMT1;POMT1;POMT1	0.0200654
cg22842855	chr10:26855906-26856198	Body	APBB1IP	0.0200817
cg15665646	chr15:27112030-27113479	TSS200;5'UTR;1stExon	GABRA5;GABRA5;GABRA5	0.020092
cg12288726	chr7:127227758-127229039	TSS1500	ARF5	0.0201174
cg16887721		TSS1500;TSS1500;5'UTR;1stExon;Body	FILIP1L;FILIP1L;CMSS1;CMSS1;CMSS1	0.020143
cg10309957		TSS1500	ATF6	0.0201928
cg03291265		Body	TOX	0.020205
cg15390122	chr6:152128822-152129771	Body;Body;Body;Body;Body;Body	ESR1;ESR1;ESR1;ESR1;ESR1;ESR1	0.020217
cg06287405	chr16:67143282-67143827	TSS1500	C16orf70	0.02024
cg04319307		Body;Body;Body	SAMD3;SAMD3;SAMD3	0.0202419
cg14509777		Body;Body	UROC1;UROC1	0.020341
cg19751300	chr18:44336183-44337110	1stExon	ST8SIA5	0.0203681
cg11976294		5'UTR;1stExon;1stExon;5'UTR	GAP43;GAP43;GAP43;GAP43	0.0204027
cg00773514	chr1:202611668-202613039	5'UTR;5'UTR	SYT2;SYT2	0.0204173
cg17731992	chr6:31323946-31325211	TSS200	HLA-B	0.0204463
cg12725590		Body;Body	CCNYL1;CCNYL1	0.0205081
cg03403539	chr7:23221406-23221980	1stExon;5'UTR	NUPL2;NUPL2	0.0205875
cg03373742		Body	DNAH2	0.0205928
cg10689859		Body;Body	NEK10;NEK10	0.0206137
cg17837371		TSS200	A2MP1	0.0206877
cg20622964	chr15:90895472-90895990	TSS200	ZNF774	0.0207079
cg17768691	chr12:14720248-14721093	TSS200	PLBD1	0.0207132
cg18117895	chr11:27721661-27722639	Body;5'UTR;5'UTR;5'UTR;TSS200;Body;TSS200;5'UTR;5'UTR;TSS1500;5'UTR;5'UTR;5'UTR;TSS200;	BDNF;BDNF;BDNF;BDNF;BDNF;BDNF;BDNF;BDNF;BDNF;BDNF;BDNF;BDNF;BDNF;BDNF;BDNF;BDNF	0.0207218
cg20768717	chr11:65479349-65480024	Body;Body;Body	KAT5;KAT5;KAT5	0.0207269
cg04558948		Body	SORCS2	0.0207416
cg22547158	chr12:27396982-27397646	5'UTR	STK38L	0.0207655
cg00655779	chr2:73460085-73461867	TSS1500;TSS1500;TSS1500;TSS1500;TSS1500;TSS1500;TSS1500	CCT7;CCT7;CCT7;CCT7;C2orf7;CCT7;CCT7	0.0207873
cg06609065		ExonBnd;Body	LOC102723661;LOC102723661	0.0207981
cg11332484	chr1:20208807-20209462	1stExon;5'UTR	OTUD3;OTUD3	0.0207995
cg07695519	chr4:140374442-140375692	TSS1500	RAB33B	0.0208414
cg05732876	chr22:22336948-22337333	TSS1500	TOP3B	0.0208789
cg06000878		Body	LOC399959	0.0209056
cg26509530		TSS1500;5'UTR	CTD-2201E9.1;SEMA5A	0.0209337
cg17783982	chr5:88179866-88180258	5'UTR;TSS1500	MEF2C;MEF2C	0.0209387
cg16351184	chr9:140473002-140473681	1stExon	WDR85	0.0209514
cg17637107	chr8:20054546-20055027	TSS200	ATP6V1B2	0.0209914
cg05010277		TSS1500;TSS1500	TMIGD3;TMIGD3	0.0212944
cg15205127	chr10:96305116-96305893	1stExon;5'UTR	HELLS;HELLS	0.0213092
cg05157299	chr7:66093348-66094174	1stExon;5'UTR;5'UTR;1stExon	KCTD7;KCTD7;KCTD7;KCTD7	0.0213139
cg18589960	chr19:51221447-51222704	TSS200	SHANK1	0.0213163
cg08655893	chr1:10853894-10856964	5'UTR;5'UTR	CASZ1;CASZ1	0.0213424
cg08413565	chr3:129033540-129035646	TSS1500;Body	H1FX;C3orf47	0.0214176
cg08106124		Body;Body;Body	APBB2;APBB2;APBB2	0.0214381
cg20917077		Body;Body;Body	CPA5;CPA5;CPA5	0.021485
cg26831950	chr2:200320502-200329681	5'UTR;5'UTR	SATB2;SATB2	0.0215004
cg00413066	chr15:52404191-52404978	TSS1500	BCL2L10	0.0215061
cg17178888	chr5:159738781-159739913	TSS1500	CCNJL	0.0215854
cg21614855		1stExon;5'UTR	SERPINA3;SERPINA3	0.0216058
cg23689080		Body;Body;Body	SARNP;SARNP;SARNP	0.0216234
cg26036406		5'UTR;5'UTR;5'UTR;5'UTR	TACC2;TACC2;TACC2;TACC2	0.0216271
cg01820273	chr6:35754713-35754914	Body	C6orf127	0.0216438
cg24419164	chr11:69451136-69458596	1stExon;5'UTR	CCND1;CCND1	0.0216823
cg10590767		TSS1500;TSS1500	ZNF155;ZNF155	0.0217176
cg06324884	chr4:95128657-95129289	TSS1500;TSS1500;TSS1500;TSS1500;Body	SMARCAD1;SMARCAD1;SMARCAD1;SMARCAD1;LOC101929210	0.0217287
cg07900658	chr6:7389634-7390317	1stExon;5'UTR;5'UTR;1stExon;1stExon;5'UTR;TSS200	CAGE1;CAGE1;CAGE1;CAGE1;CAGE1;CAGE1;RIOK1	0.021749
cg12944204	chr11:1974039-1974333	Body	MRPL23	0.0217922
cg11320561	chr14:24601498-24601700	TSS1500	FITM1	0.0218205
cg02047857	chr7:6487306-6487750	TSS200;TSS200	DAGLB;DAGLB	0.0218554
cg18440893	chr6:16760178-16762985	5'UTR;5'UTR	ATXN1;ATXN1	0.0218674
cg26594649		Body;Body;Body	ROBO1;ROBO1;ROBO1	0.0218751
cg14141238	chr9:136567684-136568146	Body;Body	SARDH;SARDH	0.0218821
cg03604763		TSS1500	WDR63	0.0219024
cg07849604	chr3:129693127-129694841	TSS200	TRH	0.0219635
cg06283292	chr19:50836390-50837447	TSS1500;Body	KCNC3;NAPSB	0.0219938
cg24406421		Body	GSG1L	0.0219945
cg12231697		ExonBnd;Body;Body;Body	MCM3AP;MCM3AP-AS1;MCM3AP-AS1;MCM3AP	0.0220168
cg13870776	chr1:33351686-33352397	5'UTR	HPCA	0.0220877
cg13709529		Body	C6orf142	0.0221091
cg16265012	chr19:7964439-7964704	Body	LRRC8E	0.0221268
cg13304490		Body	LINC00536	0.022129
cg02658244	chr1:150946496-150947950	TSS200;TSS200	CERS2;CERS2	0.0221301
cg26763855		TSS200	CCER2	0.0221357
cg00104353		Body;Body;Body;Body;Body	PTPRN2;PTPRN2;PTPRN2;PTPRN2;PTPRN2	0.0221932
cg17539479		TSS1500;Body;TSS1500;Body	AHCYL2;AHCYL2;AHCYL2;AHCYL2	0.022198
cg02169146		Body	TWSG1	0.0222003
cg10246934		Body;Body	VAV2;VAV2	0.0222089
cg19852344	chr12:133463807-133464858	5'UTR;5'UTR;5'UTR;5'UTR;5'UTR	CHFR;CHFR;CHFR;CHFR;CHFR	0.0222635
cg07930756		Body	SLX4	0.0222877
cg20237773		Body	MYO15A	0.0223062
cg06847130		Body;Body;Body	AP1S3;AP1S3;AP1S3	0.0223076
cg10403753		Body;TSS200	PINLYP;PINLYP	0.0223342
cg02400740	chr7:19156050-19158042	TSS1500	TWIST1	0.0223377
cg11947960	chr2:112655491-112655727	TSS1500	MERTK	0.022343
cg26356892	chr22:41215135-41215576	TSS1500	SLC25A17	0.0224352
cg07438660	chr17:38803944-38804703	TSS1500	SMARCE1	0.0224464
cg04022376	chr18:35065039-35065548	Body;Body;Body;Body	CELF4;CELF4;CELF4;CELF4	0.0224485
cg07120156	chr6:34359620-34360802	TSS1500;Body	NUDT3;RPS10-NUDT3	0.0224595
cg00560584	chr8:95274410-95274655	TSS200;TSS200	GEM;GEM	0.0225127
cg21097640	chr13:28194183-28196249	TSS1500;TSS1500;TSS1500	POLR1D;LNX2;POLR1D	0.0225424
cg22329488	chr8:67578694-67579509	TSS200	VCPIP1	0.0225974
cg10479901	chr3:105587279-105588218	TSS1500	CBLB	0.0226322
cg27635426	chr13:30880899-30881939	TSS1500;TSS200	KATNAL1;KATNAL1	0.0227002
cg25313349		Body	PPAPDC1A	0.022701
cg01986081		Body	LCT	0.022706
cg24127639		3'UTR	MYEOV	0.0227099
cg07281747		Body;Body	TRIM37;TRIM37	0.022736
cg10980999	chr12:26348260-26349130	TSS1500;TSS200	SSPN;SSPN	0.0228274
cg00183569	chr20:2539133-2539877	Body	TMC2	0.0229595
cg11753929	chr6:43484561-43484887	TSS1500;Body	POLR1C;YIPF3	0.023042
cg02639007	chr12:94853336-94854307	1stExon;5'UTR;TSS1500;5'UTR;1stExon	CCDC41;CCDC41;LOC144486;CCDC41;CCDC41	0.0230693
cg08752431	chr16:87754008-87754285	Body	KLHDC4	0.0230942
cg04572530	chr2:233244323-233244651	TSS1500	ALPP	0.0231082
cg24515341	chr1:44871109-44874047	5'UTR	RNF220	0.0231522
cg15836711	chr11:111945058-111945451	5'UTR;1stExon;1stExon;5'UTR;1stExon;5'UTR;TSS200;TSS200	C11orf57;C11orf57;C11orf57;C11orf57;C11orf57;C11orf57;PIH1D2;PIH1D2	0.0231568
cg13704403	chr4:966732-968137	TSS200	DGKQ	0.0231886
cg01637090	chr16:1217128-1217336	Body;Body	CACNA1H;CACNA1H	0.0232366
cg14453612	chr7:102715106-102716015	TSS1500;TSS1500;TSS200;TSS1500;TSS1500;TSS1500;5'UTR;TSS1500	ARMC10;ARMC10;FBXL13;ARMC10;ARMC10;ARMC10;FBXL13;ARMC10	0.0232704
cg21792156	chr6:27775329-27776258	TSS200;TSS200	HIST1H2AI;HIST1H2BL	0.0233871
cg06805280	chr1:86046362-86047240	1stExon;5'UTR	CYR61;CYR61	0.0234733
cg01860912		Body	IL19	0.0235541
cg14976658		Body;Body;Body;Body;Body;Body;Body	KCNMA1-AS3;KCNMA1;KCNMA1;KCNMA1;KCNMA1;KCNMA1;KCNMA1	0.0235556
cg19620217	chr6:56708059-56709166	Body;Body;Body	LOC101930010;DST;DST	0.0235681
cg17817532	chr10:70320130-70320822	5'UTR	TET1	0.023639
cg17333036	chr5:138940584-138941792	5'UTR;Body	UBE2D2;UBE2D2	0.023651
cg23364632		Body;Body	PHACTR1;PHACTR1	0.0236612
cg23080985	chr19:6373427-6373631	Body	ALKBH7	0.0237766
cg01498940		Body;Body	CLEC16A;CLEC16A	0.0237947
cg22013170	chr8:29205664-29209847	TSS1500	DUSP4	0.0238469
cg26358350	chr3:113871610-113871813	Body;Body	DRD3;DRD3	0.0238896
cg06570027	chr2:31360321-31361821	1stExon;1stExon;5'UTR;5'UTR;Body	GALNT14;GALNT14;GALNT14;GALNT14;GALNT14	0.0239081
cg13906548	chr16:75600006-75600860	Body	GABARAPL2	0.0239223
cg10118419	chr3:42977830-42978090	Body;TSS200	KRBOX1-AS1;KRBOX1	0.0239314
cg13775575	chr19:48017717-48018782	5'UTR;1stExon	NAPA;NAPA	0.0239715
cg09779589		Body;Body;Body	CDC20B;CDC20B;CDC20B	0.0239862
cg08006980	chr5:141488316-141488919	TSS200	NDFIP1	0.0240127
cg25460716	chr15:68126022-68126569	Body	SKOR1	0.024058
cg06217318		Body;Body	PTPRT;PTPRT	0.0240654
cg14553243	chr2:219646432-219647181	5'UTR;1stExon	CYP27A1;CYP27A1	0.0240778
cg06142621		5'UTR;1stExon	HEPACAM;HEPACAM	0.0241434
cg15604374		Body	BLZF1	0.0241774
cg09957135	chr11:123524733-123525685	TSS1500;TSS1500	SCN3B;SCN3B	0.0242118
cg11100836	chr13:103046680-103047226	Body	FGF14	0.0242191
cg01936319	chr15:41522828-41523732	Body;TSS1500	CHP;EXD1	0.0242665
cg06088782	chr11:70563664-70563886	Body	SHANK2	0.0242691
cg06841833	chr7:50343757-50344519	TSS200;TSS200;TSS200;5'UTR;5'UTR;5'UTR;5'UTR;5'UTR	IKZF1;IKZF1;IKZF1;IKZF1;IKZF1;IKZF1;IKZF1;IKZF1	0.0242741
cg04227975		Body;Body	BANP;BANP	0.0243815
cg21806708		Body;Body;Body;Body;5'UTR;5'UTR;5'UTR	WDR4;WDR4;WDR4;WDR4;WDR4;WDR4;WDR4	0.0243959
cg09858777	chr16:4743043-4744231	Body	NUDT16L1	0.0244031
cg17617250	chr2:102313549-102314478	TSS1500;TSS1500;TSS200;TSS200;TSS200	MAP4K4;MAP4K4;MAP4K4;MAP4K4;MAP4K4	0.0244047
cg00813993		5'UTR;1stExon;5'UTR	UBXN11;CD52;CD52	0.0244076
cg04515001	chr6:24357719-24358309	1stExon;1stExon;3'UTR;5'UTR	KAAG1;DCDC2;KAAG1;DCDC2	0.0244298
cg04437751	chr3:10206449-10207024	1stExon;5'UTR	IRAK2;IRAK2	0.0244439
cg05793323	chr13:24734771-24735538	TSS1500;TSS1500	SPATA13;SPATA13	0.0245337
cg08594022		Body;Body	GRIP1;GRIP1	0.0246317
cg04465979	chr12:51818460-51819166	1stExon;1stExon;TSS200;5'UTR;5'UTR;Body	SLC4A8;SLC4A8;SLC4A8;SLC4A8;SLC4A8;SLC4A8	0.0246633
cg24170090	chr17:16945384-16946317	TSS1500;TSS1500	MPRIP;MPRIP	0.0246788
cg16384849	chr1:34642382-34643024	5'UTR;TSS200	C1orf94;C1orf94	0.0246822
cg03224685		Body;Body;Body;Body	CNTN5;CNTN5;CNTN5;CNTN5	0.0246903
cg07106633	chr8:82192378-82193685	Body	FABP5	0.0247421
cg12354122	chr15:101419261-101421133	TSS1500	ALDH1A3	0.0247489
cg15257376	chr3:141120983-141121678	5'UTR	ZBTB38	0.0247658
cg01058983	chr3:17783646-17784455	TSS1500	TBC1D5	0.0248293
cg05403346	chr6:27218792-27219813	Body	PRSS16	0.0248402
cg06426293		Body	SYTL3	0.0249315
cg11587012	chr6:27860653-27860918	TSS1500	HIST1H3J	0.024945
cg18852672	chr19:1990657-1990897	Body	BTBD2	0.0249485
cg10411388	chr6:33422046-33422530	5'UTR;1stExon	ZBTB9;ZBTB9	0.0249817
cg14087051	chr9:34126266-34126959	1stExon;5'UTR	DCAF12;DCAF12	0.0250454
cg10363578	chr11:89955742-89956358	5'UTR;1stExon;5'UTR;1stExon	CHORDC1;CHORDC1;CHORDC1;CHORDC1	0.025058
cg06603943		TSS1500;Body;Body;Body;Body	ANGPTL2;RALGPS1;RALGPS1;RALGPS1;RALGPS1	0.0250793
cg12262681	chr3:197517983-197518782	TSS200	LRCH3	0.0250993
cg07854009		Body;Body	NUTM2G;NUTM2G	0.0250996
cg14862207	chr17:36715691-36715995	Body	SRCIN1	0.0251653
cg04360875	chr16:89219333-89219651	Body;Body;Body	ACSF3;ACSF3;ACSF3	0.0252212
cg18097555	chr3:50126252-50127204	5'UTR	RBM5	0.0252349
cg24264578		1stExon;5'UTR	OR2C1;OR2C1	0.0252911
cg08261716	chr14:100069475-100071813	TSS200	CCDC85C	0.0253516
cg22580372	chr2:120436530-120437010	5'UTR;5'UTR;5'UTR;1stExon	TMEM177;TMEM177;TMEM177;TMEM177	0.0253579
cg15482867		Body;Body;Body	BCAR3;BCAR3;BCAR3	0.0254058
cg09432166	chr1:109633188-109633632	TSS1500	TMEM167B	0.0254458
cg08319238	chr19:45312059-45312397	Body;Body	BCAM;BCAM	0.0255082
cg00744229	chr2:219536410-219536813	Body;TSS200	RNF25;STK36	0.0255183
cg08365982		1stExon;1stExon	CAV3;CAV3	0.0255316
cg19828146		TSS1500	KCNAB1	0.0255903
cg04947578	chr19:4669927-4670528	Body	C19orf10	0.0256011
cg13620518	chr14:37666686-37667493	5'UTR;5'UTR;5'UTR	MIPOL1;MIPOL1;MIPOL1	0.0256045
cg24762501		5'UTR;TSS1500;1stExon;5'UTR	KLK11;KLK11;KLK11;KLK11	0.025655
cg25050841	chr19:36427173-36427722	TSS1500	LRFN3	0.0256622
cg21138946	chr17:77955491-77955693	Body	TBC1D16	0.0257319
cg25748712	chr6:43026939-43027841	TSS1500;5'UTR;TSS200;5'UTR;TSS1500	KLC4;KLC4;KLC4;KLC4;MRPL2	0.0257543
cg06318062		TSS200	ATP13A5	0.0257607
cg17369032	chr17:47590142-47590415	Body	NGFR	0.0257993
cg18891487	chr6:151561283-151562550	5'UTR	AKAP12	0.0258426
cg12354321	chr11:76091524-76092638	TSS1500	PRKRIR	0.0258792
cg25072336		Body	FMNL1	0.0258988
cg19669978		Body;5'UTR	OR51B5;OR51B5	0.0259413
cg04289797	chr2:219723702-219725010	TSS1500	WNT6	0.0260045
cg24773040		1stExon;5'UTR	C9orf152;C9orf152	0.0260586
cg26620308	chr1:62207827-62208818	TSS200	INADL	0.0261067
cg13469471	chr6:7541518-7543472	TSS200;TSS200	DSP;DSP	0.0261204
cg13444842		5'UTR;5'UTR	SPRR3;SPRR3	0.0261214
cg05212678	chr7:35840132-35841591	TSS1500;TSS1500;5'UTR;5'UTR;5'UTR;1stExon;1stExon;1stExon	SEPT7-AS1;SEPT7-AS1;SEPT7;SEPT7;SEPT7;SEPT7;SEPT7;SEPT7	0.0261326
cg13017772	chr3:40566129-40566689	TSS1500;TSS1500;TSS1500	ZNF621;ZNF621;ZNF621	0.0261471
cg18014042	chr6:36651874-36652135	Body;Body	CDKN1A;CDKN1A	0.0261744
cg26786382	chr11:61275825-61277329	1stExon	LRRC10B	0.0262425
cg13804090		5'UTR	HIVEP2	0.0262462
cg13363438		Body;Body	CLDN10;CLDN10	0.0262693
cg09246016	chr12:112819466-112820489	1stExon;5'UTR	HECTD4;HECTD4	0.0264152
cg01371155	chr1:216774339-216774734	Body;Body;Body;Body;Body	ESRRG;ESRRG;ESRRG;ESRRG;ESRRG	0.0264276
cg22896098	chr9:72873689-72874264	TSS200;Body	SMC5;SMC5-AS1	0.0264402
cg09323657	chr12:1905277-1906765	Body	CACNA2D4	0.0264545
cg10926754	chr9:94903572-94903827	Body	LOC100128076	0.0264602
cg14270562	chr20:60554467-60555592	Body	TAF4	0.0264633
cg26490951	chr19:34895152-34895812	TSS200	PDCD2L	0.0264762
cg00272200		TSS200	FGF10	0.0264849
cg04036065		Body;Body;Body	THADA;THADA;THADA	0.0264876
cg10499591		Body	GRAMD3	0.0265101
cg00772850	chr7:57247588-57247927	TSS200	LOC642006	0.0265236
cg02761568	chr6:13925099-13925510	5'UTR;TSS200;TSS1500;TSS200	RNF182;RNF182;RNF182;RNF182	0.0265347
cg26709863	chr17:40976159-40976421	TSS1500	BECN1	0.0265839
cg12045277		Body	MIR548F3	0.0265903
cg03250398		Body	DAW1	0.0266052
cg24722451	chr6:43021125-43021694	TSS200;TSS200;3'UTR;3'UTR	CUL7;CUL7;MRPL2;MRPL2	0.0266386
cg21184629	chr9:38619908-38622631	Body;TSS1500	C9orf122;ANKRD18A	0.0266422
cg14375424	chr19:2782894-2783619	TSS1500;TSS1500	SGTA;THOP1	0.0266773
cg23816049	chr1:224803637-224805314	TSS200	CNIH3	0.0267056
cg05323731	chr7:100806279-100809064	Body	VGF	0.026853
cg17069573	chr1:222885326-222886230	TSS200;5'UTR;1stExon	AIDA;C1orf58;C1orf58	0.0269211
cg19926611		Body	FANK1	0.0269602
cg10821610		Body;Body;Body	PAX7;PAX7;PAX7	0.0270434
cg00910640	chr2:54557630-54558039	TSS200	C2orf73	0.0270809
cg09965363		TSS200	GOLGA8C	0.0270932
cg04798497	chr3:156272636-156273099	TSS200	SSR3	0.0271107
cg14539210	chr17:27332268-27333188	Body;Body	SEZ6;SEZ6	0.0271329
cg08722103	chr12:133195922-133196556	Body;Body;Body;Body;Body;Body	P2RX2;P2RX2;P2RX2;P2RX2;P2RX2;P2RX2	0.0271771
cg17770792	chr3:126242783-126243358	TSS1500	CHST13	0.0272077
cg11836199		Body;Body;Body	DPYSL2;DPYSL2;DPYSL2	0.0272105
cg06224178		Body	ASAP1	0.0272134
cg18386310	chr1:94146321-94147504	TSS1500	BCAR3	0.0273026
cg09218848	chr20:34893891-34895214	TSS200	DLGAP4	0.0273461
cg09330242		1stExon	OR1J4	0.0273536
cg17919618		TSS200	LOC102467655	0.0273709
cg07453322	chr14:55493614-55494032	5'UTR;5'UTR;TSS200;TSS200;1stExon;1stExon	WDHD1;WDHD1;SOCS4;SOCS4;WDHD1;WDHD1	0.0274718
cg24668990	chr8:6691833-6693135	Body	XKR5	0.0274735
cg19249420	chr16:86609388-86610465	TSS200	FOXL1	0.0275494
cg26612567	chr2:68546339-68547111	TSS200;TSS200	CNRIP1;CNRIP1	0.0275983
cg03884543		Body	AKNAD1	0.0276247
cg23464360	chr8:144510850-144513957	TSS1500	MAFA	0.0276505
cg17640201	chr16:30406290-30407290	Body	ZNF48	0.0276668
cg11013190		5'UTR;5'UTR	DLGAP2;DLGAP2	0.0277429
cg14098659		TSS1500;Body;Body	KCND3-AS1;KCND3;KCND3	0.0277604
cg02372421	chr2:128283578-128284524	TSS200	IWS1	0.0277759
cg04789839	chr6:33359097-33359975	5'UTR;1stExon	KIFC1;KIFC1	0.0278099
cg04945350	chr1:228603706-228604567	TSS1500;TSS1500;TSS1500;TSS1500	TRIM17;TRIM17;TRIM17;TRIM17	0.0278882
cg22866835	chr10:35928501-35931893	TSS1500	FZD8	0.0279486
cg20927724	chr15:90208787-90209279	Body;Body	PLIN1;PLIN1	0.0279489
cg23301142	chr19:50353790-50355483	TSS1500	PTOV1	0.0279708
cg16458196	chr19:3576628-3578314	Body	HMG20B	0.0280058
cg17288288	chr13:51417371-51418149	TSS1500	DLEU7	0.0280188
cg00046537	chr5:134209887-134210504	Body	TXNDC15	0.0280495
cg23812660		Body;Body	ZEB2;ZEB2	0.0281085
cg15960919		Body;Body	AFF3;AFF3	0.0281086
cg01825123		Body;Body	ADAMTS14;ADAMTS14	0.0281453
cg00133136	chr20:62809870-62810371	5'UTR	MYT1	0.0282029
cg23545793		Body	BAIAP2L1	0.0283438
cg05541367		Body	ADARB2	0.0284277
cg05064352	chr22:45403036-45406372	TSS1500;TSS1500	PHF21B;PHF21B	0.0284362
cg01995078	chr19:39109432-39109862	TSS1500;TSS200;TSS1500	MAP4K1;EIF3K;MAP4K1	0.0285747
cg17350632	chr6:33048416-33048814	Body	HLA-DPB1	0.028588
cg13943052	chr15:40986871-40987772	TSS200;TSS200;TSS200;TSS1500	RAD51;RAD51;RAD51;RAD51	0.0286077
cg03027036		Body;Body;Body	TP63;TP63;TP63	0.0287117
cg00772407	chr12:89745168-89748144	Body;Body	DUSP6;DUSP6	0.0287135
cg00789347	chr16:2040034-2040628	TSS1500	SYNGR3	0.028716
cg12197860	chr5:10441605-10442512	TSS200	ROPN1L	0.0288939
cg25661026	chr8:48649766-48651653	TSS1500	CEBPD	0.0289327
cg03886558	chr12:57869075-57870182	Body;Body;Body	ARHGAP9;ARHGAP9;ARHGAP9	0.0289522
cg11017746	chr6:139094449-139095009	TSS200	CCDC28A	0.028973
cg19244874	chr3:12598391-12599051	1stExon;5'UTR	MKRN2;MKRN2	0.0290848
cg16446998	chr19:51142284-51142986	TSS200;TSS200	SYT3;SYT3	0.0290927
cg05590410	chr1:54870853-54872476	Body;Body;Body	SSBP3;SSBP3;SSBP3	0.029139
cg04467119	chr5:1060584-1060809	Body	SLC12A7	0.029139
cg07498879		TSS1500	OSM	0.0291445
cg20470236		5'UTR	MYLK3	0.0291578
cg18342425		TSS1500;TSS1500	RNF17;RNF17	0.0292086
cg02073558	chr3:44770936-44771137	TSS200	ZNF501	0.0292155
cg25674826	chr21:35445087-35446013	Body;5'UTR	MRPS6;SLC5A3	0.0293644
cg05569167		TSS200;TSS200;TSS200;TSS200;TSS200;TSS200;TSS200;TSS200;Body	TRPM3;TRPM3;TRPM3;TRPM3;TRPM3;TRPM3;TRPM3;TRPM3;TRPM3	0.0293651
cg05279284	chr14:24768620-24769364	TSS1500;1stExon;TSS200	DHRS1;C14orf21;DHRS1	0.0293971
cg12707353	chr4:8442433-8443113	5'UTR;5'UTR	ACOX3;ACOX3	0.0293975
cg10099574	chr17:80887914-80888294	Body	TBCD	0.0294703
cg18617005	chr5:140787447-140788044	Body;Body;Body;Body;Body;Body;Body;TSS1500;Body;Body;Body;Body;Body;TSS1500;Body;Body	PCDHGA4;PCDHGA6;PCDHGA9;PCDHGA1;PCDHGA8;PCDHGA5;PCDHGB1;PCDHGB6;PCDHGB4;PCDHGA3;PCDHGA2	0.0294864
cg14664705		5'UTR	UNC5CL	0.029492
cg03161410	chr16:75528624-75529437	TSS200	CHST6	0.0295442
cg18385050		Body;Body;Body;Body;Body;Body;Body;Body;Body;Body;5'UTR	TCF4;TCF4;TCF4;TCF4;TCF4;TCF4;TCF4;TCF4;TCF4;TCF4;TCF4	0.0295727
cg26221410	chr12:51785279-51785821	TSS1500	GALNT6	0.0295835
cg18482256	chr19:38865263-38865733	TSS200	PSMD8	0.029669
cg25132696	chr1:27816342-27816853	TSS200	WASF2	0.0296743
cg02283206		Body	CCDC33	0.0296927
cg00211403	chr12:108522950-108523852	5'UTR	WSCD2	0.0297459
cg00335169	chr10:129705217-129706237	TSS200	PTPRE	0.0297661
cg06862692	chr16:57023190-57023768	TSS200	NLRC5	0.029772
cg02018101	chr14:64319622-64320526	5'UTR;5'UTR	SYNE2;SYNE2	0.0297786
cg19231632	chr19:49660880-49661157	1stExon;5'UTR	TRPM4;TRPM4	0.0298062
cg06205922	chr1:1473107-1473342	Body	C1orf70	0.0298148
cg25458538		Body;Body;Body;Body;Body;Body;Body	PDE4DIP;PDE4DIP;PDE4DIP;PDE4DIP;PDE4DIP;NBPF20;NBPF9	0.0298281
cg04120413	chr3:148803904-148804557	TSS1500;TSS1500	HLTF;HLTF	0.0298398
cg06371478	chr16:66955943-66956251	TSS1500;TSS1500;TSS1500;TSS1500	CDH16;CDH16;CDH16;CDH16	0.0298632
cg24308079		Body;Body	RNF130;RNF130	0.0298709
cg06537244	chr5:32443753-32444923	1stExon;5'UTR	ZFR;ZFR	0.0298978
cg14356550	chr1:18808873-18809667	1stExon	KLHDC7A	0.0299233
cg14946531		TSS1500	ATF6	0.0299526
cg19642494		Body;Body;Body;Body	TACC2;TACC2;TACC2;TACC2	0.0299547
cg02930037	chr20:35807409-35808043	TSS200;Body;TSS200;Body;Body	RPN2;C20orf132;RPN2;C20orf132;C20orf132	0.0300545
cg04324345		TSS1500	GUCA1B	0.0300824
cg11022276	chr7:134001207-134001982	TSS1500	SLC35B4	0.0300934
cg06406719	chr19:47522904-47525190	TSS1500	NPAS1	0.0300991
cg11290183	chr7:152456740-152457511	TSS200;TSS200;TSS200;TSS200	ACTR3B;ACTR3B;ACTR3B;ACTR3B	0.0302343
cg22244122	chr9:136242306-136243549	Body;TSS1500	C9orf96;SURF4	0.0302355
cg16583923	chr19:12984132-12985466	3'UTR	MAST1	0.03026
cg03385582	chr22:30685195-30685904	Body	GATSL3	0.0302642
cg12469809		TSS1500	LOC284276	0.0303043
cg06517799		Body;Body	LINC00343;LINC00343	0.0303215
cg24066474		Body	VPS26B	0.0303987
cg14963534	chr19:17420717-17420939	TSS1500	DDA1	0.0304159
cg25455143	chr19:1591427-1591628	Body	MBD3	0.0304625
cg22833169	chr16:89992135-89992960	5'UTR;Body	TUBB3;TUBB3	0.0304711
cg00510991	chr19:19654767-19656818	Body	CILP2	0.0304862
cg09234283	chr4:113206832-113207278	TSS1500	TIFA	0.0304895
cg17779534	chr5:126112229-126114229	TSS1500;TSS1500	LMNB1;LMNB1	0.0305066
cg08360728	chr1:27226492-27227009	TSS200	GPATCH3	0.0305091
cg11719141		Body	CCDC57	0.0305336
cg10962713		Body	PDILT	0.0305704
cg10240449	chr17:4850942-4853907	TSS1500	PFN1	0.0305715
cg23282441	chr10:73533091-73533492	TSS1500;Body	C10orf54;CDH23	0.0306001
cg23320300		Body;Body	SKAP1;SKAP1	0.0306941
cg24378470	chr17:9479007-9479225	TSS1500;Body;TSS1500	WDR16;STX8;WDR16	0.0307038
cg16962970	chr1:178062712-178063846	Body;TSS200	LOC100302401;RASAL2	0.0307949
cg02771343		Body	LINC00299	0.0308485
cg09398951	chr17:7164285-7166245	1stExon;1stExon;5'UTR;5'UTR;5'UTR	CLDN7;CLDN7;CLDN7;CLDN7;CLDN7	0.030916
cg13035650	chr4:37687401-37688613	Body;Body	RELL1;RELL1	0.0309302
cg10671180		TSS200	SNORD115-39	0.0309482
cg03139898	chr12:90101436-90104065	Body	LOC338758	0.0309676
cg04288036	chr11:62559099-62559555	3'UTR;3'UTR;TSS1500	NXF1;NXF1;TMEM223	0.0309685
cg24958278		Body	LINC01250	0.0309709
cg10331839	chr11:64889136-64889931	Body;Body;TSS1500;Body	MRPL49;MRPL49;FAU;MRPL49	0.0309912
cg05186787		5'UTR;1stExon;1stExon;1stExon;5'UTR;5'UTR;Body;Body;Body;Body	PRUNE2;PRUNE2;PRUNE2;PRUNE2;PRUNE2;PRUNE2;PRUNE2;PRUNE2;PRUNE2;PRUNE2	0.031027
cg20012028	chr22:39151457-39152476	TSS200	UNC84B	0.0310317
cg10178553		Body;Body	TBC1D10A;TBC1D10A	0.0310863
cg12459013		Body	LINC01134	0.0310988
cg07264124	chr19:11998804-11999131	5'UTR;1stExon	ZNF69;ZNF69	0.0311228
cg09527362	chr6:74161086-74162090	TSS200	C6orf150	0.0313003
cg16901014	chr8:146051833-146053292	TSS1500	ZNF7	0.0313324
cg27573591	chr7:127671158-127672853	Body;TSS1500	SND1;LRRC4	0.0313736
cg24944092		Body	LRP6	0.0314683
cg18343108	chr17:36997448-36997661	TSS200	C17orf98	0.0314806
cg06927775	chr17:40610746-40611032	TSS1500;TSS1500;TSS1500	ATP6V0A1;ATP6V0A1;ATP6V0A1	0.0314901
cg13148429		Body	DYM	0.0315568
cg07915849	chr16:2389706-2392164	Body;TSS1500	ABCA17P;ABCA3	0.0316955
cg10894540		Body;Body;Body;Body;Body;Body;Body;Body;Body;Body;Body;Body;Body;Body;Body;Body;Body;Bo	PDE9A;PDE9A;PDE9A;PDE9A;PDE9A;PDE9A;PDE9A;PDE9A;PDE9A;PDE9A;PDE9A;PDE9A;PDE9A;PDE9A;PDE	0.0317457
cg22082397	chr11:12029737-12030841	TSS1500;1stExon;TSS1500;5'UTR	DKK3;DKK3;DKK3;DKK3	0.0317681
cg21269400	chr6:30688624-30689530	Body	TUBB	0.031778
cg13195923	chr11:94501366-94502696	Body	AMOTL1	0.0317991
cg26106362	chr10:5930914-5932389	5'UTR;5'UTR;5'UTR;1stExon;TSS1500;TSS1500;1stExon;1stExon;1stExon;5'UTR	ANKRD16;ANKRD16;ANKRD16;FBXO18;FBXO18;FBXO18;ANKRD16;ANKRD16;ANKRD16;FBXO18	0.0318041
cg14221636		Body	TSSC1	0.0318349
cg10639743		Body;Body;Body;Body	ECE1;ECE1;ECE1;ECE1	0.0318485
cg03828109	chr17:3599052-3599551	TSS1500;TSS1500;TSS1500	P2RX5;P2RX5;P2RX5	0.0320236
cg05241143	chr7:157918704-157919409	Body;Body;Body	PTPRN2;PTPRN2;PTPRN2	0.0320592
cg15671498	chr3:167812829-167814102	1stExon;1stExon;5'UTR;5'UTR	GOLIM4;GOLIM4;GOLIM4;GOLIM4	0.0320874
cg12798061	chr1:27226492-27227009	Body	GPATCH3	0.0321923
cg03689511		5'UTR;Body	NRXN3;NRXN3	0.0322209
cg08190942	chr14:102829156-102829873	1stExon;5'UTR;TSS200	CINP;CINP;TECPR2	0.0322499
cg03298976	chr22:50448567-50449521	5'UTR	IL17REL	0.0322994
cg00792783	chr2:198669079-198670154	5'UTR;1stExon	PLCL1;PLCL1	0.0323209
cg13530292	chr19:42720826-42722132	5'UTR	DEDD2	0.0323254
cg08173467	chr15:73343779-73345369	TSS1500;TSS1500;TSS1500	NEO1;NEO1;NEO1	0.0323803
cg15032098	chr4:41258759-41259867	TSS1500	UCHL1	0.0323905
cg08895454	chr15:31683984-31685824	Body	KLF13	0.0324244
cg02394317	chr11:13984066-13986349	TSS200	SPON1	0.0324799
cg02622928		Body	LHFPL2	0.0325257
cg11459681	chr11:102322529-102323762	Body	TMEM123	0.0326334
cg00179423	chr8:145653335-145654145	5'UTR;5'UTR	VPS28;VPS28	0.0327071
cg04845625		Body;Body;Body	LGR6;LGR6;LGR6	0.032738
cg23719713		Body;Body;1stExon;5'UTR	GCNT2;GCNT2;GCNT2;GCNT2	0.0327701
cg00278158	chr1:32859770-32860348	TSS1500;TSS1500;TSS1500;TSS1500;TSS1500;TSS1500	BSDC1;BSDC1;BSDC1;BSDC1;BSDC1;BSDC1	0.0328099
cg07175290		TSS200	BBS1	0.0328245
cg27042081	chr11:63438301-63439314	TSS200	ATL3	0.0328361
cg14187293		Body	MED12L	0.0329075
cg15827440	chr11:63803375-63804365	Body	MACROD1	0.0329181
cg07963345		1stExon;1stExon;5'UTR;5'UTR	APOBEC3F;APOBEC3F;APOBEC3F;APOBEC3F	0.0329448
cg19814210	chr7:77044840-77045719	TSS200	PION	0.0329799
cg08763102	chr4:3075483-3075773	Body	HTT	0.0331183
cg16998718	chr8:19674263-19675236	TSS200	INTS10	0.0331329
cg06649737	chr1:161068062-161068801	1stExon;1stExon;5'UTR	KLHDC9;KLHDC9;KLHDC9	0.0331792
cg03399271	chr16:56224731-56224980	Body;Body;Body	DKFZP434H168;GNAO1;GNAO1	0.0331917
cg16686451	chr15:66585767-66586494	5'UTR;TSS200	DIS3L;DIS3L	0.0332341
cg02494368	chr4:78980042-78980410	Body;Body	FRAS1;FRAS1	0.0332943
cg02408775	chr12:48206721-48207126	Body;Body	HDAC7;HDAC7	0.0332949
cg01251287		Body	EPB41L4A	0.033295
cg23750729	chr17:78120322-78121543	TSS200	EIF4A3	0.0333156
cg07106095	chr3:122296612-122296828	Body;Body	PARP15;PARP15	0.0333454
cg17459298	chr12:43944719-43946285	TSS1500	ADAMTS20	0.0333559
cg19505458		Body;Body;Body	KIAA1217;KIAA1217;KIAA1217	0.0334366
cg27659796		Body;5'UTR	ABR;ABR	0.0334984
cg14066471		Body	RAB37	0.0335307
cg15174310	chr6:161412377-161413564	Body;Body	MAP3K4;MAP3K4	0.0336003
cg11668512		TSS1500	ZHX3	0.0336526
cg00029256	chr19:46144872-46145631	TSS1500;TSS1500;TSS1500;TSS1500;TSS1500;Body;Body	MIR330;EML2;EML2;EML2-AS1;EML2-AS1;EML2;EML2	0.0336733
cg10463707		Body;Body	ETV6;RNU6-19P	0.0337628
cg26554823	chr7:7679840-7680679	Body;TSS1500;TSS1500;TSS1500	RPA3;UMAD1;UMAD1;UMAD1	0.0337801
cg06936079	chr1:28199031-28199257	TSS200;TSS200;TSS200	C1orf38;C1orf38;C1orf38	0.0337903
cg19968041	chr12:133365598-133365929	Body	GOLGA3	0.0338802
cg01770632		Body;5'UTR;5'UTR	PTK2;PTK2;PTK2	0.0338909
cg26603980		Body;Body;Body;Body;Body	MARK3;MARK3;MARK3;MARK3;MARK3	0.0339188
cg03944089	chr6:134497536-134497756	TSS1500;Body;Body;TSS1500	SGK1;SGK1;SGK1;SGK1	0.0339331
cg18337139	chr6:32163292-32164383	TSS1500;Body	GPSM3;NOTCH4	0.0339734
cg18354462		TSS1500	UPK2	0.0339996
cg13953976		5'UTR;1stExon	IL1A;IL1A	0.0340117
cg24222192	chr11:82904478-82905660	TSS200;TSS200;TSS200;TSS200;TSS200;TSS200;TSS200	ANKRD42;ANKRD42;ANKRD42;ANKRD42;ANKRD42;ANKRD42;ANKRD42	0.0340323
cg17714794		1stExon;1stExon;1stExon;1stExon	BNIP1;BNIP1;BNIP1;BNIP1	0.0340342
cg17039011		Body	DIP2C	0.0340357
cg10497569	chr6:57086396-57087311	5'UTR;TSS1500;1stExon	RAB23;RAB23;RAB23	0.0340479
cg14150252	chr2:64067892-64068906	Body;5'UTR	UGP2;UGP2	0.0340531
cg02992586		Body	TOP3A	0.0340928
cg20816823	chr11:289771-290010	Body	ATHL1	0.0341058
cg08644678	chr4:17710710-17711065	Body	FAM184B	0.0341286
cg00563892	chr2:42588072-42588875	TSS200	COX7A2L	0.0341756
cg11693364	chr19:11998804-11999131	TSS1500	ZNF69	0.0341861
cg19990651	chr6:33048416-33048814	Body	HLA-DPB1	0.0342182
cg03449107	chr19:19314137-19314416	TSS1500;TSS1500	NR2C2AP;NR2C2AP	0.034224
cg21545926	chr5:43515133-43515349	5'UTR;1stExon	C5orf34;C5orf34	0.0342283
cg24729879	chr5:55290335-55291389	5'UTR;5'UTR	IL6ST;IL6ST	0.0342381
cg00072099	chr4:89204952-89206069	TSS200	PPM1K	0.0343958
cg17238847	chr10:1033790-1034615	1stExon	GTPBP4	0.0344279
cg05413906		Body;Body;Body;Body;Body;Body	MICAL2;MICAL2;MICAL2;MICAL2;MICAL2;MICAL2	0.0344627
cg02486837	chr4:52942978-52943248	Body	SPATA18	0.0345693
cg19624486	chr4:184425262-184427628	TSS1500;TSS1500;TSS200	ING2;LOC389247;ING2	0.0345745
cg17831096		Body	NDUFA10	0.0345786
cg03451574	chr1:61542537-61542877	TSS1500	NFIA	0.0345836
cg07434082		TSS200;Body;5'UTR;Body;Body	ARHGEF7;ARHGEF7;ARHGEF7;ARHGEF7;ARHGEF7	0.0345924
cg06129054	chr7:82791674-82792412	TSS1500;TSS1500	PCLO;PCLO	0.0346003
cg09503153	chr17:15244705-15245126	TSS200	TEKT3	0.0346853
cg27260630	chr6:7389634-7390317	1stExon;5'UTR;5'UTR;1stExon;1stExon;5'UTR;TSS200	CAGE1;CAGE1;CAGE1;CAGE1;CAGE1;CAGE1;RIOK1	0.0347509
cg27485235	chr3:184079215-184081286	TSS1500;TSS1500;TSS1500;TSS1500;TSS1500	CLCN2;CLCN2;POLR2H;CLCN2;CLCN2	0.0348188
cg00429635		Body	GNAT3	0.0348458
cg13132280		Body;Body	INPP4B;INPP4B	0.0349261
cg12876900	chr11:318361-319052	1stExon	IFITM3	0.0350707
cg06358131	chr19:3687786-3688262	Body	PIP5K1C	0.0350909
cg27287166	chr8:71314145-71316770	5'UTR	NCOA2	0.0351017
cg23255835	chr2:29337983-29338909	TSS200	CLIP4	0.0351473
cg19959556	chr22:46366726-46368726	Body	WNT7B	0.0352465
cg26708220	chr15:37387386-37387614	Body;Body;Body;Body;Body;Body;Body	MEIS2;MEIS2;MEIS2;MEIS2;MEIS2;MEIS2;MEIS2	0.0353224
cg21450108	chr5:140236862-140237891	TSS200;TSS200;TSS200;Body;Body;Body;Body;Body;Body;Body;Body;Body;Body;Body	PCDHA10;PCDHA10;PCDHA10;PCDHA1;PCDHA1;PCDHA2;PCDHA3;PCDHA4;PCDHA5;PCDHA6;PCDHA6;PCDHA7;	0.0353258
cg03390183		Body	DCLK3	0.0353568
cg16474176		5'UTR	PROSER2	0.0354524
cg01118451	chr13:44359858-44361696	TSS200	ENOX1	0.0355056
cg15384821	chr10:64574660-64578778	TSS200;5'UTR;TSS200;TSS200	EGR2;EGR2;EGR2;EGR2	0.0355056
cg00723431	chr1:234744276-234747024	Body;Body	IRF2BP2;IRF2BP2	0.0355288
cg22909935		Body	SPOCK1	0.0355309
cg02609361		Body;Body;Body;Body;Body	PPIL6;PPIL6;PPIL6;PPIL6;PPIL6	0.0355587
cg11760602	chr12:9800543-9800852	TSS200	LOC374443	0.0355669
cg22166883	chr1:24117482-24117824	TSS1500	LYPLA2	0.0355704
cg15774465	chr8:73448659-73449725	TSS200	KCNB2	0.0355771
cg10453425	chr16:87636506-87637284	1stExon;5'UTR	JPH3;JPH3	0.0356363
cg23333337	chr19:55895262-55898164	TSS200	TMEM238	0.0356795
cg20334010	chr15:41047210-41047687	TSS1500;TSS1500	RMDN3;RMDN3	0.0356866
cg10409799	chr1:154599763-154600505	TSS200	ADAR	0.0357111
cg01793945	chr16:4421642-4422240	Body	CORO7	0.0357397
cg01120404		Body	LPCAT4	0.0357639
cg17945153		5'UTR;5'UTR	CCND3;CCND3	0.0357849
cg13710798		Body;Body	PAPPA2;PAPPA2	0.0358477
cg05971287	chr6:43044044-43045057	TSS200;Body;Body;Body;Body;Body;Body	PTK7;PTK7;PTK7;PTK7;PTK7;PTK7;PTK7	0.0359062
cg07949986		Body;Body;Body;Body;Body;Body	SCN5A;SCN5A;SCN5A;SCN5A;SCN5A;SCN5A	0.0359376
cg03104765	chr7:129418286-129422509	TSS200;TSS1500	MIR183;MIR96	0.0359398
cg24734586	chr14:21492735-21494270	TSS1500;TSS200;TSS200;TSS1500;TSS1500;TSS1500;TSS200;TSS200	NDRG2;NDRG2;NDRG2;NDRG2;NDRG2;NDRG2;NDRG2;NDRG2	0.0359543
cg08389814	chr20:61733275-61734521	Body;TSS200	HAR1B;HAR1A	0.0359742
cg10227572	chr7:993401-994574	TSS1500	ADAP1	0.0360398
cg27567474	chr19:47522904-47525190	TSS1500	NPAS1	0.0361551
cg09264112	chr15:41055396-41056787	1stExon;5'UTR	GCHFR;GCHFR	0.0362352
cg12368169	chr2:27070302-27072922	5'UTR	DPYSL5	0.0362474
cg17399647	chr6:42227081-42227488	Body	TRERF1	0.0362572
cg19540466		ExonBnd;ExonBnd;ExonBnd;Body;Body;Body	SERPINF2;SERPINF2;SERPINF2;SERPINF2;SERPINF2;SERPINF2	0.03634
cg02346313	chr4:141071950-141075566	TSS200	MAML3	0.0363565
cg01079407		Body;Body;Body	PARK2;PARK2;PARK2	0.0363603
cg16068833		5'UTR;1stExon	UBXN11;CD52	0.0363729
cg02596862		TSS1500	C7orf33	0.0364344
cg15107861		TSS200;5'UTR	WFDC10A;WFDC9	0.0364827
cg17722664		TSS200;TSS200;TSS1500	ZWILCH;ZWILCH;RPL4	0.0365543
cg08291907		Body;Body	PRKG1;PRKG1	0.0366731
cg15328414	chr11:120081487-120082345	Body	OAF	0.0367001
cg23055839	chr15:40330991-40331563	1stExon;5'UTR	SRP14;SRP14	0.0367129
cg16173736	chr12:15373986-15374514	TSS1500	RERG	0.036768
cg12659926		5'UTR;5'UTR;Body;Body;Body	SLC22A23;SLC22A23;SLC22A23;SLC22A23;SLC22A23	0.036772
cg08933284	chr1:1109314-1110145	5'UTR	TTLL10	0.0367725
cg09958760	chr8:38853700-38855116	Body;5'UTR;TSS1500;TSS1500;5'UTR;TSS1500;TSS1500;5'UTR	TM2D2;TM2D2;ADAM9;ADAM9;TM2D2;ADAM9;ADAM9;TM2D2	0.036785
cg21132352	chr17:7348274-7348830	Body	CHRNB1	0.036917
cg00044372		5'UTR	KIAA0513	0.0369206
cg01289544	chr2:27886259-27887410	TSS1500;1stExon	SUPT7L;SLC4A1AP	0.0369633
cg14473030		Body;Body;Body;Body	ASTN2;ASTN2;ASTN2;ASTN2	0.0369972
cg09513469		Body;TSS1500;Body	ACOT7;ACOT7;ACOT7	0.037023
cg13494191	chr3:57261455-57262598	5'UTR;1stExon	APPL1;APPL1	0.0370493
cg24743668		Body	LOC101929095	0.0370823
cg27106726	chr19:1103722-1105758	Body;Body;TSS200	GPX4;GPX4;GPX4	0.0371413
cg13999606	chr14:58862541-58863209	TSS200	TOMM20L	0.0371652
cg15185525		Body;Body;Body;Body;5'UTR;5'UTR	ARNTL;ARNTL;ARNTL;ARNTL;ARNTL;ARNTL	0.0372081
cg15446280		Body;Body;Body	HBS1L;HBS1L;HBS1L	0.0372752
cg11876574	chr19:1757415-1758094	Body	ONECUT3	0.0373046
cg02553661		Body	VCP	0.0373447
cg20293044		Body;Body	CDK6;CDK6	0.0374432
cg03723902	chr19:18263187-18264641	5'UTR	PIK3R2	0.0374455
cg09884635	chr5:132082873-132083911	Body	CCNI2	0.0374628
cg22239958	chr19:58325855-58326330	5'UTR;1stExon	ZNF552;ZNF552	0.0374893
cg03691735	chr2:202897386-202901046	TSS1500	FZD7	0.0374898
cg24856658	chr5:78531531-78533495	Body	JMY	0.0375074
cg09510202	chr6:13014973-13015203	Body	PHACTR1	0.0375155
cg12628879	chr20:62092326-62092586	Body;Body;Body;Body;Body	KCNQ2;KCNQ2;KCNQ2;KCNQ2;KCNQ2	0.0375232
cg05482722		TSS1500;Body	UTP14C;ALG11	0.0375888
cg01534871	chr1:19923341-19924002	Body	C1orf151	0.0375978
cg05099100		Body;Body	PLCB1;PLCB1	0.0376042
cg04047186		TSS1500;TSS1500;TSS1500;3'UTR	LOC102724094;LOC102724094;MUC17;MUC12	0.037615
cg04736636	chr16:22385077-22386485	TSS1500	CDR2	0.0376255
cg11548732		5'UTR	BAZ2B	0.0376944
cg07170932		Body	NALCN	0.0377071
cg11649376	chr12:81471569-81472119	Body	ACSS3	0.0377096
cg17002091	chr14:100771820-100773673	1stExon;TSS1500;5'UTR	SLC25A29;MIR345;SLC25A29	0.0377353
cg22358235		Body	UNC79	0.0377706
cg13735453	chr14:95785752-95786151	Body	CLMN	0.0377867
cg23706422	chr10:89419346-89420027	Body;Body	PAPSS2;PAPSS2	0.0378328
cg18023674		Body	PLCH2	0.0378922
cg16969681		Body	FOXO1	0.037969
cg19815871	chr13:114861661-114861876	Body	RASA3	0.0379753
cg16874494	chr7:206451-207365	Body	FAM20C	0.0379934
cg08925658	chr12:27863633-27864081	TSS200	MRPS35	0.0380738
cg10698762	chr16:1583809-1584641	5'UTR;TSS200;Body	TMEM204;TMEM204;IFT140	0.0380847
cg11159039		Body	LY86-AS1	0.0381316
cg14341575	chr7:138793113-138794608	TSS200;TSS200	ZC3HAV1;ZC3HAV1	0.0382207
cg12185067		Body;Body	NREP;NREP	0.0382311
cg00561389		1stExon;Body;Body;5'UTR	CDYL;CDYL;CDYL;CDYL	0.03831
cg13797914	chr15:42192913-42193255	Body	EHD4	0.0383221
cg24110396		5'UTR	CCNY	0.0383767
cg20751398		Body;Body	KIRREL3;KIRREL3	0.0383898
cg09585410		Body	TIAM2	0.0384009
cg01726854	chr17:56429455-56429906	TSS1500	SUPT4H1	0.0385362
cg07285983		Body;TSS200	RABGAP1L;RABGAP1L	0.0385459
cg16644338	chr5:178977298-178978291	TSS200	RUFY1	0.0385568
cg02702477	chr5:179498291-179499338	TSS1500	RNF130	0.0386683
cg18070959	chr5:1856773-1858444	TSS200	LOC101929034	0.0386713
cg06292259	chr9:140061735-140064864	TSS1500;TSS1500	MIR3621;LRRC26	0.0387172
cg06591892	chr19:47353614-47354150	Body;Body	AP2S1;AP2S1	0.0387214
cg09233479		Body;Body;Body	GRM8;GRM8;GRM8	0.0387663
cg08858393		Body;Body	GRM5;GRM5	0.0388134
cg02996181	chr11:416419-417650	TSS1500;TSS1500	SIGIRR;SIGIRR	0.0388185
cg07941711	chr15:63413918-63414852	Body;Body;Body	LACTB;LACTB;LACTB	0.0388293
cg04190530	chr3:12598391-12599051	TSS200	MKRN2	0.0389045
cg02157052	chr13:101326329-101327723	5'UTR;5'UTR	TMTC4;TMTC4	0.0389381
cg12884406		5'UTR;5'UTR;1stExon;5'UTR;1stExon;1stExon;5'UTR;1stExon	COL11A1;COL11A1;COL11A1;COL11A1;COL11A1;COL11A1;COL11A1;COL11A1	0.0389427
cg09685245	chr9:97488818-97489172	TSS200;TSS200	C9orf3;C9orf3	0.0389897
cg09696715		Body	NPLOC4	0.0389996
cg15880151		TSS200	LPIN1	0.0390071
cg05994672	chr8:134308328-134310145	1stExon;5'UTR;5'UTR	NDRG1;NDRG1;NDRG1	0.0390241
cg16577651	chr10:94820026-94823252	TSS1500	CYP26C1	0.0390324
cg09858208		TSS1500;Body	GNAI2;GNAI2	0.0390726
cg15469871	chr10:27541297-27541883	TSS200	LOC387646	0.0391053
cg24803517	chr5:94619459-94621121	TSS1500	MCTP1	0.039152
cg23159779		Body	CELA3B	0.0391663
cg25003565	chr1:150206971-150207842	TSS1500;Body;Body	ANP32E;ANP32E;ANP32E	0.039192
cg07088771	chr6:32055067-32055601	Body	TNXB	0.0392174
cg00206407	chr20:62178442-62179183	TSS200	SRMS	0.0392249
cg21432842		1stExon;5'UTR;5'UTR;1stExon;5'UTR;1stExon	CSF3;CSF3;CSF3;CSF3;CSF3;CSF3	0.0392267
cg10855276	chr13:113701833-113702280	Body;Body	MCF2L;MCF2L	0.0393237
cg13948987	chr6:55039170-55039392	5'UTR;1stExon	HCRTR2;HCRTR2	0.0393342
cg08790212	chr17:42295861-42299719	TSS200;TSS1500;5'UTR	UBTF;UBTF;UBTF	0.0393696
cg10281936	chr2:97760184-97760756	5'UTR	FAHD2B	0.0394483
cg05758793		Body;Body	MCTP2;MCTP2	0.0394572
cg14902146	chr15:90293221-90294733	TSS200	MESP1	0.0394759
cg02574474	chr19:1465206-1471241	Body	APC2	0.039485
cg05029838	chr21:46236726-46238958	Body	SUMO3	0.0395266
cg07097417	chr1:212003431-212004280	5'UTR	LPGAT1	0.0395774
cg14826331	chr17:40118605-40119301	Body	CNP	0.0396032
cg26600515		Body	HPX	0.0396343
cg13316424	chr9:130965464-130966516	TSS1500;Body;Body;TSS1500	CIZ1;DNM1;DNM1;CIZ1	0.0397093
cg18018798	chr7:140372743-140373443	1stExon;5'UTR	ADCK2;ADCK2	0.0397766
cg09161043	chr1:53067880-53068608	Body	GPX7	0.0398429
cg06995967	chr10:75012126-75012531	TSS1500;3'UTR	MRPS16;TTC18	0.0398516
cg21381681	chr5:66299768-66300083	Body;TSS1500;TSS1500;Body;Body;Body	LOC101928794;MAST4;MAST4;MAST4;MAST4;MAST4	0.0398707
cg19817820	chr10:135014703-135015402	Body	KNDC1	0.0398924
cg24509898		3'UTR	RNF2	0.0399236
cg25383605	chr6:155539975-155540193	Body;TSS200	TIAM2;TIAM2	0.0399597
cg07478122		Body	PAR5	0.0399637
cg18497504	chr21:38639235-38640491	TSS200	DSCR3	0.0399874
cg03216739		Body	WWOX	0.0399957
cg05176068		Body	C16orf52	0.0400031
cg12582607	chr14:65006874-65009197	TSS200	HSPA2	0.0400291
cg02882130	chr11:2466247-2466818	Body	KCNQ1	0.0400824
cg19750882	chr13:41885251-41886196	TSS200;TSS200;TSS1500	NAA16;NAA16;NAA16	0.04014
cg22076081	chr20:18268544-18269405	TSS200;TSS200	ZNF133;ZNF133	0.0401458
cg20533210	chr22:37447689-37448238	TSS1500;TSS1500;TSS1500;TSS1500	KCTD17;KCTD17;KCTD17;KCTD17	0.0401536
cg20586328		3'UTR;Body;1stExon	KRTAP5-3;HCCA2;KRTAP5-3	0.0402044
cg09275980		TSS1500	SNORD116-29	0.0402552
cg01028142	chr2:7005163-7006340	Body	CMPK2	0.0403242
cg20041366	chr12:62584768-62586268	5'UTR;1stExon	FAM19A2;FAM19A2	0.040359
cg21553154	chr22:36782965-36784492	TSS1500	MYH9	0.0403641
cg11064558	chr21:43429279-43431489	1stExon;5'UTR;5'UTR;5'UTR;1stExon;1stExon	ZNF295;ZNF295;ZNF295;ZNF295;ZNF295;ZNF295	0.0403796
cg00006299		Body	CTTNBP2	0.0404027
cg11937241		Body	PABPC4L	0.0404213
cg20576075	chr10:103588913-103589254	Body;Body;Body;Body;Body;Body;Body	KCNIP2;KCNIP2;KCNIP2;KCNIP2;KCNIP2;KCNIP2;KCNIP2	0.0404651
cg25089941	chr8:82023855-82024483	TSS200	PAG1	0.0405837
cg27523577	chr22:50628949-50629249	5'UTR	TRABD	0.04061
cg12376402	chr18:23806283-23807093	1stExon	TAF4B	0.0406501
cg11424525	chr21:46494173-46495472	TSS200;TSS200;TSS200;TSS200;TSS1500;TSS200;TSS200;TSS200	ADARB1;ADARB1;ADARB1;ADARB1;C21orf122;ADARB1;ADARB1;ADARB1	0.0406503
cg24686380	chr17:62971515-62972293	Body	FLJ32065	0.0406747
cg01016800	chr10:97802871-97804262	TSS200;TSS200;TSS200	CCNJ;CCNJ;CCNJ	0.0407086
cg15683107		Body	LOC285766	0.0407101
cg13781171	chr18:13824001-13824215	TSS200	MC5R	0.0407177
cg19948393		1stExon;5'UTR;1stExon;5'UTR	ANKRD33;ANKRD33;ANKRD33;ANKRD33	0.0407868
cg00744753		5'UTR;Body	ZNF521;ZNF521	0.0408247
cg15488822	chr13:37393213-37394092	1stExon	RFXAP	0.0408786
cg24657965	chr9:124413512-124414193	Body	DAB2IP	0.0409977
cg19426864	chr17:1082376-1083833	TSS200;5'UTR	ABR;ABR	0.0410014
cg25677261		Body;Body;Body;Body;Body;Body;Body;Body	PCSK6;PCSK6;PCSK6;PCSK6;PCSK6;PCSK6;PCSK6;PCSK6	0.0410284
cg04838064		TSS1500	PRIM2	0.0410669
cg26792080	chr2:200320502-200329681	5'UTR	SATB2	0.0410949
cg02636201		Body	MCC	0.0411927
cg04011266		Body;Body;Body;Body;Body;Body;Body;Body;Body;Body;Body;Body;Body;Body	CDKN2B-AS1;CDKN2B-AS1;CDKN2B-AS1;CDKN2B-AS1;CDKN2B-AS1;CDKN2B-AS1;CDKN2B-AS1;CDKN2B-AS1	0.0412072
cg12856939		Body;5'UTR	NARS2;NARS2	0.0412487
cg08324001		Body;Body;Body;Body	PES1;PES1;PES1;PES1	0.0412757
cg01302562		5'UTR	RIMBP2	0.041328
cg08005460	chr17:38474197-38474980	TSS1500;5'UTR;TSS1500	RARA;RARA;RARA	0.041332
cg17633724		1stExon;1stExon;5'UTR;5'UTR	PTAFR;PTAFR;PTAFR;PTAFR	0.0413593
cg00080123	chr5:176852953-176854125	TSS1500;TSS1500;TSS1500	GRK6;GRK6;GRK6	0.0414251
cg04136113		Body;Body	RPTOR;RPTOR	0.0414268
cg22947041		5'UTR	DLGAP4	0.041453
cg03272928		Body;Body	RGS12;RGS12	0.0414617
cg06698414	chr13:114840918-114841580	Body	RASA3	0.0414902
cg25206071		Body;5'UTR	IL19;IL19	0.0415006
cg13575638	chr3:9437945-9439760	5'UTR;TSS1500	SETD5;LOC440944	0.041544
cg26051552		Body;Body	ITIH5;ITIH5	0.0415573
cg22381808	chr15:69452451-69453939	Body;TSS1500	MIR548H4;GLCE	0.0416111
cg00299257	chr1:954768-956343	Body	AGRN	0.041625
cg18229178	chr19:36246328-36247982	3'UTR	HSPB6	0.0416372
cg24058419	chr16:6068914-6070401	5'UTR;5'UTR;Body	RBFOX1;RBFOX1;RBFOX1	0.0417068
cg22300727	chr22:18893251-18894291	TSS200	DGCR6	0.0418027
cg01560790	chr2:55844267-55845065	TSS200;TSS200;TSS200	PPP4R3B;PPP4R3B;PPP4R3B	0.0418799
cg11208967		Body	RSPO2	0.0418802
cg10299086	chr4:57410809-57411220	Body	THEGL	0.0419121
cg23744212	chr21:34863644-34864268	TSS1500;TSS1500	DNAJC28;DNAJC28	0.0419142
cg21228284	chr16:72127129-72127341	5'UTR;5'UTR;TSS200;1stExon;5'UTR	TXNL4B;TXNL4B;DHX38;TXNL4B;TXNL4B	0.0419184
cg02744525	chr1:67395683-67396483	5'UTR;5'UTR;Body;Body;Body;Body;Body;Body;Body;Body;Body	MIER1;MIER1;MIER1;MIER1;MIER1;MIER1;MIER1;MIER1;MIER1;MIER1;MIER1	0.0419196
cg15243995		Body	ARHGAP42	0.0419395
cg21992844		TSS1500;TSS1500;TSS1500;Body	OXSM;OXSM;OXSM;NGLY1	0.0419562
cg08562543	chr2:27592845-27594099	1stExon;TSS200;5'UTR;TSS200;TSS1500	SNX17;EIF2B4;SNX17;EIF2B4;EIF2B4	0.0419657
cg27109514	chr3:32544018-32544325	Body	CMTM6	0.042113
cg19570979	chr4:178230850-178231260	5'UTR;1stExon	NEIL3;NEIL3	0.0421321
cg01440864	chr17:44895800-44897025	Body	WNT3	0.0422421
cg03927470		Body	ERCC4	0.04232
cg01677098	chr8:54934665-54935160	TSS200;TSS200	TCEA1;TCEA1	0.0423226
cg15324969	chr6:7389634-7390317	1stExon;5'UTR;5'UTR;1stExon;1stExon;5'UTR;TSS1500	CAGE1;CAGE1;CAGE1;CAGE1;CAGE1;CAGE1;RIOK1	0.042334
cg27043582	chr8:42751212-42753132	Body;TSS1500;TSS1500;TSS1500;TSS1500;TSS1500;TSS1500	HOOK3;RNF170;RNF170;RNF170;RNF170;RNF170;RNF170	0.0423451
cg16505233		Body	EDEM1	0.0423649
cg21522303	chr17:74580974-74582396	Body	ST6GALNAC2	0.0423769
cg12434544		Body	ANKRD36C	0.0424183
cg07713886		Body	CERK	0.0424209
cg03590356	chr8:86089201-86090287	1stExon;1stExon	E2F5;E2F5	0.0424471
cg03531916	chr12:121454153-121454357	TSS200	C12orf43	0.042477
cg15922024		Body;Body	CARD14;CARD14	0.0425301
cg19827650		5'UTR;1stExon;TSS1500	HHATL;HHATL;HHATL	0.0425675
cg19427081	chr11:59522425-59523303	5'UTR;5'UTR;1stExon;1stExon	STX3;STX3;STX3;STX3	0.0425769
cg09235185	chr7:157369120-157369394	Body;Body;Body	PTPRN2;PTPRN2;PTPRN2	0.0425913
cg22029073		Body;Body	ZNF321P;ZNF816-ZNF321P	0.0426098
cg23261491	chr12:76952707-76953830	TSS200;TSS200	OSBPL8;OSBPL8	0.0426275
cg19533294	chr4:87855873-87857204	5'UTR	AFF1	0.0426443
cg23485716	chr10:391382-394008	Body	DIP2C	0.0426797
cg12571005	chr2:202315853-202317008	TSS200;TSS200	STRADB;TRAK2	0.0426807
cg15302705	chr7:2883438-2884314	TSS1500	GNA12	0.042729
cg24112454	chr14:93896736-93897466	5'UTR	KIAA1409	0.04273
cg11312357		TSS1500;TSS1500;5'UTR;5'UTR	PUM2;PUM2;PUM2;PUM2	0.0427304
cg13542857	chr12:132601226-132601984	Body	EP400NL	0.042762
cg08454918		TSS1500;TSS1500;5'UTR;Body	KCNN2;KCNN2;KCNN2;KCNN2	0.0427821
cg01977756	chr16:58019663-58020012	3'UTR;3'UTR	TEPP;TEPP	0.0428148
cg18003644		Body;Body;Body;Body;Body;Body	PAX2;PAX2;PAX2;PAX2;PAX2;PAX2	0.0428169
cg05507819	chr15:63340256-63341464	Body;Body;Body;TSS1500;Body;Body;Body	TPM1;TPM1;TPM1;TPM1;TPM1;TPM1;TPM1	0.04282
cg11353300		TSS200	SNORD89	0.042834
cg26279928		5'UTR;1stExon;1stExon;1stExon;1stExon;5'UTR;5'UTR;5'UTR	ANKRD33;ANKRD33;ANKRD33;ANKRD33;ANKRD33;ANKRD33;ANKRD33;ANKRD33	0.04284
cg14857770	chr11:85374872-85376234	TSS200;TSS200;TSS200;TSS200;TSS200	CREBZF;CREBZF;CREBZF;CREBZF;CREBZF	0.0428473
cg04329969		Body;Body;Body;Body;Body	CTNND2;CTNND2;CTNND2;CTNND2;CTNND2	0.0428558
cg03371306	chr4:153456108-153457843	5'UTR	FBXW7	0.0428697
cg23699737		Body;Body;Body;Body	TMEM189-UBE2V1;TMEM189;TMEM189;TMEM189	0.0428703
cg21625858	chr22:43807400-43808455	TSS1500	MPPED1	0.0428931
cg15759988	chr8:144717866-144718798	TSS1500;TSS1500	ZNF623;ZNF623	0.042903
cg10372372	chr17:40729444-40729965	5'UTR;1stExon;1stExon;5'UTR	PSMC3IP;PSMC3IP;PSMC3IP;PSMC3IP	0.0429575
cg11739152		Body;Body;Body;Body;Body	FGGY;FGGY;FGGY;FGGY;FGGY	0.0429594
cg10889133		Body;Body;Body;ExonBnd;ExonBnd;ExonBnd	CSF3R;CSF3R;CSF3R;CSF3R;CSF3R;CSF3R	0.0430017
cg05295494	chr6:69345216-69345483	TSS1500	BAI3	0.0430514
cg17460132		3'UTR	CD3E	0.0430659
cg02379784	chr5:472600-474261	Body	LOC25845	0.0430713
cg01068906		Body	NOD2	0.0430837
cg05858889	chr7:39649253-39649510	Body	LOC646999	0.0431348
cg14357669	chr16:70284892-70285956	TSS200	EXOSC6	0.0431508
cg25374359	chr8:101661671-101662022	Body	SNX31	0.0431766
cg27634501	chr1:28099628-28100031	5'UTR;1stExon	STX12;STX12	0.0432122
cg04269497	chr6:167369439-167370588	Body	RNASET2	0.0432575
cg27286999	chr9:137967110-137967727	1stExon;5'UTR;1stExon;5'UTR	OLFM1;OLFM1;OLFM1;OLFM1	0.0432823
cg26637069		Body;1stExon	APLNR;APLNR	0.0433714
cg23334662		1stExon;5'UTR	RFTN2;RFTN2	0.0433946
cg06577604	chr3:184279194-184280721	TSS200	EPHB3	0.0434192
cg08970226	chr19:31839635-31843049	TSS1500	TSHZ3	0.0434783
cg22016779		Body	DNER	0.0435204
cg11308893		5'UTR;5'UTR;5'UTR;5'UTR	IL4R;IL4R;IL4R;IL4R	0.0435512
cg08871011	chr16:4986167-4987533	Body	PPL	0.0435854
cg14509623	chr3:72896940-72897793	TSS1500	SHQ1	0.0436065
cg11473509		TSS1500;TSS1500;Body;Body	PTPN3;PTPN3;PTPN3;PTPN3	0.0436158
cg14406727		Body;Body	SPRED2;SPRED2	0.0436208
cg21669272	chr12:50451197-50451943	TSS200;TSS200	ACCN2;ACCN2	0.0436228
cg21760034	chr3:196296016-196296290	TSS1500;1stExon	WDR53;FBXO45	0.0436411
cg13291896		Body	KIAA1468	0.0436687
cg07271936		Body;Body	WWOX;WWOX	0.0436807
cg22009329		Body;Body	SPOCK3;SPOCK3	0.0437022
cg20948441	chr11:65413778-65415203	Body;Body	SIPA1;SIPA1	0.0437403
cg24867790	chr1:179544720-179545307	TSS1500	NPHS2	0.0437674
cg25533133	chr13:113665988-113667331	Body;Body	MCF2L;MCF2L	0.0438053
cg04850999	chr10:77872083-77872305	Body	C10orf11	0.0438333
cg19803194		Body;Body;Body	PTPRN2;PTPRN2;PTPRN2	0.0440493
cg00711785		Body	ADRBK2	0.0440597
cg00330936	chr16:10837584-10838196	TSS200	NUBP1	0.044092
cg27617959	chr2:242254299-242256026	1stExon;1stExon;TSS1500;TSS1500;5'UTR;1stExon;5'UTR;5'UTR	HDLBP;SEPT2;SEPT2;SEPT2;HDLBP;SEPT2;SEPT2;SEPT2	0.0441081
cg06960220		Body;Body	GLIS3;GLIS3	0.0441887
cg12479047		TSS1500;TSS200	RARB;RARB	0.0442175
cg03820379		TSS200	NCR2	0.0442305
cg21428710		TSS200;TSS200	SLC38A4;SLC38A4	0.0442424
cg20666428	chr12:38710392-38710643	TSS1500	ALG10B	0.0442675
cg22721579	chr1:36786500-36789402	Body	FAM176B	0.0443104
cg26347222	chr7:33943665-33945509	Body	BMPER	0.0443177
cg20362147	chr1:201951754-201952579	Body	RNPEP	0.0443638
cg20247596	chr16:30107511-30107875	1stExon;5'UTR;5'UTR	YPEL3;YPEL3;YPEL3	0.0443805
cg25849441	chr17:74722031-74723420	TSS200;TSS200;1stExon;1stExon;1stExon;1stExon;1stExon;5'UTR;5'UTR;5'UTR;5'UTR;5'UTR;Exo	JMJD6;JMJD6;METTL23;METTL23;METTL23;METTL23;METTL23;METTL23;METTL23;METTL23;METTL23;MET	0.0443903
cg21739658	chr18:24126780-24131138	5'UTR;TSS1500	KCTD1;KCTD1	0.0443967
cg13877315	chr9:140172613-140176105	TSS200	C9orf167	0.0444038
cg10098523	chr1:200004474-200004933	Body;Body	NR5A2;NR5A2	0.0444122
cg24266368	chr5:140772385-140772682	5'UTR;5'UTR;1stExon;1stExon;Body;Body;Body;Body;Body;Body;Body;Body;Body;Body;Body	PCDHGA8;PCDHGA8;PCDHGA8;PCDHGA8;PCDHGA1;PCDHGA2;PCDHGA3;PCDHGB1;PCDHGA4;PCDHGB2;PCDHGA5	0.0444316
cg12083125	chr5:41510324-41510651	TSS1500	PLCXD3	0.0444662
cg05630523	chr19:12885756-12886519	TSS200;TSS200	HOOK2;HOOK2	0.0444936
cg14500375	chr3:193310824-193311188	TSS200;TSS200;TSS200;TSS200;TSS200;TSS200;TSS200;TSS200	OPA1;OPA1;OPA1;OPA1;OPA1;OPA1;OPA1;OPA1	0.0445389
cg05566340	chr17:48422989-48423564	1stExon;Body	XYLT2;XYLT2	0.0445523
cg05730653	chr19:1173240-1174343	TSS200	SBNO2	0.0445893
cg08594920		TSS1500	LINC01499	0.0446085
cg06839496		Body;5'UTR	CSGALNACT1;CSGALNACT1	0.0446256
cg10916597		5'UTR	FAR2	0.0446527
cg13496596	chr9:137533359-137534397	Body	COL5A1	0.0447127
cg19072090		5'UTR;5'UTR;5'UTR	DNMT3A;DNMT3A;DNMT3A	0.0447325
cg27601226		Body	EMB	0.0447374
cg22124678	chr8:123792369-123794942	TSS200	ZHX2	0.0447394
cg16268157	chr7:99774733-99775583	Body	STAG3	0.0447687
cg15494627	chr9:5303860-5304476	TSS200;TSS200	RLN2;RLN2	0.0447846
cg01096688		Body	SKINTL	0.0448273
cg02304945	chr16:89992135-89992960	Body	TUBB3	0.0448593
cg05490233	chr3:129323915-129325332	Body	PLXND1	0.0448768
cg27463760	chr16:23568398-23569488	TSS1500;TSS1500;1stExon	EARS2;EARS2;UBFD1	0.0449191
cg15402156		Body	DUXA	0.0449277
cg15865771	chr17:12920956-12921566	Body;Body;Body	ELAC2;ELAC2;ELAC2	0.0450318
cg25550573	chr4:121992003-121993703	TSS1500	NDNF	0.0451039
cg20149431		Body	PFKP	0.0451275
cg10392724		TSS1500	LOC401134	0.0451302
cg07737820		Body;Body	ASAP1;ASAP1	0.0451824
cg01061590		1stExon;1stExon;5'UTR;5'UTR	PPFIBP1;PPFIBP1;PPFIBP1;PPFIBP1	0.045193
cg18821281	chr3:11684192-11684930	Body;1stExon;5'UTR	VGLL4;VGLL4;VGLL4	0.0452394
cg23321714	chr11:111957352-111957681	TSS200;TSS200;1stExon	TIMM8B;TIMM8B;SDHD	0.0452961
cg26717133	chr10:85954199-85955303	TSS1500	PCDH21	0.0453895
cg14454381		Body;Body;Body;Body	ABLIM1;ABLIM1;ABLIM1;ABLIM1	0.0454163
cg23116670		Body	DYNC1H1	0.0454455
cg04448648	chr17:73627542-73627824	5'UTR;Body	SMIM5;RECQL5	0.045454
cg02458882	chr10:13141778-13142493	5'UTR;5'UTR;5'UTR;5'UTR	OPTN;OPTN;OPTN;OPTN	0.0454564
cg06578069	chr5:17217788-17219021	5'UTR	BASP1	0.0454843
cg03843387		TSS1500	LTBP4	0.0455052
cg02532488	chr11:65343329-65343849	TSS200	EHBP1L1	0.0455931
cg25771195	chr16:58162754-58163682	TSS1500	C16orf80	0.0456168
cg12586496	chr19:12991690-12992508	Body	DNASE2	0.0456296
cg14512008		Body;TSS200;TSS200;Body;TSS200	PPP2R5C;PPP2R5C;PPP2R5C;PPP2R5C;PPP2R5C	0.0456794
cg07100877		Body;Body;Body;Body	BAIAP2;BAIAP2;BAIAP2;BAIAP2	0.0457492
cg12053017	chr3:101497830-101498648	TSS1500;1stExon;5'UTR	NXPE3;NXPE3;NXPE3	0.0457993
cg26541867	chr4:37245250-37246979	TSS200	KIAA1239	0.0458179
cg14227474		ExonBnd;ExonBnd;Body;Body	BRWD1;BRWD1;BRWD1;BRWD1	0.0458881
cg06836176		3'UTR;3'UTR;Body	MED8;MED8;MED8	0.0459485
cg19339179		Body;Body	ALPK1;ALPK1	0.0459565
cg03136342	chr7:96653467-96654199	TSS200	DLX5	0.0460131
cg00977502	chr1:155579732-155580328	ExonBnd;ExonBnd;Body;Body;Body;Body;Body;Body;Body;Body	MSTO1;MSTO2P;MSTO1;MSTO1;MSTO1;MSTO1;MSTO2P;MSTO1;MSTO1;MSTO1	0.0460223
cg01262913		TSS1500	DSCR9	0.0460541
cg12628260	chr1:24969027-24970196	Body	SRRM1	0.0460854
cg16739441		Body	KCNJ8	0.0461622
cg13970204	chr14:92587549-92589022	TSS1500;Body	CPSF2;NDUFB1	0.0461641
cg25007834	chr2:27717681-27718337	TSS200;TSS1500	FNDC4;GCKR	0.0462121
cg13591364	chr20:62221334-62222056	3'UTR	GMEB2	0.0462214
cg22748819		5'UTR;5'UTR;5'UTR;5'UTR;5'UTR;5'UTR;Body	SPATS2L;SPATS2L;SPATS2L;SPATS2L;SPATS2L;SPATS2L;SPATS2L	0.0462706
cg05019854	chr8:125383817-125385437	TSS1500	TMEM65	0.0462786
cg15754660		Body;Body	NPSR1;NPSR1	0.0462936
cg15475602		Body;Body;Body	MTSS1;MTSS1;MTSS1	0.046373
cg04336181		TSS1500	LEAP2	0.046392
cg13950290	chr3:183947040-183948801	TSS1500	VWA5B2	0.0463968
cg26356176	chr5:53813379-53815306	TSS1500;TSS1500;TSS1500	SNX18;SNX18;SNX18	0.0464513
cg15934607	chr13:114803616-114803852	Body	RASA3	0.0464882
cg10897909	chr6:100016069-100016775	5'UTR;1stExon;5'UTR	CCNC;CCNC;CCNC	0.0465042
cg26379768		Body	DST	0.0465289
cg26986610		TSS200;Body;5'UTR	KRTAP10-10;TSPEAR;TSPEAR	0.0465788
cg15599147	chr11:66360097-66360834	1stExon;TSS200	CCS;CCDC87	0.0465977
cg08948820	chr6:36561907-36562412	5'UTR	SFRS3	0.0466204
cg17689921	chr1:159894329-159895398	TSS1500;5'UTR;5'UTR	TAGLN2;TAGLN2;TAGLN2	0.0466349
cg17070116		Body	HSD17B14	0.046663
cg09189890	chr7:107220344-107221075	TSS200;TSS200;TSS1500	BCAP29;BCAP29;BCAP29	0.0466826
cg01226653		5'UTR;5'UTR;5'UTR;5'UTR;1stExon;1stExon;1stExon;1stExon	GLRX;GLRX;GLRX;GLRX;GLRX;GLRX;GLRX;GLRX	0.0467005
cg10812644		Body;Body	KCNQ3;KCNQ3	0.0467063
cg02135395	chr5:172754056-172757098	1stExon	STC2	0.0467342
cg24298421	chr1:10853894-10856964	TSS1500;TSS1500	CASZ1;CASZ1	0.0467705
cg07914621	chr7:150101906-150102968	TSS1500	LOC728743	0.0467834
cg20356482		TSS200	FBP2	0.0468145
cg14603098	chr17:32484007-32484280	TSS1500	ACCN1	0.0468262
cg23184070	chr7:149156561-149158080	5'UTR	ZNF777	0.0468795
cg14796370	chr20:61273277-61274917	TSS200	SLCO4A1	0.0468829
cg14194950	chr5:150537019-150537418	TSS200	ANXA6	0.0468981
cg10112117		Body	GPATCH2	0.0470362
cg07475825		Body	CYB5R4	0.0470405
cg15579971	chr19:10077031-10077444	Body	COL5A3	0.0470458
cg06248406	chr17:76136513-76137184	Body	TMC8	0.0470952
cg13015300	chr16:5147250-5148840	TSS200;TSS200	FAM86A;FAM86A	0.047132
cg15471456		TSS1500;5'UTR;5'UTR;5'UTR;Body	BEAN1-AS1;BEAN1;BEAN1;BEAN1;BEAN1	0.0471549
cg08254200		5'UTR;5'UTR;1stExon;1stExon	RPH3A;RPH3A;RPH3A;RPH3A	0.047172
cg11316386	chr1:247274585-247275757	TSS200	C1orf229	0.0471919
cg04235495		Body;Body	TACR1;TACR1	0.0471962
cg24100017		Body	TMEM132C	0.0472033
cg05836059	chr12:58004982-58005351	Body;Body;Body	ARHGEF25;ARHGEF25;ARHGEF25	0.0472755
cg09950148		5'UTR	PLEKHA6	0.0473297
cg15274001	chr20:60961570-60962753	TSS200	RPS21	0.0473739
cg24126878	chr12:7342074-7342417	TSS1500;TSS200;TSS200;TSS200;5'UTR	PEX5;PEX5;PEX5;PEX5;PEX5	0.0474185
cg13557947		Body;Body;Body	ARHGEF10;ARHGEF10;ARHGEF10	0.0474214
cg13419240	chr12:52760834-52761099	Body	KRT85	0.0474918
cg08763433		TSS1500;1stExon	TMEM79;SMG5	0.0475299
cg04098270	chr15:72489478-72490119	Body	GRAMD2	0.0475753
cg21112485		Body;Body;Body;Body;Body	AGTRAP;AGTRAP;AGTRAP;AGTRAP;AGTRAP	0.0476177
cg12936423	chr6:33160945-33161337	TSS1500;TSS1500;TSS1500;TSS1500	COL11A2;COL11A2;COL11A2;COL11A2	0.0476842
cg07669489	chr10:70320130-70320822	TSS200	TET1	0.0477223
cg04386149	chr16:2014164-2015451	Body;TSS1500;TSS200	SNHG9;RPS2;SNORA78	0.0477501
cg18344063		1stExon;5'UTR	MGAT4C;MGAT4C	0.0477997
cg12397205	chr11:1247830-1248140	TSS1500	MUC5B	0.0478149
cg15781561	chr7:72992434-72993397	TSS200	TBL2	0.047917
cg07844738	chr19:47126782-47127478	TSS1500	PTGIR	0.0479319
cg24591349	chr2:215673995-215675052	TSS200	BARD1	0.0479342
cg07995558	chr16:74401546-74402639	TSS1500	LOC283922	0.0479511
cg24964318	chr6:70506292-70507024	1stExon;5'UTR	LMBRD1;LMBRD1	0.048035
cg09735598	chr1:183604283-183605333	Body;TSS1500	ARPC5;RGL1	0.0480431
cg23744121	chr15:28248569-28249166	Body	OCA2	0.0482289
cg13053914	chr7:75508166-75508759	Body;5'UTR	RHBDD2;RHBDD2	0.0482919
cg13215387	chr10:104952242-104953232	TSS200;TSS200	NT5C2;NT5C2	0.0483206
cg15611923	chr1:145507588-145507931	TSS1500	RBM8A	0.0483386
cg11539188		Body;Body	PFKP;PFKP	0.0483878
cg07421341		Body	COL19A1	0.0483984
cg15427182		Body;Body	ZNF423;ZNF423	0.0484002
cg06139832		Body	COL22A1	0.048405
cg06252290		Body	CDS1	0.0484729
cg21445541	chr1:167424088-167425216	Body;Body	CD247;CD247	0.0484784
cg13873269	chr9:114937020-114937824	TSS1500	SUSD1	0.048519
cg06396237		Body	TAF2	0.0485389
cg15410025	chr7:2727682-2728392	TSS1500;5'UTR	AMZ1;AMZ1	0.0485997
cg12880250	chr17:43209347-43210746	5'UTR;1stExon;TSS200	ACBD4;ACBD4;PLCD3	0.048604
cg27634187	chr3:49058325-49059986	5'UTR;TSS1500;TSS1500;TSS1500;TSS200;TSS200	DALRD3;NDUFAF3;NDUFAF3;NDUFAF3;MIR425;NDUFAF3	0.0486573
cg19927707	chr3:133464949-133465420	5'UTR;1stExon	TF;TF	0.0486902
cg17093638	chr6:29944402-29945169	Body	HCG9	0.0488059
cg16204700	chr3:133292203-133292908	TSS200;TSS200;TSS1500	CDV3;CDV3;CDV3	0.0488074
cg08104449	chr4:8159728-8160893	TSS1500;TSS1500;TSS1500;TSS1500;TSS1500;TSS1500;TSS1500	ABLIM2;ABLIM2;ABLIM2;ABLIM2;ABLIM2;ABLIM2;ABLIM2	0.0488579
cg04527880		Body	PEBP4	0.0488834
cg19149020	chr10:15001272-15001840	TSS1500	MEIG1	0.0489379
cg16361303	chr16:9184146-9186689	1stExon	C16orf72	0.0490181
cg25990982	chr18:11880953-11881171	Body;Body;Body;Body	GNAL;GNAL;GNAL;GNAL	0.0490769
cg27365701	chr12:89745168-89748144	Body;Body	DUSP6;DUSP6	0.0490935
cg04511071		Body;Body	POU6F2;POU6F2	0.0491952
cg11839355	chr8:101962644-101965427	5'UTR;5'UTR;5'UTR;5'UTR;TSS1500;5'UTR	YWHAZ;YWHAZ;YWHAZ;YWHAZ;YWHAZ;YWHAZ	0.0492094
cg00996420	chr19:19143924-19144827	1stExon;1stExon;5'UTR;TSS1500;TSS1500;5'UTR	ARMC6;ARMC6;ARMC6;SUGP2;SUGP2;ARMC6	0.0492275
cg14300089		Body;Body;Body;Body	SRP68;SRP68;SRP68;SRP68	0.0492652
cg00762613	chr13:36044844-36045481	Body	NBEA	0.0492779
cg05580809	chr5:140711797-140712542	1stExon;1stExon	PCDHGA1;PCDHGA1	0.0492933
cg11956146	chr18:21718862-21719550	1stExon;1stExon;1stExon;5'UTR;5'UTR;5'UTR;TSS1500;1stExon;5'UTR;5'UTR;1stExon	CABYR;CABYR;CABYR;CABYR;CABYR;CABYR;CABYR;CABYR;CABYR;CABYR;CABYR	0.0493321
cg14320087	chr8:74005021-74005856	TSS200	C8orf84	0.0493876
cg01328892	chr6:133562086-133563586	TSS200;TSS200;TSS200	EYA4;EYA4;EYA4	0.0494122
cg24011500		Body	VWCE	0.0494394
cg20313496	chr1:155579732-155580328	TSS200	MSTO1	0.0494777
cg22884130	chr22:32026297-32026874	TSS200	PISD	0.0495814
cg26181929	chr13:47370763-47371484	TSS200	ESD	0.0496018
cg14778169	chr7:82072021-82073520	TSS1500	CACNA2D1	0.0496197
cg07043797		Body	TBC1D8	0.0496352
cg13279856	chr1:33116543-33117363	TSS1500;TSS1500;TSS1500;TSS1500;TSS1500;TSS1500;TSS1500;TSS1500;5'UTR;5'UTR;1stExon;1st	ZBTB8OS;ZBTB8OS;ZBTB8OS;ZBTB8OS;ZBTB8OS;ZBTB8OS;ZBTB8OS;ZBTB8OS;RBBP4;RBBP4;RBBP4;RBBP4	0.0497627
cg04713483	chr21:46378278-46378645	Body	C21orf70	0.0498335
cg02286709		Body	CLCA2	0.0498383
cg15563677	chr14:74253387-74254188	TSS1500;Body	ELMSAN1;LOC100506476	0.0498523
cg23623569		Body;Body	LMNB1;LMNB1	0.0498538
cg16191982	chr19:16606740-16607444	TSS1500;TSS1500;Body	C19orf44;C19orf44;CALR3	0.0498676
cg16274376	chr13:21634519-21635907	5'UTR	LATS2	0.0499425
cg10884288	chr7:4922707-4923576	5'UTR	RADIL	0.0499894
