# Supplementary material for: Gut Microbiota Composition Is Associated With the Global DNA Methylation Pattern in Obesity
Source: Front Genet. 2019 Jul 3;10:613. doi: 10.3389/fgene.2019.00613 (PMC6616130; doi:10.3389/fgene.2019.00613)
Supplement: Table S4 — List of genes differentially methylated in visceral adipose tissue. [file Table_4.xls]

## Sheet: Down HighBFR vs LowBFR
Probeset ID	UCSC_CpG_Islands_Name	UCSC_RefGene_Group	UCSC_RefGene_Name	p-value
cg06291731		Body;Body	ADCY1;ADCY1	1.99192e-05
cg27643182		TSS1500;TSS1500;TSS1500;TSS1500	SNORD115-29;SNORD115-36;SNORD115-43;SNORD115-11	3.52064e-05
cg13127598		Body;Body	PRKCB;PRKCB	0.000119019
cg12659926		5'UTR;5'UTR;Body;Body;Body	SLC22A23;SLC22A23;SLC22A23;SLC22A23;SLC22A23	0.000233343
cg26342147	chr10:119293917-119297675	Body	EMX2OS	0.000286153
cg12645202		Body;Body;Body;Body;Body	WT1;WT1;WT1;WT1;WT1	0.000418431
cg07346905		Body;Body;Body	PCSK5;PCSK5;PCSK5	0.000636201
cg26418222	chr20:21485932-21496714	3'UTR	NKX2-2	0.000762058
cg20792376	chr10:119293917-119297675	Body	EMX2OS	0.000773138
cg27557168		Body	KLF12	0.000801144
cg13083674	chr19:55953371-55954641	Body	SHISA7	0.00101135
cg08625617		Body	CSMD1	0.00103705
cg06109876		TSS1500;Body	FBXO32;FBXO32	0.00104244
cg14282998		Body	LRP6	0.00104662
cg09613948		Body	SLCO1B7	0.00116111
cg20569839	chr1:109618579-109618832	TSS1500	TAF13	0.00121749
cg26076619	chr22:16288314-16288570	TSS1500	POTEH	0.00126168
cg00900628		TSS1500	RGS14	0.00171334
cg06193988	chr2:10442308-10444509	TSS1500;TSS1500	HPCAL1;HPCAL1	0.00175674
cg09087300		5'UTR	ARHGAP24	0.00175844
cg04876396		Body	LOC101928516	0.00183824
cg16625765		5'UTR;5'UTR	MVP;MVP	0.00202189
cg06544937	chr11:28131863-28132221	5'UTR;TSS1500;5'UTR	METT5D1;KIF18A;METT5D1	0.00230575
cg00982641	chr5:169659830-169660229	TSS200	C5orf58	0.00230682
cg25722644	chr8:6691833-6693135	TSS1500	XKR5	0.00246632
cg27425679		Body	ANKIB1	0.00269468
cg13939721	chr1:204950982-204951210	Body;Body;Body;Body	NFASC;NFASC;NFASC;NFASC	0.00282697
cg26450554	chr10:99160814-99161116	Body;Body	RRP12;RRP12	0.00286607
cg03062125		Body;Body;Body;Body;Body;Body	SEC14L1;SEC14L1;SEC14L1;SEC14L1;SEC14L1;SEC14L1	0.00293814
cg11657970	chr5:148520992-148521467	5'UTR;1stExon	ABLIM3;ABLIM3	0.00299005
cg19829847	chr4:111554965-111555504	5'UTR;5'UTR	PITX2;PITX2	0.00304909
cg08684257		Body	MIR646HG	0.00305893
cg03562585	chr11:541896-542227	Body	LRRC56	0.00317966
cg01889574	chr11:44586602-44587404	5'UTR;5'UTR	CD82;CD82	0.00321446
cg04144075		TSS1500	LINC01160	0.00329433
cg05473493	chr15:59397270-59397749	TSS1500	CCNB2	0.00333992
cg22595107	chr12:7079500-7080129	TSS1500;TSS1500;Body	PHB2;PHB2;EMG1	0.0034433
cg20378414		Body;Body	FMN1;FMN1	0.00359381
cg22676516		Body;Body;Body	PTPRN2;PTPRN2;PTPRN2	0.00361742
cg03012280	chr15:41099243-41099878	TSS1500;Body	ZFYVE19;DNAJC17	0.00367953
cg03737209		Body;Body;Body;Body	MYH11;MYH11;MYH11;MYH11	0.00372281
cg04261066	chr19:3762655-3763109	1stExon;5'UTR;TSS1500	MRPL54;MRPL54;APBA3	0.00378165
cg02181143	chr8:99058245-99058673	TSS1500	RPL30	0.00379991
cg15010352	chr19:12949131-12949733	TSS1500	MAST1	0.00386673
cg25273903		Body;TSS1500	ZNF766;MIR643	0.00400794
cg01663295	chr11:65837254-65838649	TSS1500	PACS1	0.00402633
cg00087098	chr4:76597635-76598920	TSS1500;TSS1500;TSS1500	G3BP2;G3BP2;G3BP2	0.00402754
cg20793174		Body	FNBP1	0.0040965
cg24241129	chr1:165737832-165738349	TSS1500	TMCO1	0.0041033
cg10475276		Body;Body	POU2F3;POU2F3	0.0041157
cg06808689		Body	CDKAL1	0.00413255
cg18918365		Body;Body	CTNNA3;CTNNA3	0.00420039
cg22761582	chr21:43242237-43242468	Body;Body;Body;Body;Body;Body	PRDM15;PRDM15;PRDM15;PRDM15;PRDM15;PRDM15	0.00422173
cg21044139		TSS200;TSS200;TSS200	PKD1L2;PKD1L2;PKD1L2	0.00437932
cg19472903	chr9:36136188-36137229	5'UTR;5'UTR;5'UTR;5'UTR;1stExon;1stExon;1stExon;1stExon;TSS200;TSS200;Body;Body;Body;Bo	GLIPR2;GLIPR2;GLIPR2;GLIPR2;GLIPR2;GLIPR2;GLIPR2;GLIPR2;GLIPR2;GLIPR2;GLIPR2;GLIPR2;GLI	0.00459194
cg27289104	chr14:50319426-50319632	Body	SDCCAG1	0.00474094
cg25809290	chr2:223155726-223156154	Body;Body;Body;Body;Body;Body	PAX3;PAX3;PAX3;PAX3;PAX3;PAX3	0.00475817
cg21690892		1stExon	GUCA1B	0.00485039
cg01868559	chr12:16034931-16035836	TSS1500	STRAP	0.00489385
cg10667457		5'UTR	HIVEP2	0.00493255
cg16895582		Body;Body	VGLL4;VGLL4	0.00503085
cg13068311	chr22:17516913-17518500	Body	CECR7	0.00516736
cg26710686	chr18:60382304-60384371	TSS1500	PHLPP1	0.00533642
cg23370946	chr4:183062278-183062481	Body	MGC45800	0.00554597
cg27387238		5'UTR;5'UTR;5'UTR;TSS1500;TSS1500;TSS1500;TSS1500;TSS200;1stExon;1stExon;1stExon	LILRB2;LILRB2;LILRB2;MIR4752;LILRB2;LILRB2;LILRB2;LILRB2;LILRB2;LILRB2;LILRB2	0.00574821
cg25926001	chr2:88354840-88355574	5'UTR;5'UTR	KRCC1;KRCC1	0.0057647
cg03616532		Body	DLG5	0.00583928
cg11809638		Body;Body	ROR1;ROR1	0.00592104
cg06065891	chr6:74104425-74104878	5'UTR;1stExon	DDX43;DDX43	0.00595726
cg01448682		TSS1500	DAPL1	0.00597444
cg19447221	chr10:23983366-23984978	5'UTR	KIAA1217	0.00600509
cg01059100	chr16:31213566-31214287	TSS1500;TSS1500	PYCARD;PYCARD	0.00613043
cg27330627	chr7:72722327-72722967	1stExon;1stExon;1stExon;1stExon	NSUN5;NSUN5;NSUN5;NSUN5	0.00615062
cg08285943		5'UTR	NRROS	0.00622295
cg04049253		Body;Body	ZBTB16;ZBTB16	0.00636233
cg13959826		Body	FAM155A	0.00642165
cg23666301		Body;Body	PALLD;PALLD	0.00642277
cg01085228	chr10:104178528-104179548	TSS200;TSS1500	PSD;FBXL15	0.00645052
cg08874471	chr19:40790737-40791607	TSS200	AKT2	0.00647331
cg21086763		5'UTR;5'UTR	HECW1;HECW1	0.00653183
cg26784412	chr6:33084740-33084995	Body	HLA-DPB2	0.00664196
cg04770765		Body	NPAS2	0.00684654
cg11662242		5'UTR;Body	EFCAB6;EFCAB6	0.00687586
cg16528718		ExonBnd;ExonBnd;ExonBnd;ExonBnd;ExonBnd;ExonBnd;ExonBnd;Body;Body;Body;Body;Body;Body;B	TLE3;TLE3;TLE3;TLE3;TLE3;TLE3;TLE3;TLE3;TLE3;TLE3;TLE3;TLE3;TLE3;TLE3	0.00704318
cg27310485		5'UTR	S100A2	0.00704898
cg16908257	chr12:54402682-54403347	Body	HOXC8	0.00705413
cg24430208		Body;Body	LOC101927488;LOC101927488	0.00722083
cg04232044		5'UTR;5'UTR;5'UTR;5'UTR;5'UTR	COL6A3;COL6A3;COL6A3;COL6A3;COL6A3	0.00726556
cg13081213		Body	SKAP2	0.00726882
cg20850800	chr9:139911509-139912786	Body;Body	ABCA2;ABCA2	0.00731881
cg27362998		ExonBnd;ExonBnd;ExonBnd;ExonBnd;Body;Body;Body;Body;Body	CDH23;CDH23;CDH23;CDH23;CDH23;CDH23;CDH23;CDH23;CDH23	0.00733509
cg14836884		Body;Body;Body;5'UTR	TBCE;TBCE;TBCE;TBCE	0.00735245
cg12086028	chr6:33239326-33240099	TSS1500;Body	VPS52;RPS18	0.00741588
cg09446896		Body	AAK1	0.00753622
cg24523635		Body	UQCRC2	0.00758916
cg20203469	chr11:134122762-134122981	Body	ACAD8	0.00764731
cg00193853		Body;Body;Body;Body;Body;Body;Body	ABLIM2;ABLIM2;ABLIM2;ABLIM2;ABLIM2;ABLIM2;ABLIM2	0.00766523
cg02675973		Body	KCNB2	0.00769202
cg24494885		Body	DST	0.00771649
cg13289553	chr5:32585603-32586365	TSS200	SUB1	0.007763
cg10184812	chr9:33290318-33291003	TSS1500;TSS1500;TSS1500	NFX1;NFX1;NFX1	0.00781369
cg14002159	chr10:134993121-134993324	Body	KNDC1	0.00789612
cg18958584	chr17:18266422-18267007	1stExon;1stExon;5'UTR;5'UTR	SHMT1;SHMT1;SHMT1;SHMT1	0.00790144
cg07436074	chr6:162066917-162067689	Body;Body;Body	PARK2;PARK2;PARK2	0.00790358
cg24848259		Body	CAPN8	0.00790411
cg10320911		Body	BMPER	0.00795759
cg01741032		TSS1500	LINC01339	0.00805978
cg16874812	chr1:179560751-179561596	TSS1500;TSS200;TSS200;TSS200	TDRD5;TDRD5;TDRD5;TDRD5	0.00815652
cg01717452	chr16:3284639-3285511	5'UTR;5'UTR;5'UTR;5'UTR;5'UTR;5'UTR	ZNF200;ZNF200;ZNF200;ZNF200;ZNF200;ZNF200	0.00818294
cg03916912	chr11:95522460-95524043	TSS1500;1stExon;5'UTR	CEP57;FAM76B;FAM76B	0.00820082
cg00890485	chr14:70655095-70656077	5'UTR;5'UTR;5'UTR;5'UTR	SLC8A3;SLC8A3;SLC8A3;SLC8A3	0.00838481
cg01608167	chr12:16034931-16035836	TSS200	STRAP	0.0083909
cg07355080	chr11:3829696-3830004	5'UTR;TSS1500;TSS1500;TSS1500;TSS1500;TSS1500;TSS1500;1stExon;5'UTR;Body;Body;Body;Body	PGAP2;PGAP2;PGAP2;PGAP2;PGAP2;PGAP2;PGAP2;PGAP2;PGAP2;PGAP2;PGAP2;PGAP2;PGAP2;PGAP2;PGA	0.00855483
cg04188392		TSS1500	TUSC8	0.00862688
cg04036920		TSS1500	C11orf41	0.00868013
cg17109531		Body;Body	SLC44A5;SLC44A5	0.0087123
cg25832795	chr20:10015610-10015914	Body;Body	ANKRD5;ANKRD5	0.00882062
cg19128026		Body	ARHGEF10	0.00895726
cg17770886	chr10:135121991-135122669	5'UTR;TSS1500	TUBGCP2;ZNF511	0.00897518
cg23141934	chr19:11485286-11485769	TSS1500	SWSAP1	0.00907603
cg21351483		Body;Body	TRAPPC9;TRAPPC9	0.00910068
cg02452418	chr19:39055499-39056379	Body;Body	RYR1;RYR1	0.009157
cg27437338		Body	LINC01435	0.00916786
cg14007832		5'UTR;5'UTR	SFMBT2;SFMBT2	0.00919559
cg02819387	chr4:178230850-178231260	TSS1500	NEIL3	0.00922071
cg03907879		Body;Body	CDRT1;CDRT1	0.00923895
cg16640973	chr19:19643124-19643327	Body	YJEFN3	0.00924386
cg07980171		Body	FBF1	0.00935442
cg20615879	chr10:102893660-102895059	TSS1500;Body	TLX1NB;TLX1	0.00935923
cg23992570		TSS1500;TSS1500;TSS1500;TSS1500	LOC101929282;LOC101929282;LOC101929282;LOC101929282	0.00937182
cg00425828		Body	LINC01088	0.009425
cg00525508		Body	ADARB2	0.00946095
cg12899116	chr12:54360374-54360660	Body;Body;Body	HOTAIR;HOTAIR;HOTAIR	0.00947499
cg04650417		Body;Body	CYP4F12;CYP4F12	0.00965283
cg22813735		5'UTR;5'UTR;5'UTR;5'UTR	CHODL;CHODL;CHODL;CHODL	0.00980279
cg13544946	chr9:35732124-35732757	5'UTR	TLN1	0.00985633
cg26708484		Body;Body;Body;Body;Body;Body	KCNAB2;KCNAB2;KCNAB2;KCNAB2;KCNAB2;KCNAB2	0.0098596
cg14416508	chr17:41622604-41624165	5'UTR;5'UTR;5'UTR;5'UTR	ETV4;ETV4;ETV4;ETV4	0.0099646
cg21514349		5'UTR;1stExon	ITGAD;ITGAD	0.00998486
cg00331421		Body;Body;5'UTR	CDH4;CDH4;CDH4	0.0100319
cg24814784	chr6:31830299-31830948	TSS1500	NEU1	0.0101491
cg02785006		5'UTR	GGACT	0.010314
cg26624100		Body	LINC00499	0.010351
cg21265702		Body;Body;Body;Body	ESR1;ESR1;ESR1;ESR1	0.0103771
cg04104772	chr14:35008526-35009049	TSS1500	EAPP	0.0103792
cg07020025		Body	LIPC	0.0104266
cg22033918		Body	LRP1B	0.0104723
cg23721464		Body;Body	CMIP;CMIP	0.010519
cg25023328		Body	RORA	0.0105415
cg22417238		5'UTR;5'UTR;5'UTR	ITSN2;ITSN2;ITSN2	0.0105616
cg18569825		Body	STK3	0.0107782
cg05812452	chr4:183063396-183066370	Body	MGC45800	0.0107902
cg26410840		TSS200	TXNRD3IT1	0.0108361
cg12100048		Body	LOC340512	0.0108599
cg09782097	chr5:140516311-140517300	TSS200	PCDHB5	0.010887
cg13275538		Body	TCERG1L	0.0108956
cg01482912	chr6:133135364-133135829	Body;TSS1500;TSS1500	RPS12;SNORD100;SNORA33	0.0109536
cg09293623		Body;Body;Body	SHISA6;SHISA6;SHISA6	0.0109575
cg00261592		Body;Body	CAMK2A;CAMK2A	0.0110175
cg25626999	chr19:3189821-3190043	Body	NCLN	0.0112235
cg11944186		TSS200;TSS200	UMODL1;UMODL1	0.011236
cg05239310		3'UTR	CLMN	0.0112392
cg25922815		Body;Body	TMEM209;TMEM209	0.0113029
cg25304758		Body	VTI1A	0.0113054
cg10134356		Body	NEK7	0.0115302
cg24484138	chr20:31070189-31072676	5'UTR	C20orf112	0.0115444
cg01394007	chr10:93668002-93668771	TSS200	FGFBP3	0.0117029
cg18978030	chr13:113242125-113242656	TSS1500;TSS1500;TSS1500;TSS1500	TUBGCP3;TUBGCP3;TUBGCP3;TUBGCP3	0.0117144
cg23322531	chr2:8821990-8822739	TSS1500	ID2	0.0117691
cg08523633		5'UTR	GJB7	0.0119094
cg00220492	chr15:36871459-36871897	1stExon;5'UTR	C15orf41;C15orf41	0.0119361
cg23296010	chr19:37997790-37998125	TSS200	ZNF793	0.012012
cg13428066		Body;Body;Body	KCNQ1;KCNQ1OT1;KCNQ1	0.0120362
cg10479107		Body;Body;Body;Body	TRIM55;TRIM55;TRIM55;TRIM55	0.0120471
cg13403121	chr7:148958858-148959891	Body	ZNF783	0.0121434
cg19324606	chr17:80402369-80402751	Body;Body;Body;Body;Body;Body;Body;Body;Body;Body;Body;ExonBnd;ExonBnd;ExonBnd;ExonBnd;	C17orf62;C17orf62;C17orf62;C17orf62;C17orf62;C17orf62;C17orf62;C17orf62;C17orf62;C17orf	0.0122386
cg03423221	chr7:148480129-148480504	Body	CUL1	0.0122412
cg13630043	chr10:119311204-119312104	3'UTR;3'UTR	EMX2;EMX2	0.0122668
cg04316231	chr1:3080934-3081292	Body;Body	PRDM16;PRDM16	0.0123494
cg06992688	chr14:94492639-94493297	TSS1500	OTUB2	0.0123841
cg20761636		Body	SLC35F3	0.0123995
cg20107824		Body;Body;Body;Body	KCNMA1;KCNMA1;KCNMA1;KCNMA1	0.0124037
cg07756483	chr19:44278273-44278777	Body	KCNN4	0.0125266
cg19149789		Body	SAG	0.012639
cg15157213		Body;5'UTR;5'UTR;5'UTR	ANKRD11;ANKRD11;ANKRD11;ANKRD11	0.0126431
cg21260288	chr15:69366321-69366796	Body	MIR548H4	0.0126772
cg03311684	chr10:119293917-119297675	Body	EMX2OS	0.0126935
cg27220979		Body;Body;Body	ME3;ME3;ME3	0.0127313
cg25745663	chr12:109535264-109536431	TSS200;Body	UNG;UNG	0.0127442
cg13123656	chr10:60144723-60145335	TSS1500;TSS1500;TSS1500	TFAM;TFAM;TFAM	0.0127622
cg27552857	chr19:4543407-4544578	3'UTR	SEMA6B	0.0128203
cg26768558	chr16:88752520-88753278	Body;Body	MGC23284;SNAI3	0.012862
cg02564953		TSS1500;TSS1500	DUSP19;DUSP19	0.0128764
cg16898193	chr12:54378696-54380102	TSS1500	HOXC10	0.0129219
cg09026333	chr19:28284528-28285129	Body;TSS1500;TSS1500;TSS1500	LINC00662;LOC101927151;LOC101927151;LOC101927151	0.0130249
cg07374306		Body;Body;Body;Body;Body;Body	ANXA11;ANXA11;ANXA11;ANXA11;ANXA11;ANXA11	0.013065
cg18030911	chr21:46950586-46952286	Body;Body;Body	SLC19A1;SLC19A1;SLC19A1	0.0130833
cg13402430		Body	STRN	0.0131806
cg03567933		Body;Body	MYO16;MYO16	0.0132044
cg06322518	chr10:50534274-50534704	3'UTR;3'UTR	C10orf71;C10orf71	0.0132118
cg11107402		Body;Body	GMDS;GMDS	0.0132264
cg08796391	chr7:2116367-2116781	Body;Body;Body	MAD1L1;MAD1L1;MAD1L1	0.0133159
cg13785123		Body	ENO1	0.0133249
cg02524045		TSS200	OR4C16	0.0133547
cg06903151		Body;Body	PPFIA1;PPFIA1	0.0134441
cg15448736	chr12:132853943-132854190	Body;Body	GALNT9;LOC100130238	0.013502
cg04401436	chr5:55007836-55008368	5'UTR	SLC38A9	0.0137243
cg19006628		Body	SIK3	0.0137642
cg07214279		TSS1500	LOC102467223	0.0137822
cg05901895		TSS1500	GRM5	0.0137823
cg06517799		Body;Body	LINC00343;LINC00343	0.0138159
cg21853625		Body;Body	CDHR1;CDHR1	0.0138338
cg01089001		Body	GALNTL4	0.0138891
cg15888301	chr15:73343779-73345369	TSS1500	NEO1	0.0139047
cg01800926	chr1:9883011-9884667	TSS200;TSS200	CLSTN1;CLSTN1	0.0139461
cg08636579		Body;Body	MYO18A;MYO18A	0.0139709
cg07089660		5'UTR	DEFA4	0.0139736
cg11828966	chr15:28248569-28249166	Body	OCA2	0.0139855
cg03008244		ExonBnd;Body	DPH7;DPH7	0.0140657
cg05206432		TSS1500;Body	H1FOO;H1FOO	0.014523
cg05188358	chr12:132324953-132325406	Body	MMP17	0.0145871
cg25727671	chr7:27194583-27194827	3'UTR	HOXA7	0.0146356
cg00563754		5'UTR;5'UTR	FMN1;FMN1	0.0146669
cg05774127	chr7:42267546-42267823	5'UTR	GLI3	0.0146873
cg09305898	chr1:231762414-231763115	TSS200;TSS200;TSS200;TSS200;TSS200;TSS200;TSS200;TSS200;TSS200;TSS200;TSS200;TSS200;TSS	DISC1;DISC1;DISC1;DISC1;DISC1;DISC1;DISC1;DISC1;DISC1;DISC1;DISC1;DISC1;DISC1;DISC1;DIS	0.0147614
cg11477273		Body;Body;Body;Body	UBAC2;UBAC2;UBAC2;MIR548AN	0.0147631
cg03533141	chr1:45241013-45241900	Body;Body;TSS1500	SNORD38A;RPS8;SNORD38B	0.0147932
cg16520357		3'UTR	OLFM4	0.0148607
cg00109480		Body	TMEM207	0.0148899
cg17177006	chr3:5228958-5230190	Body	EDEM1	0.0149525
cg03014200		Body	MALL	0.015016
cg26517584	chr19:1157315-1158900	5'UTR	SBNO2	0.0150272
cg01543570		5'UTR;Body	ANKRD28;ANKRD28	0.015034
cg12183955	chr3:133502561-133502963	TSS1500	SRPRB	0.0150752
cg13531322		Body	DNAH3	0.015103
cg27288272	chr2:230932468-230933550	TSS200	SLC16A14	0.0151112
cg12954182	chr16:20359767-20360498	TSS200;TSS200;TSS200	UMOD;UMOD;UMOD	0.0151121
cg25919576		Body;Body;Body;Body;Body	SLC22A23;SLC22A23;SLC22A23;SLC22A23;SLC22A23	0.0151305
cg01067137	chr16:31091389-31091796	Body	ZNF646	0.0151797
cg07043482		ExonBnd;ExonBnd;ExonBnd;ExonBnd;Body;Body;Body;Body	NDRG1;NDRG1;NDRG1;NDRG1;NDRG1;NDRG1;NDRG1;NDRG1	0.0151943
cg02818611		Body;Body;Body;Body;Body	NCAM1;NCAM1;NCAM1;NCAM1;NCAM1	0.0152201
cg20681321		Body	CLRN3	0.0152665
cg20340242		1stExon;5'UTR	IL1R2;IL1R2	0.0152786
cg21681396	chr1:34628783-34630976	Body	CSMD2	0.0152954
cg00638210	chr3:126732968-126733420	Body	PLXNA1	0.0153796
cg13352750	chr7:27225050-27225629	Body;TSS1500	HOXA11AS;HOXA11	0.0153864
cg09686800		Body	IPMK	0.0154113
cg02057301	chr6:17102309-17102539	TSS200	STMND1	0.0155177
cg02575319		Body;Body	CMIP;CMIP	0.0155463
cg03584646		Body	TBC1D8	0.0156847
cg03350141	chr17:28705363-28706818	TSS200	CPD	0.0157223
cg16037947		Body;Body;Body	PPP3CC;PPP3CC;PPP3CC	0.0158864
cg26958597	chr7:105223524-105223850	TSS200	EFCAB10	0.0159031
cg23403256	chr18:47807857-47809365	TSS1500;Body;Body;TSS1500;TSS1500;TSS1500;TSS1500	MBD1;CXXC1;CXXC1;MBD1;MBD1;MBD1;MBD1	0.0159226
cg11411755		Body	ADRBK2	0.015942
cg11002851	chr4:37455279-37455757	5'UTR	C4orf19	0.0159685
cg14177917	chr2:129075197-129077639	1stExon	HS6ST1	0.0160286
cg23962250	chr10:134755663-134756852	1stExon	C10orf93	0.0160924
cg21563192	chr11:64135815-64136381	Body;Body	RPS6KA4;RPS6KA4	0.0161106
cg21513254		Body;Body	DHX16;DHX16	0.0162257
cg14117562		Body	DOCK1	0.0163812
cg11222065	chr6:33239326-33240099	TSS1500;Body	VPS52;RPS18	0.0163848
cg21087156	chr4:144480541-144480947	Body	GUSBP5	0.0164479
cg17216737	chr20:60581508-60581862	Body	TAF4	0.0164605
cg26591899	chr6:117996395-117997375	Body	NUS1	0.0164722
cg23026595		Body;Body;Body	AXL;AXL;AXL	0.0164928
cg25832922		TSS1500	LINC01040	0.0165366
cg03250058	chr1:153606177-153606974	1stExon;1stExon;1stExon;5'UTR;5'UTR;5'UTR;TSS200	CHTOP;CHTOP;CHTOP;CHTOP;CHTOP;CHTOP;S100A13	0.0165482
cg01801315		Body;Body;Body;Body	HPSE2;HPSE2;HPSE2;HPSE2	0.0165592
cg15593809	chr11:77348423-77348959	TSS200	CLNS1A	0.0166175
cg01720033	chr17:62774366-62777797	Body;TSS200	LOC146880;LOC146880	0.0166369
cg16842643		Body;Body	CLCN3;CLCN3	0.0167328
cg22997543		5'UTR;5'UTR	LUZP1;LUZP1	0.016737
cg19994013		Body	IGSF21	0.0167424
cg07745562		3'UTR	SPATA5	0.0168007
cg13107083		Body	PDE3A	0.0168639
cg01298374		5'UTR;5'UTR	PPFIBP1;PPFIBP1	0.0169301
cg14534163		Body;Body;Body	ATP7B;ATP7B;ATP7B	0.0169367
cg24423468		TSS200;Body	CSGALNACT1;CSGALNACT1	0.0169735
cg05363005		Body	CDH4	0.0170473
cg25714306	chr4:1656735-1657315	Body	FAM53A	0.0170832
cg00304072	chr15:49338363-49338771	1stExon;5'UTR	SECISBP2L;SECISBP2L	0.017162
cg02806704	chr3:134080390-134080596	Body	AMOTL2	0.0172749
cg20410135	chr5:178156129-178156555	TSS1500	ZNF354A	0.017289
cg02580900	chr5:1216639-1217081	Body	SLC6A19	0.0173016
cg02650522		TSS1500;Body	MIR3972;PADI3	0.0173389
cg27180066	chr11:660454-660681	Body;Body	DEAF1;DEAF1	0.0173472
cg04411245		Body;Body	PRKG1;PRKG1	0.0174382
cg04368994	chr7:100732088-100732424	Body	TRIM56	0.0174402
cg16353022	chr3:10290888-10291111	TSS1500	TATDN2	0.017446
cg05412137	chr12:54387825-54388732	TSS1500	MIR196A2	0.0174732
cg22956403	chr2:177042751-177043444	Body;Body;Body;Body;Body;Body;TSS1500;Body;Body;Body;Body;Body;Body	HAGLR;HAGLR;HAGLR;HAGLR;HAGLR;HAGLR;HAGLROS;HAGLR;HAGLR;HAGLR;HAGLR;HAGLR;HAGLR	0.0174844
cg03905144		Body	MPDZ	0.0174951
cg25233914	chr12:27485683-27486676	TSS1500;TSS1500;TSS1500;TSS1500;TSS1500	ARNTL2;ARNTL2;ARNTL2;ARNTL2;ARNTL2	0.0175218
cg16057915		3'UTR	PEX14	0.0175326
cg12067043		TSS200;TSS200;TSS200;TSS200	SNORD115-9;SNORD115-10;SNORD115-5;SNORD115-12	0.0175456
cg00978083		Body	ATM	0.0176255
cg12780470		Body;Body	VPS53;VPS53	0.017631
cg19334176	chr10:444909-445131	Body	DIP2C	0.0177045
cg25088355	chr8:144691400-144692269	TSS200	PYCRL	0.0178349
cg18084923		3'UTR	ACSBG2	0.017851
cg17797863	chr4:2009714-2011428	Body	WHSC2	0.0178625
cg26365854	chr11:44330542-44331761	Body	ALX4	0.017905
cg06633739		Body;Body;Body;Body;Body;Body;Body;Body;Body;Body;Body;Body;Body;Body;Body;Body;Body;Bo	COL13A1;COL13A1;COL13A1;COL13A1;COL13A1;COL13A1;COL13A1;COL13A1;COL13A1;COL13A1;COL13A1	0.0180284
cg25600227		Body;Body	ACSBG1;ACSBG1	0.018034
cg22816059	chr5:421224-421751	Body	AHRR	0.0180848
cg25085969	chr5:170883600-170883836	3'UTR	FGF18	0.0181603
cg26009703	chr9:88896741-88897721	TSS1500	ISCA1	0.018167
cg00914341		Body	FAM102B	0.0182727
cg27509202		Body;Body;Body;1stExon;Body;Body;Body;5'UTR;Body;1stExon;5'UTR;Body;Body;1stExon;5'UTR;	CREM;CREM;CREM;CREM;CREM;CREM;CREM;CREM;CREM;CREM;CREM;CREM;CREM;CREM;CREM;CREM;CREM;CR	0.0182913
cg26596946		Body	FOSL2	0.0183641
cg09035093		Body	ENPP1	0.0184142
cg17268628	chr2:73441313-73441817	TSS200	SMYD5	0.0184592
cg02867043		Body;Body;Body	BCL11A;BCL11A;BCL11A	0.0186644
cg26753918		TSS200;Body	CPNE6;CPNE6	0.018675
cg18797823	chr8:1779620-1779821	5'UTR	ARHGEF10	0.0187193
cg18488820		Body	MYH9	0.0187235
cg10500219	chr1:43855375-43855921	Body;TSS1500;Body	MED8;C1orf84;MED8	0.018793
cg17786697	chr5:122430676-122431443	Body	PRDM6	0.0188221
cg04444083	chr9:131084541-131085471	1stExon;TSS200;TSS200	TRUB2;COQ4;COQ4	0.0188544
cg01894508	chr2:70188511-70188726	5'UTR;1stExon	ASPRV1;ASPRV1	0.0189028
cg07056138		5'UTR;5'UTR;5'UTR;5'UTR;5'UTR;5'UTR;5'UTR	NCALD;NCALD;NCALD;NCALD;NCALD;NCALD;NCALD	0.0189403
cg21747271	chr11:67250344-67250864	TSS1500	AIP	0.0189481
cg03000596		5'UTR;5'UTR;5'UTR;1stExon;1stExon;1stExon	LAT2;LAT2;LAT2;LAT2;LAT2;LAT2	0.0189536
cg24422984		Body	STK4	0.0189609
cg12104959		Body;Body	ABCG4;ABCG4	0.0189782
cg11808699		Body	IL16	0.0190435
cg00777067		Body	TSSC1	0.0190491
cg12753760	chr9:90589209-90589807	TSS1500;TSS1500;TSS1500;TSS1500;TSS1500	CDK20;CDK20;CDK20;CDK20;CDK20	0.0190644
cg16617744		Body;Body;Body;Body;Body;Body	DLG2;DLG2;DLG2;DLG2;DLG2;DLG2	0.0190957
cg07732336		Body	CUBN	0.0191293
cg25345738	chr12:108079442-108079893	TSS1500	PWP1	0.0192349
cg05902483		Body	RIPK1	0.0192992
cg12935933	chr1:45241013-45241900	Body;TSS200	RPS8;SNORD38B	0.0193224
cg17009290		Body	MCTP1	0.0193375
cg25902416		TSS1500	TRIM21	0.0193554
cg11395261		Body;Body	CCDC102B;CCDC102B	0.0193629
cg13610659		Body;TSS1500	OBFC2B;SLC39A5	0.0193641
cg06654103	chr12:4918273-4919657	1stExon	KCNA6	0.0193648
cg04139060	chr19:496158-496481	TSS1500;TSS1500	MADCAM1;MADCAM1	0.0193701
cg09949429	chr12:112546147-112546706	TSS200	NAA25	0.019432
cg26514492		TSS200	GPR132	0.0195381
cg13531599		Body;5'UTR;5'UTR;Body	TOX2;TOX2;TOX2;TOX2	0.0195855
cg13514578	chr12:50016973-50017466	TSS1500	PRPF40B	0.0196059
cg25900163		Body	EFR3A	0.0196213
cg05795861		Body	GALNT7	0.0196427
cg22744767		Body;Body;Body;Body;Body;Body;Body;Body;Body	OPA1-AS1;OPA1;OPA1;OPA1;OPA1;OPA1;OPA1;OPA1;OPA1	0.0196427
cg19815829		5'UTR	GPR55	0.0196442
cg20083442		Body	KCNB2	0.0197091
cg01400750		Body	ANAPC10	0.0197139
cg01520983	chr11:130183948-130184668	TSS1500	ZBTB44	0.0197155
cg20637770	chr1:212872460-212874048	Body	BATF3	0.0197176
cg02816367		5'UTR;TSS1500	FYN;FYN	0.019718
cg06388099		TSS1500;Body	IL4I1;IL4I1	0.019738
cg26431787		5'UTR	PARP4	0.0198403
cg20667684	chr22:22901386-22901698	TSS200;Body;TSS200;TSS1500;TSS1500;TSS200	PRAME;LOC648691;PRAME;PRAME;PRAME;PRAME	0.0198606
cg24831862		1stExon;5'UTR	COX7B2;COX7B2	0.0198945
cg16123778		Body;Body;Body;Body	CDYL;CDYL;CDYL;CDYL	0.0199085
cg25664206		Body;1stExon;Body;Body	FXYD2;FXYD2;FXYD6-FXYD2;FXYD6-FXYD2	0.0199877
cg15769772	chr9:140273463-140273946	Body;Body;Body	EXD3;EXD3;EXD3	0.0201527
cg00769356		Body	RPL34-AS1	0.0201674
cg19246909		Body	CARM1	0.0201914
cg26510017	chr12:39299248-39299629	TSS200	CPNE8	0.0203638
cg05367858	chr11:10562225-10562942	5'UTR	RNF141	0.0203775
cg00951960		5'UTR;5'UTR	ATXN1;ATXN1	0.0203894
cg15604374		Body	BLZF1	0.0204047
cg06715977	chr2:8977373-8977789	TSS1500	KIDINS220	0.0204679
cg03305830		TSS1500	PIK3C2A	0.0204716
cg03333153		Body	EEFSEC	0.0205203
cg04057858		Body	T-SP1	0.0205284
cg14373220	chr14:102357887-102358101	Body;Body;Body;Body;Body	PPP2R5C;PPP2R5C;PPP2R5C;PPP2R5C;PPP2R5C	0.0205344
cg07050869		TSS1500	SNORD115-7	0.0205609
cg12243633	chr20:59864748-59865069	Body	CDH4	0.0205967
cg09494375		Body	GALNTL6	0.0206479
cg18927181		Body	TMTC1	0.0206539
cg22582671		ExonBnd;ExonBnd;ExonBnd;ExonBnd;Body;Body;Body;Body;Body;Body;Body	PCBP2;PCBP2;PCBP2;PCBP2;PCBP2;PCBP2;PCBP2;PCBP2;PCBP2;PCBP2;PCBP2	0.0206813
cg14184379		Body	LOC102723661	0.0207949
cg17384625	chr2:214016357-214017105	TSS200;5'UTR	IKZF2;IKZF2	0.0208158
cg14412831		TSS1500	SLCO1B7	0.0208611
cg26822508		Body	PEBP4	0.0210108
cg02987481	chr1:115880167-115881332	TSS1500	NGF	0.0210183
cg20654468	chr11:58345673-58347321	Body;Body	LPXN;LPXN	0.0210209
cg21879648	chr2:241403950-241404194	Body	GPC1	0.0210299
cg11844358	chr18:77210989-77211213	Body;Body;Body;Body;Body	NFATC1;NFATC1;NFATC1;NFATC1;NFATC1	0.0210484
cg25972205	chr7:158936507-158938492	Body	VIPR2	0.021054
cg02702086		Body;Body;Body;Body;Body	MAD1L1;MAD1L1;MAD1L1;MAD1L1;MAD1L1	0.0211941
cg09662747	chr1:32538205-32539052	TSS200	TMEM39B	0.0212259
cg09531809	chr1:24104502-24105263	TSS1500;Body	TCEB3-AS1;PITHD1	0.0212315
cg07813495		Body	ZC3H12A	0.0213098
cg24663638		Body	HSD17B4	0.0213529
cg13724820		Body	ABCG8	0.021361
cg12326700	chr12:122667648-122668038	TSS200;5'UTR	LRRC43;LRRC43	0.021427
cg04516024		3'UTR;Body;Body	ADPGK;ADPGK;ADPGK	0.0215024
cg10843418		Body	TMEM63A	0.0215177
cg23713377	chr19:10230162-10230682	TSS1500	EIF3G	0.0215193
cg21007262	chr20:18117962-18118989	Body;TSS200	PET117;CSRP2BP	0.0215368
cg01275830	chr10:104210095-104210985	TSS1500	C10orf95	0.0215592
cg10995637		Body	TTC34	0.0215942
cg09109496		5'UTR	GLYATL1	0.0217693
cg10600889		TSS200	FBXO47	0.0218171
cg14546243		Body;Body;Body;Body	CCDC26;CCDC26;CCDC26;CCDC26	0.0218319
cg06488256	chr13:112726281-112728419	1stExon;3'UTR	SOX1;SOX1	0.0218657
cg21903221	chr14:105851751-105851987	Body;Body	PACS2;PACS2	0.0218754
cg15193638		Body;Body;Body;Body	COBLL1;COBLL1;COBLL1;COBLL1	0.0219076
cg21096591	chr16:32264531-32265444	1stExon;Body	TP53TG3D;TP53TG3D	0.0219505
cg14443640	chr18:3012547-3013173	5'UTR	LPIN2	0.0219595
cg21157094		Body;1stExon;1stExon;5'UTR;5'UTR	LGALS9;LGALS9;LGALS9;LGALS9;LGALS9	0.0220057
cg26842836		Body;Body;Body;Body	COL25A1;COL25A1;COL25A1;COL25A1	0.0220112
cg25014247	chr12:122016170-122017693	Body;Body	KDM2B;KDM2B	0.0220432
cg12705815		Body;Body	CDC42BPA;CDC42BPA	0.0220602
cg26050838	chr7:142985047-142985810	TSS200;TSS200	CASP2;CASP2	0.0220864
cg16291589	chr20:6021583-6022874	Body	LRRN4	0.0221662
cg23120101		Body;Body	MCC;MCC	0.022278
cg12866791		TSS1500;Body;Body	SNORD85;PUM1;PUM1	0.0223004
cg13896190		Body;Body;Body;Body	IL7;IL7;IL7;IL7	0.022307
cg04882870	chr12:38710392-38710643	1stExon;5'UTR	ALG10B;ALG10B	0.0223164
cg23434468		TSS200;Body;Body	ARMC2-AS1;ARMC2;ARMC2	0.0223183
cg10112117		Body	GPATCH2	0.0223552
cg10409299	chr7:150496809-150498206	TSS1500;TSS1500;TSS1500;TSS1500;Body	TMEM176B;TMEM176B;TMEM176B;TMEM176B;TMEM176A	0.0223579
cg23114923		Body;Body;Body	OSBPL10-AS1;OSBPL10;OSBPL10	0.0223644
cg18442223		Body;Body;Body	FZD6;FZD6;FZD6	0.0224448
cg16270890	chr16:1876113-1877633	Body;5'UTR;TSS1500;TSS1500;TSS1500	HAGH;HAGH;FAHD1;FAHD1;FAHD1	0.022516
cg11823921	chr7:100171148-100172286	5'UTR	SAP25	0.0225235
cg24979784		Body;Body	LYPD1;LYPD1	0.0225881
cg11836012	chr12:109535264-109536431	TSS1500;TSS200	UNG;UNG	0.0226245
cg05046717		3'UTR	OSBPL11	0.0226344
cg13621199		Body	AKR1B1	0.0226362
cg07175290		TSS200	BBS1	0.0226851
cg17679427		Body;Body;5'UTR;Body;Body;Body;Body;Body;5'UTR;Body;Body	CREM;CREM;CREM;CREM;CREM;CREM;CREM;CREM;CREM;CREM;CREM	0.0226885
cg15716680		Body	TEAD1	0.0227044
cg21969500		Body;Body;Body;Body	CASS4;CASS4;CASS4;CASS4	0.0227452
cg12223105	chr20:4152866-4153398	5'UTR;5'UTR;5'UTR;5'UTR	SMOX;SMOX;SMOX;SMOX	0.0227706
cg27019090		Body	RALGAPA2	0.022842
cg06869136		Body	SCLT1	0.0228452
cg24785250		Body;Body;Body;Body;Body	ZNF573;ZNF573;ZNF573;ZNF573;ZNF573	0.0228907
cg21346736		Body;Body;Body;Body	NUP35;NUP35;NUP35;NUP35	0.022891
cg02544380		TSS1500	IL10	0.0230291
cg08011223	chr16:2660772-2660978	Body	LOC652276	0.0230428
cg04220636	chr16:89034060-89034293	Body	CBFA2T3	0.0230885
cg12736760		Body	IGF1R	0.0230957
cg18594701		1stExon	OR4A16	0.0231186
cg27436184		TSS1500	APOC2	0.0231371
cg14075731		1stExon;5'UTR	CD300LB;CD300LB	0.0231432
cg26925450		TSS1500;TSS1500;TSS1500	SNORD115-19;SNORD115-17;SNORD115-18	0.023169
cg13583115	chr2:30369311-30370921	TSS1500;TSS1500;TSS1500;TSS1500	YPEL5;YPEL5;YPEL5;YPEL5	0.0231861
cg03294052		Body;Body	AMPH;AMPH	0.0233181
cg01892689	chr8:97657174-97657943	TSS1500	PGCP	0.0233495
cg05855215		Body	LPA	0.0233664
cg26837493	chr19:54618652-54619167	5'UTR;TSS1500	PRPF31;TFPT	0.0234388
cg05969038		Body	FAM20C	0.0234445
cg07817988	chr11:45201783-45202728	Body;Body;Body	PRDM11;PRDM11;PRDM11	0.0235067
cg27226107		Body	JARID2	0.0235592
cg13701159	chr2:162016883-162017331	5'UTR;5'UTR	TANK;TANK	0.0236219
cg17358883	chr4:111560563-111560808	TSS1500;TSS1500	PITX2;PITX2	0.0236289
cg04695109		Body	LINC00189	0.0236317
cg25576801		Body	WDFY4	0.0237908
cg11318790		TSS1500;Body	NRXN3;NRXN3	0.0238933
cg00376294		TSS1500;Body	SPRED2;SPRED2	0.0239387
cg10321204		Body	KIAA0125	0.0239876
cg21216010		TSS200	DKFZp434L192	0.0240404
cg05319638		5'UTR;Body;5'UTR	CYB5D2;CYB5D2;CYB5D2	0.0241169
cg14022144		5'UTR;Body	SNX2;SNX2	0.0241351
cg00166355		Body;Body;Body	PHLDB1;PHLDB1;PHLDB1	0.0241411
cg10743062	chr20:33412857-33413602	TSS1500	NCOA6	0.0241603
cg01360545		Body;Body;Body	ANK3;ANK3;ANK3	0.024161
cg02756608	chr6:32097820-32098086	TSS200	FKBPL	0.0241744
cg07963033	chr7:116139774-116140352	TSS200;TSS200	CAV2;CAV2	0.0242009
cg16075268	chr14:24779874-24780932	1stExon;1stExon;5'UTR;TSS1500;5'UTR	LTB4R2;LTB4R2;LTB4R2;LTB4R;CIDEB	0.0242364
cg02964172		Body;Body;Body	GCNT2;GCNT2;GCNT2	0.0242768
cg09981914		Body;Body	ZDHHC14;ZDHHC14	0.0243027
cg01928351	chr14:71108008-71109332	Body	LOC101928075	0.0243221
cg07536102	chr17:74070404-74073530	3'UTR	GALR2	0.0243448
cg02683305		Body;Body	BICD2;BICD2	0.0243525
cg10215414		TSS1500;Body	KCTD19;LRRC36	0.0244229
cg10363320		Body;Body;Body;Body	JAM2;JAM2;JAM2;JAM2	0.0244867
cg06178887	chr19:42599507-42600522	Body	POU2F2	0.0245037
cg03058491		Body	NUDCD3	0.0245284
cg02002240		5'UTR	LHFPL2	0.0245435
cg18936471	chr4:99181509-99183199	Body;Body;Body;Body;Body;Body	RAP1GDS1;RAP1GDS1;RAP1GDS1;RAP1GDS1;RAP1GDS1;RAP1GDS1	0.0246018
cg07884735	chr4:76911843-76912252	Body	SDAD1	0.0246288
cg00582231		Body;Body	RSPO2;RSPO2	0.0246342
cg19298821		TSS200	C5orf48	0.0246423
cg26438105	chr18:5890292-5891682	TSS200	TMEM200C	0.0246474
cg00961015		TSS1500	LOC100506159	0.0247138
cg13030790		5'UTR;1stExon	RUNX1;RUNX1	0.0247145
cg23999621		ExonBnd;ExonBnd;ExonBnd;ExonBnd;ExonBnd;Body;Body;Body;Body;Body	TBC1D7;TBC1D7;TBC1D7;TBC1D7;TBC1D7;TBC1D7;TBC1D7;TBC1D7;TBC1D7;TBC1D7	0.0247485
cg05501014	chr4:53617118-53617607	TSS1500;TSS1500	ERVMER34-1;ERVMER34-1	0.0247693
cg15290312	chr17:76897078-76897298	Body	TIMP2	0.0247894
cg01365668		3'UTR	CCDC7	0.0248112
cg26425190		Body	LOC100506639	0.0248208
cg00017931		Body;Body	ZDHHC14;ZDHHC14	0.024893
cg00554633	chr3:37284558-37285281	TSS200	GOLGA4	0.0249567
cg15751116	chr7:42267546-42267823	5'UTR	GLI3	0.0249826
cg20816823	chr11:289771-290010	Body	ATHL1	0.0250113
cg09316306		TSS1500	TLR1	0.0250157
cg06745944	chr12:124246524-124247254	TSS1500	DNAH10	0.0250617
cg26382799		Body	PLXDC1	0.0250873
cg24239266		1stExon	OR13C2	0.0251035
cg07961637		Body	SORCS2	0.0251281
cg02111865	chr2:30369311-30370921	5'UTR;5'UTR;5'UTR;5'UTR	YPEL5;YPEL5;YPEL5;YPEL5	0.0252517
cg01177100	chr3:9177691-9178189	Body;Body	SRGAP3;SRGAP3	0.0252942
cg05754624		Body;Body;Body;Body;Body;Body	LINC01094;LINC01094;LINC01094;LINC01094;LINC01094;LINC01094	0.0253121
cg03595886		Body;Body	GTF2H1;GTF2H1	0.0253372
cg07976390	chr1:154599763-154600505	TSS200	ADAR	0.0253744
cg10650269		Body	PCBP1-AS1	0.0254012
cg02045971	chr3:138738721-138739923	TSS200	PRR23B	0.0254549
cg20157666	chr17:1933138-1933852	Body	DPH1	0.025469
cg05639399		Body;Body	C18orf25;C18orf25	0.0255506
cg09958065		Body;Body	CAMK1D;CAMK1D	0.0255508
cg23763788		Body;Body;Body;Body;Body	ADAM28;ADAM28;ADAM28;ADAM28;ADAM28	0.0255533
cg18389601	chr16:787070-787327	Body;5'UTR	NARFL;NARFL	0.0255723
cg20586239		TSS1500	FAM27L	0.0257862
cg27241130	chr2:85554134-85555414	1stExon;1stExon;1stExon;1stExon;5'UTR;5'UTR;5'UTR;5'UTR	TGOLN2;TGOLN2;TGOLN2;TGOLN2;TGOLN2;TGOLN2;TGOLN2;TGOLN2	0.0258222
cg02371147		ExonBnd;Body	PGM2;PGM2	0.025835
cg04679383		Body;Body	HIVEP3;HIVEP3	0.025852
cg07942394		Body;Body	PBX4;PBX4	0.025887
cg00102711		Body;Body	CSMD2;CSMD2	0.0258961
cg10922823	chr9:139265191-139265890	TSS1500;TSS1500	CARD9;CARD9	0.025899
cg05163012	chr3:64671087-64673957	Body	ADAMTS9-AS2	0.0259969
cg01891940		Body;Body;Body;Body;Body;Body;Body	CTAGE5;CTAGE5;CTAGE5;CTAGE5;CTAGE5;CTAGE5;CTAGE5	0.0259984
cg15256538		TSS200	TRPM1	0.0260478
cg21094588		Body;Body	KITLG;KITLG	0.0260623
cg10055047	chr1:153939643-153939980	TSS1500;TSS1500;Body;Body;Body;Body;Body;Body	SLC39A1;SLC39A1;CREB3L4;CREB3L4;CREB3L4;CREB3L4;CREB3L4;CREB3L4	0.0260739
cg19173487		5'UTR;5'UTR	BLVRA;BLVRA	0.0260788
cg07557404		Body	INPP5A	0.0261085
cg06757863		Body;Body	CNTN5;CNTN5	0.0261936
cg01708970		Body;Body;5'UTR;5'UTR	EXD3;EXD3;EXD3;EXD3	0.026239
cg23513095		Body	OCA2	0.0263199
cg05688824	chr9:131591751-131592246	Body	C9orf114	0.0263224
cg10969550		TSS200;TSS1500	MIR299;MIR380	0.026355
cg21396933		Body;Body;Body	LOC613266;MACROD2;MACROD2	0.0263716
cg27420834		Body;Body;Body	ZNF280D;ZNF280D;ZNF280D	0.0263852
cg09370153		5'UTR;5'UTR;Body	FYB;FYB;FYB	0.0264165
cg01798721		Body;Body	MAN1C1;MAN1C1	0.0264536
cg25692259	chr2:223520516-223520893	Body	FARSB	0.0264948
cg03862353		Body	LINC01411	0.0265796
cg05211557		Body	TIMP2	0.026641
cg24373619		Body;Body;Body	PLCE1;PLCE1;PLCE1	0.026642
cg20124710	chr15:55611085-55611608	5'UTR;5'UTR;5'UTR;TSS200;1stExon;1stExon	PIGBOS1;PIGBOS1;PIGBOS1;PIGB;PIGBOS1;PIGBOS1	0.0266731
cg16585570		Body;Body;Body;Body;Body;Body	SSBP2;SSBP2;SSBP2;SSBP2;SSBP2;SSBP2	0.0266878
cg14981961		Body;5'UTR;5'UTR;5'UTR	ANKRD11;ANKRD11;ANKRD11;ANKRD11	0.026717
cg04369416	chr12:54366815-54369103	TSS1500;Body	HOXC11;HOTAIR	0.026732
cg05549818		Body;Body;Body;Body;Body;Body	ESR1;ESR1;ESR1;ESR1;ESR1;ESR1	0.0267751
cg23436391	chr2:230932468-230933550	TSS200	SLC16A14	0.0268233
cg08795557		Body	WBSCR17	0.0268463
cg06178611		Body	FAT3	0.0268909
cg27286572	chr17:3795519-3796868	5'UTR;5'UTR	CAMKK1;CAMKK1	0.0269288
cg07283804	chr11:18034129-18035268	TSS1500	SERGEF	0.0269637
cg25265234	chr3:106959409-106959925	Body	LOC100302640	0.0270482
cg22400787	chr2:130794460-130794815	Body	FAR2P1	0.0272003
cg08625808	chr3:50377803-50378540	Body;Body	ZMYND10;ZMYND10	0.0272106
cg16530382		TSS200	FBXO47	0.0272267
cg20460253	chr4:170541251-170541810	TSS1500;TSS1500	CLCN3;CLCN3	0.0272462
cg11010680	chr22:50217157-50217663	Body;Body	BRD1;BRD1	0.0273131
cg16756868		TSS1500	LOC101927070	0.0273339
cg14228592	chr8:145637965-145639182	Body;Body	SLC39A4;SLC39A4	0.0273849
cg24207503		Body;Body	ZDHHC14;ZDHHC14	0.0274049
cg07230999		Body;3'UTR	ST7;ST7	0.0274134
cg07601747		Body	NAALADL2	0.0274534
cg06620541		Body	GALNT13	0.0275363
cg06417752	chr11:118272261-118272546	TSS1500	ATP5L	0.0277025
cg05380304		TSS200	LOC84740	0.0277183
cg21646082	chr1:26606362-26606913	3'UTR	CCDC21	0.0278046
cg07997797		Body;Body;Body	PARK2;PARK2;PARK2	0.0278427
cg07716032	chr17:7123038-7123718	5'UTR;TSS1500;TSS1500;1stExon	DLG4;ACADVL;ACADVL;DLG4	0.0279872
cg21836015	chr2:29337983-29338909	TSS1500;TSS1500;TSS1500;5'UTR	CLIP4;CLIP4;CLIP4;CLIP4	0.0280478
cg10204692	chr14:105622122-105622573	Body;Body	JAG2;JAG2	0.0280479
cg18928595	chr12:120884047-120884703	Body	GATC	0.0280686
cg04184094	chr2:219187653-219188251	TSS1500;Body	PNKD;PNKD	0.0281053
cg20533210	chr22:37447689-37448238	TSS1500;TSS1500;TSS1500;TSS1500	KCTD17;KCTD17;KCTD17;KCTD17	0.0281227
cg10551270	chr5:892522-893479	TSS1500;5'UTR;Body;TSS1500;Body	TRIP13;BRD9;BRD9;TRIP13;BRD9	0.0281507
cg21649013	chr12:132379542-132380052	Body	ULK1	0.0282012
cg15809959	chr17:36717727-36718593	Body	SRCIN1	0.0282081
cg10681065		5'UTR;1stExon	TFR2;TFR2	0.0282402
cg15090440	chr1:3102540-3103352	Body;Body	PRDM16;PRDM16	0.0282429
cg05011535		Body;Body	DENND1A;DENND1A	0.0282756
cg05919951		Body;Body	HAUS8;HAUS8	0.0283263
cg13759797		Body	LOC102477328	0.0283602
cg11014391	chr7:1491773-1491975	Body	MICALL2	0.0283852
cg02434330	chr16:31213566-31214287	TSS1500;TSS1500	PYCARD;PYCARD	0.0283966
cg07721147		Body	MGAT5	0.0284244
cg19876338		1stExon;5'UTR;Body	XXYLT1;XXYLT1;XXYLT1	0.0284386
cg04874261	chr3:71773826-71774873	Body;5'UTR;5'UTR;5'UTR	EIF4E3;EIF4E3;EIF4E3;EIF4E3	0.0285005
cg24092170		TSS1500;TSS1500	CD226;CD226	0.0285026
cg06783686	chr9:6757336-6758872	TSS200;TSS200;TSS200;TSS200;TSS200;TSS200;Body	KDM4C;KDM4C;KDM4C;KDM4C;KDM4C;KDM4C;KDM4C	0.0286717
cg17055507	chr4:183063396-183066370	Body;Body	LOC90768;LOC90768	0.0286921
cg07741162	chr5:122430676-122431443	Body	PRDM6	0.0287524
cg00058226		Body;Body	TBC1D10A;TBC1D10A	0.0288078
cg23761236		TSS200;Body	LINC00649;LINC00649	0.028845
cg08495106	chr7:152161034-152162113	TSS200	LOC100128822	0.0288669
cg04676766	chr4:153700539-153701491	5'UTR	TIGD4	0.0289096
cg14013103	chr19:42703604-42703976	Body	DEDD2	0.0289119
cg06687102		Body;Body	RARRES1;RARRES1	0.0289134
cg26132363		TSS1500;TSS1500;Body	PHACTR3;PHACTR3;PHACTR3	0.0289165
cg07726664		TSS1500;TSS1500;5'UTR;5'UTR;5'UTR;5'UTR;5'UTR;5'UTR	P2RY6;P2RY6;P2RY6;P2RY6;P2RY6;P2RY6;P2RY6;P2RY6	0.0289398
cg10533943	chr2:20423088-20425767	Body;Body	SDC1;SDC1	0.0289703
cg17303039		Body;Body	SLC39A11;SLC39A11	0.0291064
cg18559618		Body	RTN4RL1	0.0291675
cg09160401		Body	KIAA0556	0.0291843
cg01381679	chr16:70834689-70835298	1stExon	VAC14	0.0292192
cg03595199		Body	IDO2	0.0292469
cg19592942	chr8:12293393-12294880	TSS1500	FAM86B2	0.0293032
cg09355190	chr16:720682-721166	Body	RHOT2	0.0293558
cg02571840	chr2:220412341-220412678	TSS1500;Body;Body	MIR3132;TMEM198;TMEM198	0.0293621
cg10311833	chr22:26908214-26908542	5'UTR;5'UTR	TFIP11;TFIP11	0.0294207
cg17288256		TSS1500;Body	MGC16384;SLC15A4	0.029472
cg00431653	chr7:116593880-116594325	Body;Body;Body	ST7-OT4;ST7;ST7	0.0295162
cg13974487	chr11:133230884-133231645	Body	OPCML	0.0295629
cg06164122		5'UTR;5'UTR;Body;Body;Body;Body	GPR18;GPR18;UBAC2;UBAC2;UBAC2;MIR548AN	0.0295834
cg04651042	chr7:37955622-37956555	TSS1500	SFRP4	0.0296061
cg02710346	chr3:148803904-148804557	TSS1500;TSS1500	HLTF;HLTF	0.0296091
cg24869172	chr7:29233704-29235046	Body	CHN2	0.0296708
cg03574735	chr2:24272582-24273313	Body;Body	FKBP1B;FKBP1B	0.0297346
cg12132511		5'UTR;Body	MECOM;MECOM	0.0297802
cg04077168		Body;Body;Body;Body	SPAG9;SPAG9;SPAG9;SPAG9	0.0297819
cg27291337		Body;Body;Body	NRG3;NRG3;NRG3	0.0297902
cg00844821	chr19:12624273-12624477	TSS1500	ZNF709	0.0298554
cg25371434	chr12:66582695-66583345	Body;Body	IRAK3;IRAK3	0.0298636
cg12901291	chr3:11313889-11314137	5'UTR;5'UTR;5'UTR	ATG7;ATG7;ATG7	0.0299003
cg04134539		Body;Body;Body	C9orf3;C9orf3;C9orf3	0.0299026
cg16329896		5'UTR	TNS3	0.0300658
cg07014190		Body	COL16A1	0.0300882
cg06493289	chr11:113929633-113932190	Body;Body	ZBTB16;ZBTB16	0.0301258
cg22178983		Body	LINC00989	0.030136
cg18370200	chr6:33266302-33267582	TSS200;TSS200	RGL2;RGL2	0.0301416
cg12686631		Body	LINC00607	0.0302099
cg01314252		TSS1500;TSS1500;TSS1500	IL17RE;IL17RE;IL17RE	0.0302486
cg08866389		Body	LINC00607	0.0303112
cg12197656	chr2:85107731-85108430	TSS200	C2orf89	0.0303193
cg10081941		5'UTR	GULP1	0.0303802
cg04334885	chr16:2653221-2653847	3'UTR;TSS1500;3'UTR	PDPK1;LOC652276;PDPK1	0.0304072
cg09832243		Body	CNTNAP5	0.030475
cg05692128		Body;Body;Body	STIM2;STIM2;STIM2	0.0304878
cg24594504		Body	GFOD1	0.0304884
cg08129505	chr19:15582605-15582905	Body	PGLYRP2	0.0304954
cg20571112	chr11:120998386-120998886	Body	TECTA	0.0306883
cg10119001		TSS1500	SPRR2C	0.0307
cg09649486	chr10:131638564-131638840	Body	EBF3	0.0307261
cg07440826	chr16:89882392-89883458	Body;Body	FANCA;FANCA	0.0308018
cg07946584		Body	FER1L6	0.0308842
cg25981350		Body	SDK1	0.0309103
cg05836059	chr12:58004982-58005351	Body;Body;Body	ARHGEF25;ARHGEF25;ARHGEF25	0.0310493
cg15096147		Body;Body;Body;Body	FLT1;FLT1;FLT1;FLT1	0.0311145
cg08030438		Body;Body;Body;Body;Body	MMP2;MMP2;MMP2;MMP2;MMP2	0.0311211
cg08169543		TSS1500;TSS1500	TRIM60;TRIM60	0.031126
cg11834064		TSS1500;TSS1500	CES3;CES3	0.0311947
cg00109212		5'UTR	FAM163A	0.031251
cg06953717		5'UTR	LRFN2	0.03127
cg11508999		Body	C4orf45	0.031282
cg08894462		Body	NEK9	0.031361
cg14812330	chr3:44666477-44666820	5'UTR;5'UTR	ZNF197;ZNF197	0.0313814
cg24568311		Body;Body;Body	COLQ;COLQ;COLQ	0.0314411
cg10458446		TSS1500	RAB17	0.0314521
cg09248044	chr7:157276326-157276556	Body	LOC101927914	0.0315175
cg22369986		TSS1500;TSS1500;TSS1500;TSS1500;5'UTR	ALDH3B1;ALDH3B1;ALDH3B1;ALDH3B1;ALDH3B1	0.031583
cg14247055	chr4:13485522-13486533	TSS1500;TSS1500;TSS1500	RAB28;RAB28;RAB28	0.0315964
cg16275316		3'UTR;3'UTR;3'UTR	FAM168A;FAM168A;FAM168A	0.031603
cg17969341	chr7:1498575-1499123	TSS1500	MICALL2	0.0316123
cg01341643	chr17:76472296-76472533	Body	DNAH17	0.0317114
cg15601915	chr5:1064132-1064468	Body	SLC12A7	0.0318511
cg02017347		TSS1500	ANKRD26P1	0.0318524
cg25488905		Body	NAALADL2	0.0318989
cg13699009	chr12:122356315-122356853	TSS1500	WDR66	0.0319425
cg17537007	chr12:8025364-8025908	5'UTR	SLC2A14	0.0319451
cg11271299		Body	LINC00922	0.0319625
cg15685762	chr8:42294064-42295059	Body	SLC20A2	0.0319743
cg24444091		Body;Body;Body;Body;Body;Body;Body;Body;Body;Body	APP;APP;APP;APP;APP;APP;APP;APP;APP;APP	0.031999
cg25665831	chr17:49243620-49244647	TSS1500;Body;Body	NME2;NME1-NME2;NME1-NME2	0.032089
cg16657359	chr14:77278573-77279409	Body	ANGEL1	0.0320971
cg25906770	chr7:157568163-157568404	Body;Body;Body	PTPRN2;PTPRN2;PTPRN2	0.0321033
cg16577724		Body	AHRR	0.0321089
cg05354921	chr1:3102540-3103352	Body;Body	PRDM16;PRDM16	0.0321616
cg11343579	chr19:1438287-1438869	TSS200	RPS15	0.0321781
cg27060831		Body;Body;Body	ABCC11;ABCC11;ABCC11	0.0321814
cg13115927	chr19:35738790-35740550	Body;Body;Body;Body;Body	LSR;LSR;LSR;LSR;LSR	0.0321876
cg24007907		Body;Body;Body;Body	WWOX;WWOX;WWOX;WWOX	0.0321983
cg23026554	chr10:42862953-42863216	Body	LOC441666	0.0322294
cg25835306	chr10:60094731-60095306	TSS200	UBE2D1	0.0323107
cg16911140		5'UTR;5'UTR	NXPE3;NXPE3	0.032324
cg06615678	chr1:75600674-75601415	Body	LHX8	0.0323258
cg01437450		Body;Body	ABCC3;ABCC3	0.0324271
cg23842996		Body;Body	COL9A1;COL9A1	0.0324455
cg10328766	chr7:107220344-107221075	TSS1500;TSS1500;TSS1500	BCAP29;BCAP29;BCAP29	0.0324894
cg09018739		Body	CPNE2	0.0325224
cg20618433	chr19:11266230-11266726	TSS1500	SPC24	0.0325507
cg12629056		Body	ZNF385D	0.0325802
cg08715432	chr8:144360666-144361504	Body;Body;ExonBnd	LINC01604;LINC01604;LINC01604	0.0326289
cg18062810		Body	TRIM26	0.0326924
cg07332002		TSS1500	CROCC	0.0327244
cg03350299	chr2:21266669-21266961	TSS200	APOB	0.0327307
cg08720519	chr16:70557089-70557486	5'UTR;TSS1500	SF3B3;COG4	0.0327517
cg23831998	chr10:112631414-112632476	Body	PDCD4-AS1	0.032838
cg23927832		Body;Body	DHX16;DHX16	0.0328662
cg04419258		Body	C4orf45	0.0329215
cg14155810		Body	CYP7B1	0.0329767
cg23059310	chr6:32806284-32806669	TSS1500;TSS1500	TAP2;TAP2	0.0329945
cg07743512		Body;Body;Body;Body;Body	STOM;STOM;STOM;STOM;STOM	0.033005
cg08603034		Body;Body	CDK6;CDK6	0.0330134
cg13620110	chr19:10226164-10226702	Body	EIF3G	0.0330697
cg08510096		TSS1500;Body	LINC01585;CRTC3-AS1	0.0330766
cg21504813		Body	LINC01605	0.033104
cg14856606		TSS200	C4BPA	0.0331573
cg10039089		Body	LINC01572	0.0331835
cg10009657		TSS1500	CREB3L3	0.0332856
cg11978634		Body;Body	ENOX1;ENOX1	0.0333121
cg15245051		TSS1500;TSS1500	APOL3;APOL3	0.0333306
cg20668952		5'UTR;5'UTR	CSK;CSK	0.0333544
cg09100988	chr11:66725503-66726373	TSS200;TSS200	PC;PC	0.0333722
cg16053570		Body	TRANK1	0.0333847
cg26027904		Body;Body	AFF1;AFF1	0.0334681
cg02058807		5'UTR	LHFPL2	0.0334938
cg04554690		5'UTR	PLEKHA6	0.0335616
cg19017034		Body;Body;Body;Body	GRB10;GRB10;GRB10;GRB10	0.0335733
cg23098529	chr19:10216812-10217340	TSS1500;TSS1500	PPAN;PPAN-P2RY11	0.0335779
cg24714624	chr17:1390456-1390786	Body;Body;5'UTR	MYO1C;MYO1C;MYO1C	0.0335824
cg23160224		Body	SLIT3	0.0336124
cg00387357	chr4:3485963-3486381	Body;Body	DOK7;DOK7	0.0336353
cg24097409		Body	GFPT2	0.0336513
cg13660082	chr14:53196608-53197450	Body	PSMC6	0.0337144
cg10023076	chr5:63801781-63802605	TSS1500	RGS7BP	0.0337704
cg26839010		Body	C1orf87	0.0338002
cg26813044	chr15:52263568-52264225	TSS1500;TSS1500	LEO1;LEO1	0.033837
cg07247133		5'UTR;5'UTR;TSS1500;TSS1500;Body;Body	FGF1;FGF1;FGF1;FGF1;FGF1;FGF1	0.0338693
cg08976810		TSS1500	FGF10	0.0338828
cg05449607	chr6:111279644-111280210	TSS200	GTF3C6	0.0339097
cg14899065		Body;TSS1500	IL16;IL16	0.0339274
cg00106512		Body;Body;Body	BCL11A;BCL11A;BCL11A	0.0339325
cg11696249	chr3:159706490-159707011	TSS200;Body	IL12A;IL12A-AS1	0.033952
cg07550684	chr7:2419808-2420340	Body;Body	EIF3B;EIF3B	0.0339898
cg01309418	chr6:111279644-111280210	TSS1500	GTF3C6	0.0340611
cg11993832		TSS1500	C16orf54	0.0340671
cg10574024	chr19:1456077-1456347	Body	APC2	0.0340928
cg05004431	chr1:38455232-38455769	TSS1500	SF3A3	0.0342392
cg12334869	chr3:147136903-147137328	TSS1500	LOC440982	0.0342448
cg15377871		5'UTR;1stExon	CEBPE;CEBPE	0.0342496
cg14315341		3'UTR;3'UTR;3'UTR;3'UTR	NEDD1;NEDD1;NEDD1;NEDD1	0.0342825
cg15725542		Body	TNFRSF9	0.0342922
cg02415749		Body	MICALL2	0.0343729
cg00170483	chr1:110091039-110091590	TSS1500	GNAI3	0.0343934
cg19367933		5'UTR;Body	PTK2;PTK2	0.0344146
cg11903177	chr17:17380175-17380416	TSS1500	MED9	0.0344438
cg05522408		Body;5'UTR;5'UTR	ZBTB20;ZBTB20;ZBTB20	0.0344696
cg26091131		TSS1500;Body	C10orf105;CDH23	0.0345437
cg23629221		Body	POLG2	0.0345715
cg10096050		3'UTR	KCTD10	0.034577
cg20620783		TSS1500	OR5E1P	0.0346232
cg11564042	chr3:150479734-150481888	Body	SIAH2	0.0347851
cg15788038		Body	ABI3BP	0.0348585
cg04813149		ExonBnd;ExonBnd;ExonBnd;Body;Body;Body	CPA5;CPA5;CPA5;CPA5;CPA5;CPA5	0.0349319
cg23830245		Body;Body;Body;Body	PRR5L;PRR5L;PRR5L;PRR5L	0.0349979
cg00074746	chr6:116783067-116783678	TSS1500	FAM26F	0.0351344
cg08711547	chr5:6378291-6378846	TSS1500	MED10	0.0352209
cg08536191	chr22:41697388-41698601	5'UTR	ZC3H7B	0.0352429
cg06576634		Body;Body	PHACTR4;PHACTR4	0.0352683
cg11399214		5'UTR;5'UTR;5'UTR;5'UTR;5'UTR	FOXP1;FOXP1;FOXP1;FOXP1;FOXP1	0.0352788
cg27520776	chr1:217310749-217311178	TSS1500	ESRRG	0.0353032
cg26910169		TSS200	DEFB121	0.035398
cg05850769		TSS1500	GPR65	0.0354023
cg23295647	chr14:34268946-34270438	Body;Body;Body;Body	NPAS3;NPAS3;NPAS3;NPAS3	0.0354166
cg17971531		5'UTR	C1orf130	0.0354474
cg24917382	chr11:2158951-2162484	Body;TSS1500;Body;5'UTR;TSS1500;TSS1500	INS-IGF2;IGF2AS;IGF2;IGF2;IGF2AS;IGF2	0.0354669
cg03215096		Body;Body;Body	APPL2;APPL2;APPL2	0.0355228
cg17547928	chr4:738424-741517	Body	PCGF3	0.0355397
cg01993818	chr14:34268946-34270438	3'UTR;3'UTR;3'UTR;3'UTR	NPAS3;NPAS3;NPAS3;NPAS3	0.0355908
cg21258760		1stExon;1stExon;1stExon;5'UTR;5'UTR;5'UTR	LAT2;LAT2;LAT2;LAT2;LAT2;LAT2	0.0355917
cg07612367	chr6:43021125-43021694	5'UTR;1stExon;1stExon	CUL7;CUL7;CUL7	0.035599
cg14929208	chr3:156272636-156273099	TSS1500	SSR3	0.0356162
cg06848185	chr17:75368688-75370506	TSS1500;5'UTR;Body;Body	SEPT9;SEPT9;SEPT9;SEPT9	0.0356324
cg17333398	chr12:133073397-133073632	Body	FBRSL1	0.0356332
cg26585899	chr16:71917738-71918542	Body;5'UTR	ATXN1L;ZNF821	0.0356833
cg17551702		Body	ATP13A3	0.0356972
cg27116253	chr16:743924-745943	Body	FBXL16	0.0357124
cg09207960	chr4:146100754-146102055	5'UTR	OTUD4	0.0357576
cg18852567	chr1:35350878-35351854	Body	DLGAP3	0.0357704
cg09169413	chr12:48099317-48099905	3'UTR	P11	0.0357796
cg15410418		5'UTR	PDE4D	0.0357807
cg17940740	chr22:31318228-31318489	Body	C22orf27	0.0358257
cg04490596		Body;TSS1500;TSS1500;Body;Body;Body;Body;Body;TSS1500;Body;Body;Body;Body;Body;Body	NRG1;NRG1;NRG1;NRG1;NRG1;NRG1;NRG1;NRG1;NRG1;NRG1;NRG1;NRG1;NRG1;NRG1;NRG1	0.0358422
cg19578583		Body	RAB31	0.0358448
cg12690413	chr13:42614178-42615650	TSS200	DGKH	0.03586
cg08418947		Body	RGS7BP	0.0358618
cg21741284	chr11:2905023-2907024	TSS1500;TSS1500;TSS1500	CDKN1C;CDKN1C;CDKN1C	0.0358779
cg04467334	chr11:6292256-6292693	Body	CCKBR	0.0359368
cg11958128		5'UTR;5'UTR	TSPAN9;TSPAN9	0.0359426
cg17985300	chr17:38953213-38953513	Body	KRT28	0.0360239
cg03188495		1stExon	GNA15	0.0360655
cg11047132		Body;Body	ANO1;ANO1	0.0360663
cg06997767		Body	TRPS1	0.0360778
cg26292258		Body	LINC00492	0.0360928
cg14722162		TSS200	C5orf20	0.0361363
cg25342207		Body	EBF3	0.0362071
cg11588197	chr11:128391712-128392611	Body;Body;Body	ETS1;ETS1;ETS1	0.0362147
cg25754958		TSS1500	PTPN7	0.0362172
cg16210088	chr22:31318228-31318489	Body	C22orf27	0.0362274
cg09633152	chr2:178077185-178078215	TSS1500;TSS1500;TSS1500	HNRNPA3;MIR4444-1;MIR4444-2	0.0362436
cg15654594		Body	CCDC150	0.0362932
cg06591801	chr3:113464437-113465159	5'UTR	ATP6V1A	0.0363098
cg11554295	chr7:5526389-5526693	Body	FBXL18	0.0363146
cg18361925		Body;Body	SETD7;SETD7	0.0363317
cg22013864		Body;Body	ZDHHC14;ZDHHC14	0.0363355
cg09855662	chr6:28890951-28892013	TSS1500	TRIM27	0.0363409
cg26835222	chr5:138677333-138678248	5'UTR;5'UTR	PAIP2;PAIP2	0.0363421
cg02023154		Body	MAP3K5	0.0363681
cg07194301		ExonBnd;Body	PRCC;PRCC	0.0364493
cg13631389		TSS1500	GOLGA6L2	0.0364829
cg15007983	chr19:18699422-18700554	TSS200;TSS200	C19orf60;C19orf60	0.0364853
cg21094405	chr13:113656116-113656379	Body;Body	MCF2L;MCF2L	0.036524
cg12858336	chr2:177042751-177043444	Body;Body;Body;Body;Body;Body;TSS1500;Body;Body;Body;Body;Body;Body	HAGLR;HAGLR;HAGLR;HAGLR;HAGLR;HAGLR;HAGLROS;HAGLR;HAGLR;HAGLR;HAGLR;HAGLR;HAGLR	0.0365681
cg23613253		Body;Body	SHANK2;SHANK2	0.0365687
cg07513276	chr6:127664192-127664755	TSS1500;TSS1500;TSS1500;TSS1500	ECHDC1;ECHDC1;ECHDC1;ECHDC1	0.0365799
cg03119599		Body	FARS2	0.0365951
cg22423225		Body	MAN1A1	0.0365992
cg26286606	chr19:19654767-19656818	Body	CILP2	0.0366505
cg01793320		Body;Body;Body;Body	SLC18A1;SLC18A1;SLC18A1;SLC18A1	0.036669
cg15201259		5'UTR;5'UTR	BACH2;BACH2	0.0367429
cg13561817		TSS1500	OR3A4	0.0367754
cg26812725		3'UTR;3'UTR;3'UTR;3'UTR;Body	ENC1;ENC1;ENC1;ENC1;ENC1	0.036865
cg24890964	chr20:36156022-36156669	5'UTR;TSS1500;5'UTR;5'UTR;5'UTR	BLCAP;BLCAP;BLCAP;BLCAP;BLCAP	0.0369886
cg18913687	chr13:27825351-27826049	TSS200;TSS200	RPL21;RPL21P28	0.0370873
cg10876767		Body	SORCS2	0.0371137
cg26390455	chr2:37423578-37424361	TSS1500;TSS1500	CEBPZOS;CEBPZOS	0.0371261
cg12410225	chr5:10441605-10442512	Body	ROPN1L	0.037181
cg08101303	chr7:96651963-96652246	Body	DLX5	0.0371979
cg05730150	chr9:133556516-133557645	3'UTR	PRDM12	0.0372034
cg18850343		Body;Body	MAN1C1;MAN1C1	0.0372162
cg25818583		TSS200;TSS200	GP6;GP6	0.0373034
cg18865990		Body	SLC25A30	0.0373079
cg02403294	chr22:38793732-38795370	TSS1500	LOC400927	0.0373233
cg00376316	chr19:7565704-7566313	TSS1500	C19orf45	0.0373631
cg14143261		Body	SNX29	0.0374779
cg23115933		Body;Body;Body	CHD3;CHD3;CHD3	0.0375436
cg01868762	chr20:60581508-60581862	Body	TAF4	0.0375679
cg01407861		TSS1500	MICALCL	0.0375808
cg11998200		Body;Body	CDK6;CDK6	0.0375922
cg12219334		Body	LOC100506393	0.0376442
cg27273033	chr19:35769543-35770197	Body	HAMP	0.0376556
cg03199285		TSS1500	MTUS2	0.0376581
cg15612304	chr1:160068040-160068430	TSS1500;TSS1500	IGSF8;IGSF8	0.0378104
cg01578987	chr12:82152320-82152674	5'UTR	PPFIA2	0.0378679
cg17932911	chr10:101945571-101945907	Body;Body	ERLIN1;ERLIN1	0.0378798
cg06787151		TSS1500	FNDC5	0.0378971
cg08012174		Body;Body;Body;Body;Body	ACSL1;ACSL1;ACSL1;ACSL1;ACSL1	0.0379026
cg19394828		Body	SLC7A8	0.0379034
cg15260428	chr12:132379542-132380052	Body	ULK1	0.0379192
cg22215737	chr17:4642038-4643410	TSS200;TSS200;TSS200;TSS200	CXCL16;ZMYND15;CXCL16;ZMYND15	0.0379347
cg01285501	chr7:27203915-27206462	TSS1500	HOXA9	0.0380001
cg18840832	chr19:44079582-44079905	Body	XRCC1	0.0380152
cg12526084	chr9:33001216-33001668	Body;Body;Body;Body;Body;Body;Body;Body;5'UTR;5'UTR;5'UTR;5'UTR	APTX;APTX;APTX;APTX;APTX;APTX;APTX;APTX;APTX;APTX;APTX;APTX	0.038108
cg24934906		Body	LY86-AS1	0.0381644
cg03303132		Body	LINC00992	0.0381974
cg01635878	chr4:56501912-56502523	TSS1500	NMU	0.0382658
cg06974871	chr11:62476770-62477481	TSS1500	BSCL2	0.0382732
cg12839623	chr1:21503115-21503836	TSS200;TSS200	EIF4G3;EIF4G3	0.0382796
cg16360868	chr1:4832351-4832553	Body;Body	AJAP1;AJAP1	0.0382848
cg00462460	chr2:20212067-20212783	TSS200	MATN3	0.0382941
cg22193726	chr12:112856457-112857243	Body	PTPN11	0.0382999
cg12834131		Body	ZNF608	0.0383806
cg07498879		TSS1500	OSM	0.0383976
cg10580599		TSS1500	MIA2	0.0384247
cg16301004		5'UTR	ITPRIP	0.0384408
cg03011556		5'UTR;Body;Body	OCLN;OCLN;OCLN	0.0384598
cg07341740		Body;Body;Body	SYN3;SYN3;SYN3	0.0384718
cg06891212		Body;Body;Body;Body	PALM2;PALM2;PALM2-AKAP2;PALM2-AKAP2	0.0384769
cg04425687		Body;Body;Body	TLE1;TLE1;TLE1	0.0384774
cg26705188	chr17:44302108-44302522	TSS1500	KANSL1	0.038547
cg04874129	chr16:55689598-55690895	1stExon	SLC6A2	0.038547
cg16213258		ExonBnd;ExonBnd;ExonBnd;ExonBnd;ExonBnd;ExonBnd;ExonBnd;ExonBnd;ExonBnd;Body;Body;Body;	FGFR1;FGFR1;FGFR1;FGFR1;FGFR1;FGFR1;FGFR1;FGFR1;FGFR1;FGFR1;FGFR1;FGFR1;FGFR1;FGFR1;FGF	0.0385492
cg22515303		5'UTR;5'UTR	GTDC1;GTDC1	0.0385546
cg10347335	chr1:59042013-59043295	5'UTR;1stExon	TACSTD2;TACSTD2	0.0386423
cg12399315	chr1:212208837-212209364	TSS1500;Body	INTS7;DTL	0.0386494
cg04289454	chr9:136834189-136834392	Body;Body	VAV2;VAV2	0.0386789
cg03579757	chr7:100091180-100091598	3'UTR	NYAP1	0.0387008
cg12889799		TSS1500	SLC13A1	0.0388412
cg21718051		Body	HIVEP1	0.0389081
cg15899692	chr6:44213695-44215707	TSS200	HSP90AB1	0.0390317
cg15822622	chr2:130794460-130794815	Body	LOC440905	0.039038
cg01919999	chr5:180670373-180670996	Body	GNB2L1	0.0390585
cg16656196		Body	KCNH4	0.0391713
cg21020266	chr4:2401507-2401759	Body;Body;Body;Body	ZFYVE28;ZFYVE28;ZFYVE28;ZFYVE28	0.0391983
cg04551440	chr13:30880899-30881939	TSS200;5'UTR	KATNAL1;KATNAL1	0.0392608
cg27449489		TSS1500	TEX19	0.0393184
cg07529381	chr17:46048069-46048823	TSS1500;TSS1500;TSS1500;TSS1500;TSS200	CDK5RAP3;CDK5RAP3;CDK5RAP3;CDK5RAP3;CDK5RAP3	0.0393786
cg24313293		Body;Body	ORC2;ORC2	0.0393878
cg25097266	chr7:48128727-48129961	TSS1500;TSS1500	UPP1;UPP1	0.0395405
cg22869755		Body;Body;Body	FNTB;CHURC1-FNTB;CHURC1-FNTB	0.0395487
cg19497501	chr8:40755164-40755404	TSS200;TSS200	ZMAT4;ZMAT4	0.0395726
cg19404567	chr6:33048416-33048814	Body	HLA-DPB1	0.0397014
cg27078364		5'UTR;5'UTR	SAMD9;SAMD9	0.0397439
cg18599843	chr10:94451329-94451737	Body	HHEX	0.0398492
cg21837069	chr1:1370767-1371449	TSS1500;TSS1500	VWA1;VWA1	0.0399236
cg09845990		Body	LOC728730	0.0399426
cg22826141	chr7:37955622-37956555	TSS200	SFRP4	0.0400324
cg15712677	chr1:236156873-236157271	Body	NID1	0.0400328
cg26503379	chr7:99933238-99934087	TSS1500;TSS1500;TSS1500;Body	STAG3L5P-PVRIG2P-PILRB;STAG3L5P-PVRIG2P-PILRB;STAG3L5P;PMS2P1	0.0400445
cg08502017		Body	SPATA5	0.040049
cg03240141		TSS1500;TSS1500	SNORD116-9;SNORD116-3	0.040092
cg03127008		Body	NT5DC1	0.0401528
cg17396989	chr4:2009714-2011428	TSS1500	WHSC2	0.0402303
cg06088575		3'UTR	CHL1	0.0402378
cg03730492	chr11:36397926-36399398	5'UTR;5'UTR;Body	PRR5L;PRR5L;PRR5L	0.0402504
cg12037100		5'UTR	BRINP3	0.0403191
cg17592802	chr2:134023947-134024467	TSS1500;Body;Body;Body	LOC101928161;MIR7853;NCKAP5;NCKAP5	0.0403483
cg21771166		Body;Body	ASAP1;ASAP1	0.0403874
cg24682638		5'UTR;Body;Body	ATP8B4;ATP8B4;ATP8B4	0.0404849
cg03931732		5'UTR;5'UTR	RRBP1;RRBP1	0.0404923
cg03639783	chr17:45810589-45811388	1stExon	TBX21	0.040505
cg08522655		Body;5'UTR;Body;5'UTR;5'UTR;5'UTR;5'UTR;Body;Body;Body;Body;Body;Body;Body;Body;Body;Bo	PTPN20B;PTPN20A;PTPN20B;PTPN20B;PTPN20A;PTPN20A;PTPN20B;PTPN20A;PTPN20B;PTPN20A;PTPN20A	0.0405527
cg06500246		TSS1500	CEACAM7	0.0405623
cg25801292	chr19:10613046-10614280	TSS1500;TSS1500	KEAP1;KEAP1	0.0405724
cg21972567		Body	EBF1	0.0406291
cg06193671		Body	CAPN8	0.0406836
cg14717263		5'UTR	NPAS2	0.0406855
cg01268866	chr2:3683029-3683290	Body;Body	COLEC11;COLEC11	0.0407222
cg19953253		Body;Body	STAM;STAM	0.0407426
cg14314614	chr1:35734223-35734855	TSS200	ZMYM4	0.0407939
cg02304945	chr16:89992135-89992960	Body	TUBB3	0.040809
cg05245915		Body;Body;Body	SLC25A27;SLC25A27;SLC25A27	0.040822
cg16878059	chr2:68694047-68695097	Body	FBXO48	0.0409074
cg12609829		TSS200	C15orf53	0.0409249
cg19013262		TSS1500;TSS200;5'UTR;TSS200;5'UTR;TSS1500	ZNF323;ZNF323;ZNF323;ZNF323;ZNF323;ZNF323	0.0409336
cg17709718	chr20:23330636-23332046	5'UTR	NXT1	0.0409339
cg09514351		5'UTR	ZMIZ1	0.0410171
cg03650608	chr19:8649787-8650524	Body	ADAMTS10	0.0410424
cg10262032		Body;TSS1500	SULT2B1;SULT2B1	0.0410441
cg12303981	chr6:2245118-2246153	Body	GMDS	0.0410634
cg12878119		Body	ATF6	0.0410637
cg06854604		Body;Body;Body;Body	EHBP1;EHBP1;EHBP1;EHBP1	0.0411142
cg01196158	chr1:93913636-93914524	TSS1500;TSS1500;TSS1500	FNBP1L;FNBP1L;FNBP1L	0.0411842
cg26980244	chr8:24770908-24772547	5'UTR;1stExon;Body	NEFM;NEFM;NEFM	0.0412215
cg27265307		TSS200	GPR152	0.0412626
cg08814830		Body;Body	UNC5B;UNC5B	0.0412866
cg26710963	chr21:40757602-40757900	Body	WRB	0.0412938
cg06127160		5'UTR	KSR1	0.0413185
cg19368823		Body;Body;Body;Body	BLM;BLM;BLM;BLM	0.0413345
cg00256512	chr2:3688204-3688539	Body;Body	COLEC11;COLEC11	0.0413401
cg02391549		1stExon;5'UTR	MUC16;MUC16	0.0413739
cg21533389		TSS1500	UBOX5-AS1	0.0414
cg04620334	chr12:122984995-122985644	1stExon;5'UTR	ZCCHC8;ZCCHC8	0.0414275
cg05447100		Body	C6orf123	0.0414864
cg23246821		TSS200	TM4SF1	0.0415384
cg09121920		5'UTR;5'UTR	AXIN1;AXIN1	0.0415402
cg10054256		TSS1500;Body	GLIS3;GLIS3	0.0415734
cg10140197		Body	LINC01057	0.0417325
cg24449653		ExonBnd;Body	THSD7B;THSD7B	0.0417375
cg20113773	chr16:1537699-1537927	TSS200	PTX4	0.0417536
cg04084711		Body	PRDM12	0.0418628
cg14145537	chr20:271055-271437	TSS1500;TSS1500	C20orf96;C20orf96	0.0418937
cg00090787		Body;TSS200;TSS1500	RPL4;SNORD16;SNORD18B	0.0419136
cg25452875	chr10:855626-855885	Body	LARP4B	0.0419162
cg16836638		Body	VMP1	0.0419577
cg07913923	chr16:29086220-29086434	Body	RRN3P2	0.0419828
cg23124203		5'UTR	STAT5B	0.0420004
cg06784867		Body	CNTN2	0.0420586
cg15565319	chr4:40057484-40059041	TSS1500;Body	N4BP2;LOC344967	0.042103
cg10368514		Body	MTURN	0.0421153
cg14002258		5'UTR;5'UTR	TOP1MT;TOP1MT	0.0421531
cg02965163	chr5:148930249-148931244	TSS1500;TSS1500;TSS1500	CSNK1A1;CSNK1A1;CSNK1A1	0.0422076
cg05146046	chr3:52567009-52568807	Body;Body	NT5DC2;NT5DC2	0.0422368
cg16510871		Body	TSPAN15	0.0423136
cg18758542	chr4:25865063-25865376	5'UTR;Body;Body	SEL1L3;SEL1L3;SEL1L3	0.0423416
cg01079345		Body;Body;Body	ATP6V0A4;ATP6V0A4;ATP6V0A4	0.0423964
cg00735024		Body	CAMK4	0.0425028
cg02636834	chr19:47126782-47127478	Body	PTGIR	0.0426425
cg23782866		Body	FAM155A	0.0426555
cg01136571	chr2:71357187-71357952	Body;TSS200	MCEE;MPHOSPH10	0.0426664
cg01580181	chr8:70744098-70747441	1stExon;Body;1stExon	SLCO5A1;SLCO5A1;SLCO5A1	0.0426889
cg25957513		Body	WDFY2	0.0427348
cg26968039		TSS1500	CLDN15	0.0427626
cg15998242		Body;Body	PITPNC1;PITPNC1	0.042769
cg09107912	chr6:159589636-159591319	TSS1500	FNDC1	0.0428663
cg20090783		Body	FAM170B-AS1	0.0429024
cg20292318		5'UTR	HRNBP3	0.0429767
cg00018229	chr1:231113871-231114873	Body;TSS1500;Body	TTC13;ARV1;TTC13	0.0430309
cg05991220		TSS200;TSS200;Body;Body	ITIH1;ITIH1;ITIH1;ITIH1	0.0430828
cg27032004		3'UTR;3'UTR;3'UTR;3'UTR	CDCA7L;DNAH11;CDCA7L;CDCA7L	0.0431081
cg23529373	chr1:230468504-230468850	Body	PGBD5	0.0431777
cg17226651		Body;Body	TST;TST	0.0431957
cg00699986	chr20:25058288-25058726	Body	VSX1	0.0432077
cg13079571	chr6:30294169-30295071	Body;Body	TRIM39;TRIM39	0.0433017
cg00825497	chr17:8198440-8199170	TSS1500	SLC25A35	0.0433821
cg04563870		5'UTR;5'UTR;5'UTR;5'UTR;5'UTR	TNNT3;TNNT3;TNNT3;TNNT3;TNNT3	0.0433928
cg04908668	chr6:32820849-32822370	Body;Body	PSMB9;PSMB9	0.0433987
cg01447400		Body	SNORD116-28	0.0434226
cg02310739		Body	TYW1B	0.0434572
cg16847969		Body	DOCK10	0.0435064
cg09173587	chr20:4666827-4667874	TSS200;TSS1500;TSS200;TSS200;TSS200	PRNP;PRNP;PRNP;PRNP;PRNP	0.0435333
cg14953580	chr11:94963753-94964573	Body	SESN3	0.0435483
cg18711921		Body	LHFPL3	0.0435606
cg20350272		Body;Body	ARHGAP26;ARHGAP26	0.0436371
cg01137047	chr6:2971086-2971962	5'UTR	SERPINB6	0.043713
cg02035015		TSS1500	SAA4	0.043719
cg23490161	chr5:218036-219128	1stExon;TSS200;5'UTR	SDHA;CCDC127;SDHA	0.0437416
cg05343289		TSS1500	SELP	0.0438617
cg14816908	chr9:139360683-139361143	Body;Body	SEC16A;SEC16A	0.0438863
cg16446998	chr19:51142284-51142986	TSS200;TSS200	SYT3;SYT3	0.0439336
cg07651906	chr17:15847757-15849513	1stExon	ADORA2B	0.0439835
cg11736869		Body;5'UTR	PEX13;PUS10	0.0439863
cg14219599	chr6:30523286-30523519	Body;TSS1500;TSS1500	GNL1;PRR3;PRR3	0.043996
cg18768586	chr2:128458844-128459937	TSS1500	SFT2D3	0.0440023
cg04767841	chr16:85658742-85658998	5'UTR;Body	KIAA0182;KIAA0182	0.0440105
cg20175760	chr8:125486521-125487622	TSS200	RNF139	0.0440266
cg18263587	chr11:1330390-1331498	Body	TOLLIP	0.0440272
cg00058449	chr6:31867691-31867957	Body	ZBTB12	0.0440413
cg17400161		Body;Body	BMP7-AS1;BMP7	0.0440447
cg15347924	chr6:74073294-74073561	Body	C6orf221	0.0440607
cg19486673		TSS1500;TSS1500	LILRA2;LILRA2	0.0440858
cg10493855	chr14:91087475-91087796	Body	TTC7B	0.0441464
cg18090064		Body;Body	C17orf69;C17orf69	0.044188
cg18923964	chr14:35451634-35452544	TSS1500;TSS1500	SRP54;SRP54	0.0442354
cg08322194	chr5:176296541-176296933	Body	UNC5A	0.0443147
cg03478765		5'UTR;5'UTR;5'UTR;5'UTR	NRCAM;NRCAM;NRCAM;NRCAM	0.0443846
cg21489154		5'UTR;5'UTR;5'UTR	GPBP1;GPBP1;GPBP1	0.0443947
cg25627098		TSS200	C17orf74	0.0443967
cg21082452	chr16:66586268-66586719	TSS1500;TSS1500;TSS1500;TSS1500;TSS1500;TSS1500;TSS1500;TSS1500;TSS1500;TSS1500;TSS1500	CKLF-CMTM1;CKLF-CMTM1;CKLF;CKLF;CKLF;CKLF;CKLF-CMTM1;CKLF;TK2;TK2;TK2;TK2;TK2;TK2;TK2;T	0.044493
cg19739338		Body;Body	MCM10;MCM10	0.0446114
cg21545313	chr3:169379437-169381056	TSS1500	MECOM	0.0446388
cg22485558	chr21:42798146-42798884	TSS200;TSS200;5'UTR	MX1;MX1;MX1	0.044715
cg09969462	chr17:80737542-80737774	Body	TBCD	0.044718
cg02885428	chr6:168479566-168479809	1stExon	FRMD1	0.044722
cg00576000	chr3:121949108-121949325	5'UTR;5'UTR	CASR;CASR	0.0447396
cg12467490		Body;Body;Body	SLC28A1;SLC28A1;SLC28A1	0.0447588
cg13649864		Body	GABBR2	0.0447936
cg09615493		Body	CMC2	0.044816
cg16856285		5'UTR;5'UTR;5'UTR;Body;Body;Body;Body;Body;Body;Body	RARB;RARB;RARB;RARB;RARB;RARB;RARB;RARB;RARB;RARB	0.0448391
cg02182476		Body	LOC100128573	0.0448848
cg12201498	chr5:74806581-74807974	TSS1500;TSS1500;TSS200;5'UTR	COL4A3BP;COL4A3BP;COL4A3BP;POLK	0.044885
cg17000199	chr6:96463869-96464136	5'UTR	FUT9	0.0449063
cg23097843		TSS1500	MIR526B	0.0449364
cg23404097		Body;Body	LARS2-AS1;LARS2	0.0449923
cg09883602		Body;Body;Body;Body;Body	WT1;WT1;WT1;WT1;WT1	0.0450316
cg17484874		Body;Body;Body	STEAP3;STEAP3;STEAP3	0.0450337
cg18944010	chr1:119522385-119522638	5'UTR	TBX15	0.0450561
cg16557571		TSS1500	FIGNL2	0.0450606
cg12331426	chr5:162864384-162865007	Body;Body	CCNG1;CCNG1	0.0450946
cg00475182		TSS1500	GATSL1	0.045174
cg27086014		1stExon;5'UTR;TSS1500	SIGLEC12;SIGLEC12;SIGLEC12	0.0451803
cg26988213	chr7:128494511-128494730	Body;Body	FLNC;FLNC	0.0452062
cg22114135	chr12:124829153-124829490	Body;Body;Body	NCOR2;NCOR2;NCOR2	0.0452695
cg00442513		Body;Body	POU2F3;POU2F3	0.0453551
cg26129587		Body;5'UTR	ZNF365;ZNF365	0.0453792
cg11513637	chr13:37005581-37006453	TSS1500;TSS1500;TSS1500;TSS1500	CCNA1;CCNA1;CCNA1;CCNA1	0.0453815
cg22262233		Body	GABRG3	0.0454605
cg08830214	chr19:10196696-10197857	Body;Body	C19orf66;C19orf66	0.0454823
cg18409999		Body	SLC35F6	0.0455512
cg18019070		5'UTR;Body	C1orf106;C1orf106	0.0456529
cg04837991		Body	MFSD9	0.0457126
cg27066326	chr6:30655116-30655401	TSS1500	NRM	0.0457345
cg04274259	chr1:990274-990694	Body	AGRN	0.0458354
cg07579588		Body	PADI1	0.0458534
cg05508862		Body;Body;Body	SLC5A10;FAM83G;SLC5A10	0.04589
cg05906777	chr17:73266340-73268052	TSS1500	MIF4GD	0.0458965
cg19782322		TSS200;TSS200;Body	LACAT8;LACAT8;ADGRD1	0.0460016
cg05506446	chr11:46410921-46414687	TSS1500	CHRM4	0.0460108
cg00744506		Body;Body	OLFML2B;OLFML2B	0.0460299
cg06844372		1stExon;5'UTR;TSS200;TSS200;TSS200;TSS200	BAGE;BAGE;BAGE4;BAGE5;BAGE3;BAGE2	0.0460623
cg26568648		Body	TOX	0.0461217
cg15902895		Body	BHMG1	0.0461697
cg08464557		Body;Body	KIF16B;KIF16B	0.0461873
cg04940733		Body	LOC283683	0.0462559
cg05784996		Body	PIEZO2	0.0462639
cg03805618	chr2:175199463-175202639	TSS1500	SP9	0.0462649
cg25021893	chr21:47855892-47856143	Body	PCNT	0.0462686
cg25269276	chr15:81616253-81616963	Body	STARD5	0.0463102
cg04260258	chr11:65382824-65383857	Body	PCNXL3	0.0463334
cg03008387	chr20:62092326-62092586	Body;Body;Body;Body;Body	KCNQ2;KCNQ2;KCNQ2;KCNQ2;KCNQ2	0.0463687
cg14751194	chr6:3118572-3119292	TSS200;TSS200;TSS200;TSS200	BPHL;BPHL;BPHL;BPHL	0.0463741
cg14113931	chr18:12702184-12703242	Body;TSS1500	CEP76;PSMG2	0.0463932
cg20327845		Body	PFKP	0.0464163
cg10785537		Body;Body;TSS1500;TSS1500	DCTN1;DCTN1;DCTN1;DCTN1	0.0464203
cg11538176		Body	UBE3C	0.046624
cg03816099		3'UTR	NIPAL3	0.0466597
cg18216637		Body	MRPL1	0.046662
cg05032443		ExonBnd;Body	UNC5D;UNC5D	0.0466649
cg09566521		Body	FER1L5	0.046727
cg15233114	chr10:60144723-60145335	TSS200	TFAM	0.0468358
cg13148429		Body	DYM	0.0468687
cg03750075		Body	ALLC	0.0469166
cg03013719	chr3:184279194-184280721	TSS1500	EPHB3	0.0469593
cg05970721	chr16:22926343-22926639	Body	HS3ST2	0.046989
cg15918608		Body;Body	ADGRV1;ADGRV1	0.0470051
cg02810060		5'UTR	MOB3A	0.047029
cg27659655		5'UTR;5'UTR	APBA2;APBA2	0.0470753
cg10569694	chr7:5013508-5014436	TSS200;TSS200;TSS200	RNF216L;RNF216L;RNF216L	0.0471603
cg06277997		Body;Body;Body	ROBO1;ROBO1;ROBO1	0.0471828
cg20656868	chr19:3178741-3179986	TSS1500	S1PR4	0.0472356
cg25551219	chr22:50912550-50913857	Body	SBF1	0.0473049
cg27646711		Body	KIAA0556	0.0473541
cg14647416		Body;Body;Body;Body	RUFY1;RUFY1;RUFY1;LOC101928445	0.0473682
cg01747862	chr4:174459200-174460054	Body	NBLA00301	0.0474073
cg00777968	chr6:32811494-32811839	Body;1stExon	PSMB8;PSMB8	0.0475126
cg02450800	chr13:98794398-98796241	5'UTR;5'UTR	FARP1;FARP1	0.0475267
cg01418188	chr11:3141642-3141877	Body;Body;Body	OSBPL5;OSBPL5;OSBPL5	0.0475671
cg02176715		TSS1500	OR3A2	0.0475741
cg18450695		Body	FAAH	0.0476489
cg01983698		Body	LOC399959	0.0477115
cg12827852		TSS1500;Body;TSS1500	CCRL2;LOC102724297;CCRL2	0.0477333
cg04072771		5'UTR	RAB27A	0.0477402
cg20059675		Body;5'UTR;5'UTR;5'UTR;5'UTR;5'UTR;5'UTR;5'UTR;5'UTR;5'UTR;5'UTR;5'UTR;5'UTR;5'UTR;5'UT	TMX2-CTNND1;CTNND1;CTNND1;CTNND1;CTNND1;CTNND1;CTNND1;CTNND1;CTNND1;CTNND1;CTNND1;CTNND	0.0477785
cg03530573	chr7:1950279-1950482	Body;Body;Body	MAD1L1;MAD1L1;MAD1L1	0.0477882
cg00622670	chr1:41157162-41157975	1stExon;1stExon;1stExon;1stExon;5'UTR;5'UTR;5'UTR;5'UTR;Body;TSS1500	NFYC;NFYC;NFYC;NFYC;NFYC;NFYC;NFYC;NFYC;NFYC-AS1;NFYC	0.0478113
cg14866704	chr11:134336292-134336502	Body	LOC283177	0.0478729
cg12934577		Body;Body;Body;Body;Body	KLF7;KLF7;KLF7;KLF7;KLF7	0.0479656
cg18177548		Body	NYAP2	0.0479843
cg13005228		Body	LOC340074	0.0480534
cg11588932	chr11:108093211-108093969	TSS1500;Body	ATM;NPAT	0.0482238
cg06374807	chr12:131606751-131606999	Body	GPR133	0.0482309
cg13512987		5'UTR;1stExon	CD4;CD4	0.0483048
cg27203351		Body;Body	UNC93A;UNC93A	0.0483366
cg18664596	chr7:947363-947661	Body	ADAP1	0.0483712
cg02012712		3'UTR;3'UTR;3'UTR;3'UTR	CCNB1IP1;CCNB1IP1;CCNB1IP1;CCNB1IP1	0.0484244
cg12034158		TSS1500	FLJ43860	0.0484447
cg15547513		Body	RNF150	0.0484891
cg13997013	chr2:87302522-87304571	Body	LOC285074	0.048565
cg13691428		Body	MAGI2	0.0486025
cg00508724		1stExon;5'UTR	CASP14;CASP14	0.0486536
cg06223856	chr1:36273499-36274461	TSS1500	AGO4	0.0486559
cg15929395		Body;TSS1500;TSS1500	FXYD2;FXYD2;FXYD2	0.0486785
cg03593896	chr17:73500947-73501182	Body;Body	CASKIN2;CASKIN2	0.0487709
cg07787634		Body	KMO	0.0488248
cg06876053		Body	SBF2	0.0488408
cg04213775	chr5:1064132-1064468	Body	SLC12A7	0.048855
cg20891862	chr17:6915824-6916201	TSS1500	RNASEK	0.0489235
cg06567290	chr11:118900986-118901749	5'UTR;5'UTR;5'UTR;1stExon;5'UTR;5'UTR	SLC37A4;SLC37A4;SLC37A4;SLC37A4;SLC37A4;SLC37A4	0.0489242
cg25362714	chr22:32807825-32808285	Body	C22orf28	0.0489344
cg26614073	chr3:47516997-47517650	TSS1500	SCAP	0.0489488
cg12717580		Body;Body	TGM2;TGM2	0.0489488
cg04877144		Body	SPSB4	0.048972
cg21437548	chr17:75277317-75278172	Body	2019-09-09	0.0490033
cg01357896		Body;Body	KCNK10;KCNK10	0.0490554
cg04453169	chr6:136681750-136682273	Body;Body;Body;Body;Body;Body;Body;Body;Body;Body	MAP7;MAP7;MAP7;MAP7;MAP7;MAP7;MAP7;MAP7;MAP7;MAP7	0.0490556
cg09394785	chr11:2290104-2292932	TSS1500	ASCL2	0.0491634
cg24729352	chr13:19751260-19751483	3'UTR	TUBA3C	0.0491664
cg11735846	chr1:4771652-4772545	Body;Body	AJAP1;AJAP1	0.0491715
cg12912786		Body;Body;Body;Body;Body	EIF4E3;EIF4E3;EIF4E3;EIF4E3;EIF4E3	0.0491982
cg24797865		5'UTR;5'UTR;5'UTR	ITGB2;ITGB2;ITGB2	0.0492802
cg07554474		TSS1500	MARCO	0.0493244
cg06230847	chr6:30294169-30295071	Body;Body	TRIM39;TRIM39	0.0493849
cg27029213		Body	GATM	0.0493875
cg25390755	chr1:110577199-110577942	TSS1500	STRIP1	0.0494523
cg10029670	chr5:1037964-1038426	Body;Body	NKD2;NKD2	0.049468
cg10091709		Body;Body;Body;TSS1500	UBAC2;UBAC2;UBAC2;FKSG29	0.0494756
cg23322868	chr9:21994101-21995910	TSS1500;TSS1500;TSS1500;TSS1500;TSS1500;TSS1500;TSS1500;TSS1500;TSS1500;TSS1500;TSS1500	CDKN2B-AS1;CDKN2B-AS1;CDKN2B-AS1;CDKN2B-AS1;CDKN2B-AS1;CDKN2B-AS1;CDKN2B-AS1;CDKN2B-AS1	0.0495046
cg19492512		Body	ANTXR1	0.0495523
cg13939166		Body	CACNA1B	0.0496634
cg20523179	chr12:50135029-50136043	TSS200;TSS1500	TMBIM6;TMBIM6	0.0496909
cg21528049		5'UTR;5'UTR;5'UTR;5'UTR;5'UTR;5'UTR;5'UTR;5'UTR;5'UTR	ESRRG;ESRRG;ESRRG;ESRRG;ESRRG;ESRRG;ESRRG;ESRRG;ESRRG	0.0497004
cg26293457	chr10:1205562-1205859	TSS200	NCRNA00200	0.0497182
cg06915123	chr22:50682860-50683640	1stExon;5'UTR	TUBGCP6;TUBGCP6	0.0497743
cg09976670	chr1:5937157-5937392	Body	NPHP4	0.0499272
cg01139100		Body	B3GNTL1	0.0499607
cg19423472		Body;Body	ADPRHL1;ADPRHL1	0.0499889

## Sheet: Up HighBFR vs LowBFR
Probeset ID	UCSC_CpG_Islands_Name	UCSC_RefGene_Group	UCSC_RefGene_Name	p-value
cg03434319		Body;Body	PRKCB;PRKCB	4.24877e-05
cg14274656		1stExon;5'UTR;Body;Body;Body	ANK3;ANK3;ANK3;ANK3;ANK3	0.000318218
cg11188994		Body;Body;Body;Body;Body	VPS13B;VPS13B;VPS13B;VPS13B;VPS13B	0.000444512
cg12167301		Body	EXOC4	0.000551069
cg02366988	chr17:63555902-63557362	TSS1500	AXIN2	0.000772523
cg20384615		Body;Body;Body	ATRN;ATRN;ATRN	0.000868274
cg18127678		Body;Body;Body;Body;Body;Body;Body	TCF12;TCF12;TCF12;TCF12;TCF12;TCF12;TCF12	0.000891783
cg13184177	chr1:27941865-27942324	Body;Body;Body	FGR;FGR;FGR	0.000893998
cg00421735	chr7:149558420-149558665	Body	ZNF862	0.00101018
cg27266027	chr21:40554764-40556117	Body;Body	PSMG1;PSMG1	0.00103204
cg24935223		Body;Body;Body;Body	SOX6;SOX6;SOX6;SOX6	0.00119495
cg04855403		Body;Body	TRIOBP;TRIOBP	0.00124751
cg12339351	chr1:17337829-17338590	1stExon;1stExon;1stExon;5'UTR;5'UTR;5'UTR	ATP13A2;ATP13A2;ATP13A2;ATP13A2;ATP13A2;ATP13A2	0.0012777
cg12186219	chr11:1464295-1464899	Body	BRSK2	0.00142053
cg19970699	chr1:154474107-154475699	TSS200;5'UTR;TSS200;1stExon	TDRD10;SHE;TDRD10;SHE	0.00142394
cg25054294		5'UTR	ST3GAL4	0.00167257
cg23623569		Body;Body	LMNB1;LMNB1	0.00175871
cg08343222	chr12:77157518-77158405	TSS200	ZDHHC17	0.00176314
cg05127295		Body;Body;Body;Body;5'UTR	SLC38A9;SLC38A9;SLC38A9;SLC38A9;SLC38A9	0.00196392
cg24713653	chr1:205179963-205180910	TSS1500;TSS1500	DSTYK;DSTYK	0.00203379
cg01105866		Body;Body;Body;Body	ZMYM2;ZMYM2;ZMYM2;ZMYM2	0.00208183
cg15774976	chr5:92956320-92957340	3'UTR;3'UTR;3'UTR;Body;Body	FAM172A;FAM172A;FAM172A;MIR548AO;FAM172A	0.00221359
cg07692529		Body	CDH3	0.00233404
cg24423860	chr12:53472814-53473491	TSS200	SPRYD3	0.00241689
cg11753929	chr6:43484561-43484887	TSS1500;Body	POLR1C;YIPF3	0.00274805
cg14646648		Body;Body	VCL;VCL	0.00275213
cg05186787		5'UTR;1stExon;1stExon;1stExon;5'UTR;5'UTR;Body;Body;Body;Body	PRUNE2;PRUNE2;PRUNE2;PRUNE2;PRUNE2;PRUNE2;PRUNE2;PRUNE2;PRUNE2;PRUNE2	0.00301746
cg21477530	chr15:43802881-43803407	TSS200	TP53BP1	0.00302699
cg05085682	chr11:800551-800866	3'UTR;3'UTR;3'UTR	LRDD;LRDD;LRDD	0.00312482
cg27005894	chr3:47822921-47823194	TSS200	SMARCC1	0.00318363
cg10508349		Body	TMCO7	0.00322499
cg26072327	chr5:98104578-98106270	TSS1500	RGMB	0.00327258
cg07867650		Body;Body	SFMBT2;SFMBT2	0.0033755
cg07925619	chr17:39913716-39914026	Body;Body	JUP;JUP	0.00348144
cg08695577		5'UTR;Body;Body;Body;Body	RTEL1;RTEL1-TNFRSF6B;RTEL1;RTEL1;RTEL1	0.00364755
cg26567712	chr19:18043480-18044143	TSS200	CCDC124	0.00370184
cg06741996	chr21:45148454-45149262	Body	PDXK	0.00393112
cg03569748	chr17:37764092-37764304	TSS200	NEUROD2	0.00405043
cg17141258		Body;Body;Body	SPATA6;SPATA6;SPATA6	0.00422051
cg20469837		TSS200	GALNT5	0.00426748
cg07801283	chr3:44802852-44803618	Body	KIF15	0.00428437
cg27271513	chr3:38206498-38207642	TSS1500	OXSR1	0.00428892
cg16732880	chr16:790626-791332	TSS1500	NARFL	0.00442611
cg15841267		Body	RNMTL1	0.00481704
cg25137110		Body;Body	POU6F2;POU6F2	0.00482548
cg15137437		Body	MYO1D	0.00501733
cg24567897		Body	NIPAL2	0.00506314
cg00738085	chr2:206949712-206950613	5'UTR	INO80D	0.00518916
cg00689492	chr4:1303490-1303835	Body;Body	MAEA;MAEA	0.00547737
cg06464962	chr4:74719087-74719339	Body	PF4V1	0.00552981
cg11689700		3'UTR	ABCD3	0.0055582
cg20977508	chr15:38746274-38746785	TSS200;TSS200	FAM98B;FAM98B	0.00562811
cg03028106	chr22:39267539-39269160	TSS1500	CBX6	0.00571812
cg24112454	chr14:93896736-93897466	5'UTR	KIAA1409	0.00578234
cg22013210	chr13:34392127-34392493	TSS200;TSS200	RFC3;RFC3	0.00580104
cg18582848	chr10:72141560-72142637	TSS1500;TSS200;TSS200	LRRC20;LRRC20;LRRC20	0.005899
cg10161289	chr12:42538125-42538902	TSS1500;TSS1500	GXYLT1;GXYLT1	0.00608173
cg26948823	chr16:1254108-1254375	Body;Body	CACNA1H;CACNA1H	0.00609241
cg07600533	chr22:50984972-50988141	TSS1500	KLHDC7B	0.00656259
cg04179398	chr9:138852639-138853439	1stExon	UBAC1	0.0066034
cg16491305		5'UTR;5'UTR;5'UTR;1stExon	TRAF5;TRAF5;TRAF5;TRAF5	0.00665121
cg08490482	chr8:23562475-23565175	TSS1500	NKX2-6	0.00674321
cg03281680	chr2:74684565-74685789	Body;TSS1500	INO80B-WBP1;WBP1	0.00676977
cg05785120	chr22:38965733-38966196	1stExon;Body	DMC1;DMC1	0.00681064
cg09741749	chr14:21538006-21538665	TSS200;TSS200;TSS200;Body	ARHGEF40;ARHGEF40;ARHGEF40;NDRG2	0.00686067
cg01230929	chr5:133707020-133707892	TSS200	UBE2B	0.00688765
cg00044430	chr16:71756949-71758166	5'UTR	PHLPP2	0.00704764
cg09841874		Body;Body;Body;Body	NCOA3;NCOA3;NCOA3;NCOA3	0.00716926
cg18104668	chr5:98104578-98106270	TSS1500	RGMB	0.00732448
cg16423812	chr3:4345005-4345342	1stExon;5'UTR;TSS1500	SETMAR;SETMAR;SETMAR	0.0074029
cg20696089		Body;Body;Body	MCM3AP-AS1;MCM3AP-AS1;MCM3AP	0.00744297
cg01517185		Body;Body	AXIN1;AXIN1	0.00750677
cg01263075	chr4:89079756-89080454	TSS200	ABCG2	0.00751803
cg03020379	chr19:14582419-14585098	TSS1500	PTGER1	0.00754225
cg15372290	chr15:45722561-45722939	Body;Body;TSS200	C15orf48;C15orf48;MIR147B	0.00757881
cg25908198		Body;Body	C21orf59;C21orf59	0.00758131
cg15852891	chr5:76934581-76935296	TSS1500	OTP	0.00759248
cg15544439	chr2:219263098-219265556	3'UTR	SLC11A1	0.00765006
cg18988560	chr10:83633820-83635729	Body;Body;TSS1500	NRG3;NRG3;NRG3	0.00765134
cg22738152	chr2:54342634-54343088	TSS1500	ACYP2	0.0078302
cg13042808		Body;Body;TSS1500;Body	SMAD3;SMAD3;SMAD3;SMAD3	0.00785575
cg21946824	chr3:173115404-173115775	TSS200	NLGN1	0.00788249
cg25232769		5'UTR	PRKAR1A	0.00810992
cg13939088		Body	UROS	0.008149
cg23570146		Body	ATP6V1D	0.0082253
cg08569242	chr17:66507790-66508956	TSS200;5'UTR;TSS200	PRKAR1A;PRKAR1A;PRKAR1A	0.00828986
cg10490370	chr3:69101221-69101664	TSS1500	TMF1	0.00844266
cg00678417		Body;Body;Body	AUTS2;AUTS2;AUTS2	0.00852496
cg06255784	chr2:220117937-220119334	TSS1500;Body	TUBA4A;TUBA4B	0.0085307
cg03869253	chr6:88299620-88299945	1stExon;1stExon;TSS200	ORC3L;ORC3L;RARS2	0.0085755
cg18953873	chr10:89621772-89624128	TSS1500;1stExon;5'UTR	PTEN;KILLIN;KILLIN	0.00859922
cg07458170	chr11:130183948-130184668	TSS200	ZBTB44	0.00864656
cg17039011		Body	DIP2C	0.00873699
cg24513967	chr14:102605597-102606977	TSS200;5'UTR;5'UTR;5'UTR;5'UTR;5'UTR;5'UTR;5'UTR;5'UTR;1stExon;1stExon;1stExon;1stExon;	HSP90AA1;WDR20;WDR20;WDR20;WDR20;WDR20;WDR20;WDR20;WDR20;WDR20;WDR20;WDR20;WDR20;WDR20;	0.00873991
cg15363638		Body;Body;Body;Body	CD8B;CD8B;CD8B;CD8B	0.00877781
cg00731749	chr12:56101212-56101600	TSS1500;Body;TSS1500	ITGA7;ITGA7;ITGA7	0.0088837
cg10327320	chr1:26146122-26147349	TSS200;5'UTR;5'UTR;Body;5'UTR	FAM54B;FAM54B;FAM54B;LOC646471;FAM54B	0.00892674
cg23724873	chr2:74405352-74406164	TSS200	MOBKL1B	0.00909168
cg13963738		5'UTR	FMO1	0.00925498
cg07551498		Body	TUBGCP6	0.00930124
cg03455828		Body	CLEC16A	0.00931426
cg06418931		Body;Body;Body	SEPHS1;SEPHS1;SEPHS1	0.00938376
cg05358749	chr7:23145211-23146037	1stExon;5'UTR;1stExon;5'UTR	KLHL7;KLHL7;KLHL7;KLHL7	0.00942253
cg00073794		Body	ALK	0.00950753
cg06291988		Body;Body;Body	METTL15;METTL15;METTL15	0.00954446
cg04770504	chr7:24796541-24797487	1stExon;TSS1500;1stExon;5'UTR;5'UTR	DFNA5;DFNA5;DFNA5;DFNA5;DFNA5	0.00954863
cg05705223		TSS1500	C11orf64	0.00986843
cg27131953	chr7:150777607-150780879	TSS1500;Body;Body;TSS1500	FASTK;TMUB1;TMUB1;FASTK	0.0098751
cg01123282	chr2:157189057-157191437	TSS1500	NR4A2	0.00992861
cg06596689	chr7:139875411-139877493	TSS1500;Body	LOC100134229;JHDM1D	0.0101137
cg01470283	chr20:34541602-34543012	Body;1stExon	SCAND1;SCAND1	0.0101687
cg02527047	chr2:149632682-149633882	Body	KIF5C	0.0102139
cg02660321		Body	FREM2	0.0102566
cg01301741		5'UTR	RNF144A	0.0103879
cg24238849	chr20:21686199-21687689	Body;Body	PAX1;PAX1	0.0104776
cg00672445	chr8:1617605-1617869	Body	DLGAP2	0.0105028
cg08991272	chr3:13034850-13036687	Body	IQSEC1	0.010516
cg07500486		Body;Body	RERE;RERE	0.0105292
cg23299476	chr13:114279913-114280355	Body;Body	TFDP1;TFDP1	0.0105491
cg26073276		Body	LOC283856	0.0105586
cg00738841		TSS200	OPCML	0.0106484
cg08847919	chr11:68849897-68850551	Body	TPCN2	0.0106945
cg04657467	chr16:30661983-30663253	5'UTR;1stExon	PRR14;PRR14	0.0107388
cg23512654	chr14:35342845-35344526	Body;Body	BAZ1A;BAZ1A	0.0107738
cg21240214	chr10:28821189-28823092	TSS1500;5'UTR;TSS200;TSS200	WAC-AS1;WAC;WAC;WAC	0.0108822
cg04283766		TSS1500;TSS1500;TSS1500	LOC151121;LOC151121;LOC151121	0.0108998
cg23759060		Body	OPN1SW	0.0109161
cg20613337	chr1:21112708-21114121	TSS200	HP1BP3	0.0111051
cg05688348	chr4:53198-53672	TSS200;TSS200	ZNF718;ZNF595	0.011195
cg26361276	chr22:42195953-42196961	TSS200	CCDC134	0.0112257
cg12732284		3'UTR;3'UTR	PLD1;PLD1	0.0113664
cg14036041	chr7:1543280-1544399	5'UTR	INTS1	0.011438
cg03210277	chr1:26231950-26233624	1stExon;TSS1500;TSS1500;5'UTR;TSS1500	STMN1;STMN1;STMN1;STMN1;STMN1	0.0117019
cg12732334	chr1:21503115-21503836	TSS200;5'UTR;5'UTR	EIF4G3;EIF4G3;EIF4G3	0.011742
cg06620654	chr19:59086697-59087299	Body	MGC2752	0.0118069
cg07531072	chr19:15563869-15564223	5'UTR;TSS200	WIZ;MIR1470	0.0119108
cg20970111	chr3:195934212-195934446	Body	ZDHHC19	0.0119505
cg05516272	chr11:66313169-66313822	Body	ZDHHC24	0.0120066
cg12197860	chr5:10441605-10442512	TSS200	ROPN1L	0.0120584
cg00404997		3'UTR;3'UTR;3'UTR	RNGTT;RNGTT;RNGTT	0.0120849
cg19419291	chr5:95296368-95297438	Body	ELL2	0.0120972
cg09366988	chr2:204399490-204400179	5'UTR;5'UTR	RAPH1;RAPH1	0.0121196
cg26625211	chr7:75508166-75508759	5'UTR;Body	RHBDD2;RHBDD2	0.0121262
cg05971287	chr6:43044044-43045057	TSS200;Body;Body;Body;Body;Body;Body	PTK7;PTK7;PTK7;PTK7;PTK7;PTK7;PTK7	0.0121554
cg16537715		Body	LINC00299	0.0122147
cg18327128		Body	TRIM31	0.012518
cg13961142	chr19:11708277-11708683	Body	ZNF627	0.0128184
cg24356799		Body;5'UTR	GPATCH4;GPATCH4	0.012849
cg17456522		Body;Body	PPAP2A;PPAP2A	0.0130463
cg23277389	chr8:49835987-49836231	TSS1500	SNAI2	0.0132167
cg00810843		Body	DHRS7B	0.013218
cg04448648	chr17:73627542-73627824	5'UTR;Body	SMIM5;RECQL5	0.0133297
cg06265396	chr2:160568776-160569679	TSS200	2019-03-07	0.0133604
cg20873103		TSS1500;Body	THSD4;THSD4	0.0134395
cg09972077	chr17:57231855-57232655	Body;Body;TSS1500	SKA2;SKA2;PRR11	0.0135206
cg24716664	chr11:1007921-1008343	Body	AP2A2	0.0135663
cg23918676		TSS1500;TSS1500	C1D;C1D	0.0137526
cg04678743	chr7:130353070-130353979	3'UTR;5'UTR;1stExon	TSGA13;COPG2;COPG2	0.0138551
cg07236911	chr5:54603209-54603904	TSS200;TSS200	SKIV2L2;DHX29	0.0138735
cg00781169	chr1:71512224-71513804	TSS1500;TSS1500;TSS1500;TSS1500;TSS1500;TSS1500;TSS1500;TSS1500;TSS1500;TSS1500	PTGER3;PTGER3;PTGER3;PTGER3;PTGER3;PTGER3;PTGER3;PTGER3;PTGER3;PTGER3	0.0139118
cg26620308	chr1:62207827-62208818	TSS200	INADL	0.0139164
cg18794882	chr2:9614194-9615235	TSS1500;3'UTR	IAH1;CPSF3	0.0139277
cg03072102	chr3:101443478-101443859	TSS200	CEP97	0.0139558
cg02794962		Body	LAPTM4B	0.01404
cg01456368		5'UTR	DNAH1	0.0140514
cg06196122	chr17:40020980-40021924	TSS1500	KLHL11	0.014229
cg02712585	chr19:5142142-5142392	Body	KDM4B	0.0142481
cg06944029	chr2:27272846-27273400	TSS1500;TSS1500;TSS1500;TSS200	AGBL5;AGBL5;AGBL5;AGBL5-AS1	0.0143041
cg02658244	chr1:150946496-150947950	TSS200;TSS200	CERS2;CERS2	0.0143773
cg22525743	chr19:40323907-40325005	3'UTR;TSS1500;TSS1500;TSS1500	FBL;DYRK1B;DYRK1B;DYRK1B	0.014402
cg07690181	chr5:83679584-83680720	Body	EDIL3	0.0144547
cg03713365		Body	SNRNP27	0.0145442
cg12873928		5'UTR	FYN	0.0146
cg17003395	chr20:16555518-16555779	TSS1500	KIF16B	0.0146137
cg10199164	chr1:26437319-26438917	TSS200;TSS200;Body	PDIK1L;PDIK1L;PDIK1L	0.014629
cg06247470	chr17:79994780-79995664	TSS200	DCXR	0.0146294
cg04870657		TSS200	BDKRB2	0.0147149
cg27149136		Body	RIMBP2	0.0147432
cg07455528	chr12:109490238-109490673	Body;TSS200;5'UTR	USP30-AS1;USP30;USP30	0.0148788
cg00820664	chr2:128568321-128569064	TSS200;TSS200;TSS200	WDR33;WDR33;WDR33	0.0148963
cg13246244	chr8:107669777-107670591	Body;Body;Body;Body	OXR1;OXR1;OXR1;OXR1	0.0149163
cg04237663	chr8:110987857-110988072	TSS200	KCNV1	0.0149882
cg07413457		Body;Body;Body;Body	TC2N;TC2N;TC2N;TC2N	0.0150084
cg04638486	chr5:52856665-52856870	1stExon	NDUFS4	0.0150313
cg04191299	chr19:39804621-39805954	TSS1500	LRFN1	0.0152621
cg27272220	chr4:156680095-156681386	Body	GUCY1B3	0.015356
cg10625578	chr3:49893810-49894216	5'UTR;1stExon	TRAIP;TRAIP	0.0153884
cg19202813		5'UTR	GULP1	0.0155226
cg04987945	chr3:130745388-130745840	5'UTR;5'UTR;5'UTR;TSS1500;TSS1500;TSS1500	NEK11;NEK11;NEK11;ASTE1;ASTE1;ASTE1	0.015548
cg08208812	chr7:106809461-106809815	TSS1500	HBP1	0.0155811
cg07908422	chr1:51433762-51435505	TSS1500;TSS200	CDKN2C;CDKN2C	0.0156811
cg25621466	chr1:202995472-202996185	3'UTR	TMEM183A	0.0158132
cg18905866		Body	FBN2	0.0158357
cg20143530	chr12:89745168-89748144	TSS1500;TSS1500	DUSP6;DUSP6	0.0160058
cg19205023	chr10:133998912-134001500	Body	DPYSL4	0.016026
cg11090676	chr17:45810589-45811388	TSS200	TBX21	0.0161349
cg11184410	chr3:100428069-100428669	1stExon;5'UTR;1stExon;1stExon;5'UTR;5'UTR;TSS200	TFG;TFG;TFG;TFG;TFG;TFG;TFG	0.016165
cg13676817	chr9:117373484-117374076	TSS1500	C9orf91	0.0161819
cg23719713		Body;Body;1stExon;5'UTR	GCNT2;GCNT2;GCNT2;GCNT2	0.0161887
cg26871033		Body;Body	ACAD10;ACAD10	0.0162968
cg12215484		3'UTR	CDKAL1	0.0163057
cg10743291		5'UTR;Body	CLDN20;TFB1M	0.0163519
cg10503236	chr1:231473012-231474382	3'UTR;1stExon	EXOC8;EXOC8	0.0163999
cg09061083	chr5:92914770-92917337	Body;Body	FLJ42709;FLJ42709	0.0164699
cg11502568		Body;Body;Body	CEP170;CEP170;CEP170	0.0164897
cg20008357		TSS1500;TSS1500;5'UTR	RNF5P1;RNF5;AGPAT1	0.0165957
cg05045807	chr17:32905965-32908951	TSS1500;TSS200	C17orf102;TMEM132E	0.0166911
cg05038866	chr22:47456900-47457161	Body;Body;Body;Body;Body	TBC1D22A;TBC1D22A;TBC1D22A;TBC1D22A;TBC1D22A	0.0169324
cg16948781		Body;Body;5'UTR;5'UTR	FRMD5;FRMD5;FRMD5;FRMD5	0.0170321
cg11978873	chr1:226249457-226251457	5'UTR;Body	H3F3A;LOC440926	0.0170388
cg19659045	chr5:153825417-153826526	5'UTR;5'UTR;1stExon;5'UTR;Body;1stExon;1stExon	SAP30L;SAP30L;SAP30L;SAP30L;SAP30L;SAP30L;SAP30L	0.0171826
cg08147703	chr7:75623357-75624164	TSS200	TMEM120A	0.0172757
cg10463835		Body	RTTN	0.0173301
cg03914452		Body	RBM33	0.0173427
cg00255719	chr6:71377385-71378178	TSS200;TSS200	SMAP1;SMAP1	0.0173698
cg22658129	chr5:49962267-49963777	TSS1500	PARP8	0.0175049
cg14605309		Body;Body;Body;Body;Body;Body	TARS;TARS;TARS;TARS;TARS;TARS	0.0175098
cg26130726	chr6:84569263-84569619	Body	CYB5R4	0.0175939
cg21148837	chr19:1407109-1408843	TSS200;TSS200	DAZAP1;DAZAP1	0.0176637
cg03201748		Body;Body;Body;Body;Body;Body	CHD1L;CHD1L;CHD1L;CHD1L;CHD1L;CHD1L	0.0176939
cg24516542	chr3:15373314-15374209	TSS200;5'UTR	SH3BP5;SH3BP5	0.017816
cg09373364	chr16:29826662-29828302	TSS200	C16orf53	0.0178737
cg08043592		1stExon;5'UTR;1stExon;5'UTR	GALP;GALP;GALP;GALP	0.0181108
cg20426275		Body;TSS1500	SND1;MIR593	0.0182339
cg09851528		Body	TMPRSS13	0.0184461
cg13332774	chr10:106028542-106029047	TSS200	GSTO2	0.0184771
cg22700360	chr17:55333068-55334245	TSS1500;TSS200	MSI2;MSI2	0.0184863
cg27336518	chr16:720682-721166	Body	RHOT2	0.0185162
cg01440864	chr17:44895800-44897025	Body	WNT3	0.018637
cg03045721	chr17:5094839-5095456	TSS200	ZNF594	0.0188811
cg15084433		Body	SND1	0.0189861
cg24538710	chr9:86322017-86323215	Body;Body	UBQLN1;UBQLN1	0.0190037
cg12899449		Body	LARP1B	0.019107
cg19643545		Body	GABRG3	0.0191342
cg20161572	chr14:104028308-104029671	TSS1500;TSS1500;1stExon;1stExon;1stExon;1stExon;TSS1500;Body;Body	BAG5;BAG5;APOPT1;APOPT1;APOPT1;APOPT1;BAG5;APOPT1;APOPT1	0.0192197
cg13570169	chr9:139312760-139312969	Body	PMPCA	0.0192346
cg20821314	chr2:10952402-10953384	Body	PDIA6	0.0192886
cg22221730		5'UTR;5'UTR	IP6K1;IP6K1	0.0194852
cg00925871	chr10:30637961-30638279	Body	MTPAP	0.0198269
cg14857770	chr11:85374872-85376234	TSS200;TSS200;TSS200;TSS200;TSS200	CREBZF;CREBZF;CREBZF;CREBZF;CREBZF	0.0198965
cg02332110		Body;Body;Body	LOC101930010;DST;DST	0.0200289
cg02849695	chr1:159869901-159870143	TSS200	CCDC19	0.0201158
cg19740491	chr6:31509668-31509896	1stExon;5'UTR;TSS1500;1stExon;5'UTR	BAT1;BAT1;SNORD84;BAT1;BAT1	0.020173
cg22094019		5'UTR;5'UTR	TPST2;TPST2	0.0201861
cg18863156	chr1:180198119-180204975	Body	LHX4	0.0204054
cg25164777		TSS1500	PXDNL	0.020406
cg25371129	chr6:31599519-31599761	Body	BAT2	0.0205193
cg10027509	chr9:130213143-130214335	TSS1500;Body;TSS1500;TSS1500	LRSAM1;RPL12;LRSAM1;LRSAM1	0.0205553
cg08105567		Body;Body	CHD8;CHD8	0.0205578
cg21508541	chr2:64880319-64881868	TSS1500	SERTAD2	0.0205799
cg04010405		5'UTR;5'UTR	LGMN;LGMN	0.0206097
cg08254200		5'UTR;5'UTR;1stExon;1stExon	RPH3A;RPH3A;RPH3A;RPH3A	0.020616
cg06282596		Body;Body;Body;Body;Body;Body;Body	SORBS1;SORBS1;SORBS1;SORBS1;SORBS1;SORBS1;SORBS1	0.0206383
cg22573456	chr3:12525749-12526346	TSS1500;TSS1500;TSS1500;TSS1500;TSS1500	TSEN2;TSEN2;TSEN2;TSEN2;TSEN2	0.0207693
cg11926063	chr3:128444900-128445650	TSS1500	RAB7A	0.0208047
cg22266470	chr19:51014318-51014873	TSS1500	JOSD2	0.0209517
cg08376117		3'UTR;3'UTR;Body;Body;Body;Body	NDE1;NDE1;MYH11;MYH11;MYH11;MYH11	0.0209996
cg11627968		Body;Body	HIPK2;HIPK2	0.0213778
cg14376618		Body;Body;Body;Body	ANO6;ANO6;ANO6;ANO6	0.0215036
cg18380490	chr1:11072319-11073245	5'UTR	TARDBP	0.0215693
cg00252210	chr12:121416485-121416817	TSS200;TSS200	HNF1A;HNF1A	0.0216222
cg26538468	chr18:19284165-19285052	Body	ABHD3	0.0218342
cg09567344		5'UTR;Body;Body;Body	PUS7L;PUS7L;PUS7L;PUS7L	0.0219512
cg04052996	chr12:124873241-124874008	Body;Body;Body	NCOR2;NCOR2;NCOR2	0.0219814
cg15933823	chr7:149570366-149571272	Body;Body;TSS1500	ATP6V0E2;ATP6V0E2;LOC401431	0.0219885
cg19056222	chr17:4890282-4890991	Body;Body;Body;Body	CAMTA2;CAMTA2;CAMTA2;CAMTA2	0.0222172
cg17353177		Body	BAT5	0.0223157
cg27331309	chr3:129033540-129035646	TSS1500;1stExon	H1FX-AS1;H1FX	0.0224157
cg16964673	chr1:3775077-3775369	TSS1500;Body	KIAA0562;DFFB	0.0224748
cg27260597		Body;Body;Body	PRDM2;PRDM2;PRDM2	0.0225161
cg15649801	chr7:93519366-93520184	TSS1500	TFPI2	0.0225569
cg19672993	chr7:70158760-70160687	Body;Body	AUTS2;AUTS2	0.0225647
cg16120927	chr11:63535652-63537435	TSS1500	C11orf95	0.0226808
cg23983136	chr10:88769434-88769657	Body	AGAP11	0.0227991
cg07313980		5'UTR;5'UTR;5'UTR;Body	CTNNA2;CTNNA2;CTNNA2;CTNNA2	0.02282
cg26313301	chr19:11215904-11216307	Body	LDLR	0.0228205
cg01443755		5'UTR;5'UTR	CNTN1;CNTN1	0.0228982
cg00144550	chr2:100937779-100939059	Body	LONRF2	0.022917
cg02337549		TSS200;Body;Body;Body;Body	FAM69A;FAM69A;FAM69A;FAM69A;FAM69A	0.022923
cg01566544	chr8:144399189-144399391	Body	TOP1MT	0.0229655
cg23811499		Body;Body	NSD1;NSD1	0.023047
cg13414221		TSS200	CASQ2	0.0230592
cg14733989	chr19:17622317-17623316	TSS200	PGLS	0.0231491
cg16500605	chr6:31620740-31621158	TSS1500;TSS1500;TSS1500;TSS1500	BAT3;BAT3;BAT3;BAT3	0.0232446
cg02339298	chr21:33984367-33985450	TSS1500	C21orf59	0.0232492
cg01950536		Body	NLN	0.0232528
cg17278057	chr20:62382957-62384327	Body	ZBTB46	0.0233337
cg16381371		Body	KREMEN1	0.0234211
cg05457373		Body;Body;TSS200	SMAD6;SMAD6;SMAD6	0.0236628
cg04142555		1stExon	MAGEL2	0.0238336
cg14888234		Body;Body;Body	ITGA5;LOC102724050;LOC102724050	0.0238689
cg13908832		Body;Body;Body;Body	DPF3;DPF3;DPF3;DPF3	0.0238931
cg26358225	chr2:237476311-237477263	TSS1500	ACKR3	0.0240387
cg09398951	chr17:7164285-7166245	1stExon;1stExon;5'UTR;5'UTR;5'UTR	CLDN7;CLDN7;CLDN7;CLDN7;CLDN7	0.024051
cg10378228		Body	ANKH	0.0240629
cg21848191		Body;Body;Body	RAD51L1;RAD51L1;RAD51L1	0.0242468
cg26660654		3'UTR;3'UTR	ANKRD22;LIPM	0.0242558
cg20646846	chr11:1673834-1674224	Body	HCCA2	0.02426
cg03295251		Body	WWOX	0.0242993
cg13174161	chr3:196295341-196295796	5'UTR	WDR53	0.024363
cg20327258	chr1:86174041-86174253	TSS200;TSS200	ZNHIT6;ZNHIT6	0.0245382
cg26949796	chr14:35183385-35184196	Body;Body;TSS1500;Body;Body	CFL2;CFL2;CFL2;CFL2;CFL2	0.0245425
cg02026896	chr6:158588887-158589449	TSS1500;5'UTR	GTF2H5;SERAC1	0.0246304
cg19804143	chr3:126074783-126076865	TSS200	KLF15	0.0246963
cg08360728	chr1:27226492-27227009	TSS200	GPATCH3	0.0247736
cg07195197	chr16:1660054-1665095	TSS200	IFT140	0.0247845
cg26504280		Body	GNB1L	0.0248092
cg25065829		Body	WWC2	0.024818
cg20772300	chr17:73873528-73874923	1stExon	TRIM47	0.024833
cg10526827		Body;Body	TMPRSS7;TMPRSS7	0.0248372
cg06380459	chr17:78233888-78235283	TSS1500;TSS1500	RNF213;RNF213	0.024884
cg00236467		3'UTR;3'UTR;3'UTR	CBFA2T2;CBFA2T2;CBFA2T2	0.0249525
cg08481075	chr6:33160945-33161337	TSS1500;TSS1500;TSS1500;TSS1500	COL11A2;COL11A2;COL11A2;COL11A2	0.0250539
cg22070116		Body	TYRP1	0.025068
cg09858777	chr16:4743043-4744231	Body	NUDT16L1	0.0251211
cg01665823	chr6:26184036-26184336	TSS200	HIST1H2BE	0.0251261
cg01205753	chr3:57198243-57199378	TSS200	IL17RD	0.0251611
cg02870946	chr18:77289018-77289464	3'UTR;3'UTR;3'UTR;3'UTR	NFATC1;NFATC1;NFATC1;NFATC1	0.0252328
cg23214491	chr6:160182429-160183770	5'UTR;1stExon;TSS1500;Body	ACAT2;ACAT2;LOC100129518;ACAT2	0.0252343
cg20511548	chr11:3181574-3182120	5'UTR;5'UTR;5'UTR	OSBPL5;OSBPL5;OSBPL5	0.0253595
cg08820934		Body	PDZD2	0.0253703
cg03290281	chr6:2634372-2634945	5'UTR	C6orf195	0.0254278
cg04579505	chr16:67260744-67261155	Body;TSS1500;TSS1500	TMEM208;LRRC29;LRRC29	0.0254604
cg23146472	chr6:43214369-43214591	Body	TTBK1	0.0254861
cg18085517		TSS1500	TRPM1	0.0256105
cg19667304	chr12:68042166-68043876	Body;5'UTR	DYRK2;DYRK2	0.0256164
cg24317002	chr8:86019305-86019864	TSS1500;TSS1500	LRRCC1;LRRCC1	0.0258804
cg22377629	chr12:124829153-124829490	Body;Body;Body	NCOR2;NCOR2;NCOR2	0.0259025
cg20285165		Body;Body;Body;Body;Body	ABLIM3;ABLIM3;ABLIM3;ABLIM3;ABLIM3	0.02608
cg02531227		Body	GLT1D1	0.026105
cg10615480		Body;Body;Body;Body	GALNT14;GALNT14;GALNT14;GALNT14	0.0261912
cg10747192		Body	MACROD1	0.0263234
cg13279856	chr1:33116543-33117363	TSS1500;TSS1500;TSS1500;TSS1500;TSS1500;TSS1500;TSS1500;TSS1500;5'UTR;5'UTR;1stExon;1st	ZBTB8OS;ZBTB8OS;ZBTB8OS;ZBTB8OS;ZBTB8OS;ZBTB8OS;ZBTB8OS;ZBTB8OS;RBBP4;RBBP4;RBBP4;RBBP4	0.026331
cg16549153		3'UTR;3'UTR	ZNF133;ZNF133	0.0263713
cg06282964	chr2:95537196-95537810	1stExon;5'UTR	TEKT4;TEKT4	0.0265012
cg10535597		Body	CUX2	0.026511
cg27414885	chr1:112298041-112298992	Body;TSS1500	DDX20;C1orf183	0.0265305
cg00587789		Body;Body;Body;Body;Body;Body	ERC1;ERC1;ERC1;ERC1;ERC1;ERC1	0.0265456
cg09616692		Body;Body	GFOD2;GFOD2	0.0266651
cg01862366	chr10:95653641-95654181	Body;Body	TMEM20;TMEM20	0.0267151
cg18354290		Body;Body;Body;Body;Body;Body;Body;Body;Body	UBE2F;UBE2F;UBE2F;UBE2F-SCLY;UBE2F;UBE2F;UBE2F;UBE2F;UBE2F	0.0269245
cg14818546		Body;Body;Body	AUTS2;AUTS2;AUTS2	0.0269688
cg08384155		Body;Body;Body	SYNPO2;SYNPO2;SYNPO2	0.0271195
cg21434327		3'UTR;3'UTR	FOXO3;FOXO3	0.0272002
cg14880340	chr17:76183077-76183449	Body	TK1	0.0272494
cg27510725		Body	EXT1	0.0272555
cg02152120	chr1:118727816-118728097	5'UTR;1stExon	SPAG17;SPAG17	0.0273535
cg13805986		Body	MAP6D1	0.0275688
cg02817988	chr7:130353070-130353979	Body	COPG2	0.0276261
cg01734678	chr12:48213109-48214188	1stExon;1stExon;1stExon;5'UTR;5'UTR;5'UTR	HDAC7;HDAC7;HDAC7;HDAC7;HDAC7;HDAC7	0.0276477
cg07886202		Body;Body;Body;Body	NTM;NTM;NTM;NTM	0.027748
cg06611744	chr13:27844658-27845525	1stExon;5'UTR	RASL11A;RASL11A	0.0277677
cg04357541	chr9:135285310-135285897	TSS200;TSS200	C9orf171;C9orf171	0.028042
cg00673006	chr2:97481356-97483276	1stExon;1stExon	CNNM3;CNNM3	0.028066
cg13469058	chr17:62832769-62833528	TSS200	PLEKHM1P	0.0280716
cg05053689	chr2:26726189-26726710	Body	OTOF	0.0280964
cg10616404	chr12:57940563-57940981	TSS200	DCTN2	0.0280987
cg09991173		5'UTR	GLIS1	0.0281817
cg10731936	chr2:74006849-74007274	TSS200	DUSP11	0.0282514
cg11794384		5'UTR;5'UTR	SVIL;SVIL	0.028331
cg22293284		Body	SNTB1	0.0283529
cg06943467	chr9:135361992-135362481	Body	C9orf171	0.0283557
cg14048271		Body;Body	HPN-AS1;HPN-AS1	0.0284025
cg14908186	chr13:113862362-113864517	5'UTR;TSS200;TSS1500;TSS200;1stExon;TSS200	CUL4A;PCID2;CUL4A;PCID2;CUL4A;PCID2	0.0285263
cg16405055	chr1:156163672-156164052	5'UTR	SLC25A44	0.0285775
cg05692826	chr2:191399089-191399742	1stExon	TMEM194B	0.0285842
cg06068346		ExonBnd;Body	DLG5;DLG5	0.0287361
cg07142319		TSS1500	PLA2G2D	0.0287646
cg25357155	chr6:111408426-111409484	TSS200	SLC16A10	0.029288
cg17477442	chr17:27332268-27333188	Body;Body	SEZ6;SEZ6	0.0294474
cg20737812	chr15:86337418-86338429	5'UTR	KLHL25	0.0295588
cg07227765		Body;Body	HIP1;HIP1	0.0296103
cg02387624		Body	ITGA9	0.0296278
cg05881648	chr7:39453515-39454291	Body;Body	POU6F2;POU6F2	0.0296587
cg00245192	chr3:127541270-127542048	5'UTR;5'UTR;1stExon	MGLL;MGLL;MGLL	0.0297312
cg06995967	chr10:75012126-75012531	TSS1500;3'UTR	MRPS16;TTC18	0.0297363
cg02304201	chr16:2563430-2564903	Body	ATP6V0C	0.0297573
cg25831233	chr7:102119203-102119605	TSS200	POLR2J	0.029805
cg14774044	chr2:118770859-118771868	TSS1500	CCDC93	0.0299614
cg21428710		TSS200;TSS200	SLC38A4;SLC38A4	0.0300213
cg09925428	chr11:76777569-76778453	TSS200	CAPN5	0.0302977
cg07669489	chr10:70320130-70320822	TSS200	TET1	0.0303242
cg02497616		Body	ESYT2	0.0303502
cg19931457		Body;Body;Body;Body;Body;Body;Body	GSG1;GSG1;GSG1;GSG1;GSG1;GSG1;GSG1	0.0303892
cg10724771	chr4:83719009-83720241	TSS200;TSS200	SCD5;SCD5	0.0304217
cg22827640	chr1:40156930-40158514	TSS200	HPCAL4	0.0304339
cg03462877	chr4:79696707-79697958	TSS1500;TSS1500	BMP2K;BMP2K	0.0304774
cg21519872		Body	TK1	0.0306394
cg26161148	chr7:556611-562845	TSS1500;1stExon;1stExon;5'UTR;5'UTR	HRAT92;PDGFA;PDGFA;PDGFA;PDGFA	0.0306613
cg14366292		Body;Body;Body	DMBT1;DMBT1;DMBT1	0.0306692
cg19380370	chr1:36641756-36642461	Body	MAP7D1	0.030683
cg18679194		Body	C8orf74	0.0307686
cg21593670	chr3:52489417-52490008	Body	NISCH	0.0308112
cg26799245		Body;Body;Body;Body	GNG4;GNG4;GNG4;MIR5096	0.0308591
cg12132894	chr1:9188503-9189743	1stExon;5'UTR	GPR157;GPR157	0.030866
cg15990743		Body;Body	LOC101929237;PEBP4	0.0308999
cg13023972	chr5:343449-344535	Body;Body	AHRR;AHRR	0.0309065
cg05224573	chr2:237994004-237994876	TSS200;TSS200	COPS8;COPS8	0.0309773
cg17693420	chr7:99155871-99156969	5'UTR;5'UTR;5'UTR;5'UTR;5'UTR;5'UTR;5'UTR;5'UTR	ZNF655;ZNF655;ZNF655;ZNF655;ZNF655;ZNF655;ZNF655;ZNF655	0.0311287
cg24258699	chr8:72755783-72756667	TSS200	MSC	0.0311588
cg03442321		Body	PAPLN	0.031181
cg05207620	chr11:124615389-124617006	Body	VSIG2	0.0312756
cg08138379	chr14:24036399-24037076	5'UTR	AP1G2	0.0312988
cg23739623		Body;Body;Body	NR6A1;NR6A1;NR6A1	0.0313072
cg23481195		Body;Body;Body	DNAJC16;DNAJC16;DNAJC16	0.0315263
cg02942965	chr6:30457369-30458175	TSS200	HLA-E	0.0315718
cg19430948		Body	NARS	0.0316402
cg23287254	chr22:18121280-18122009	TSS1500;TSS1500;TSS1500;TSS1500;TSS1500;TSS1500;TSS1500;TSS1500;TSS1500;TSS1500	BCL2L13;BCL2L13;BCL2L13;BCL2L13;BCL2L13;BCL2L13;BCL2L13;BCL2L13;BCL2L13;BCL2L13	0.031744
cg05022028		3'UTR;3'UTR	CECR5;CECR5	0.0317934
cg04510355		3'UTR	RMND5A	0.0318014
cg21138131	chr8:10469795-10470069	Body	RP1L1	0.0319112
cg18219490	chr4:89204952-89206069	TSS1500	PPM1K	0.031961
cg05550449	chr3:135914197-135916090	TSS1500;TSS200	MSL2;MSL2	0.0320122
cg27373972	chr6:33244677-33245554	TSS200	B3GALT4	0.0320263
cg05518283	chr3:48698335-48701667	TSS1500	CELSR3	0.0320594
cg11992375	chr6:27841001-27841244	1stExon;TSS1500;3'UTR	HIST1H4L;HIST1H3I;HIST1H4L	0.0321378
cg02168505	chr19:9251139-9251438	TSS200;TSS200;TSS200	ZNF317;ZNF317;ZNF317	0.0321606
cg09726355		Body;Body;5'UTR;5'UTR;5'UTR	GPATCH8;GPATCH8;GPATCH8;GPATCH8;GPATCH8	0.0322368
cg14418582		3'UTR	CNTLN	0.0323563
cg20655644		3'UTR;3'UTR;3'UTR	RASGRF1;RASGRF1;RASGRF1	0.0324283
cg10823926		TSS200	ANKRD35	0.032578
cg07069868		TSS1500	SYNPO2L	0.0326006
cg18063853		TSS1500	PLA2G4D	0.0326265
cg23625312	chr11:18034129-18035268	1stExon;5'UTR	SERGEF;SERGEF	0.0326412
cg19999567	chr1:1023143-1023347	Body	C1orf159	0.0327523
cg14404389	chr3:65364942-65365261	Body;Body;Body	MAGI1;MAGI1;MAGI1	0.0328353
cg26347222	chr7:33943665-33945509	Body	BMPER	0.0328891
cg24773040		1stExon;5'UTR	C9orf152;C9orf152	0.0329151
cg12039242	chr8:101962644-101965427	5'UTR;5'UTR;5'UTR;5'UTR;5'UTR;TSS200	YWHAZ;YWHAZ;YWHAZ;YWHAZ;YWHAZ;YWHAZ	0.0330164
cg13564702	chr6:160221146-160221493	TSS1500	PNLDC1	0.033126
cg00189457	chr11:10326048-10326590	1stExon;5'UTR	ADM;ADM	0.033154
cg18160831		Body	USP40	0.0331774
cg03863616		5'UTR;1stExon;TSS1500	SYT1;SYT1;SYT1	0.0331839
cg20667211	chr5:89769625-89770856	TSS200;TSS200	MBLAC2;POLR3G	0.033252
cg24483306	chr15:91414311-91415427	5'UTR;TSS1500;1stExon;5'UTR	FURIN;FURIN;FURIN;FURIN	0.0332932
cg15640885		Body;Body	TEX10;TEX10	0.0333116
cg18765793		Body	USP2-AS1	0.0334826
cg11552951		Body;Body;Body	WWP2;WWP2;WWP2	0.0335933
cg02638856		Body;Body	NPLOC4;NPLOC4	0.0336159
cg26987179	chr17:40306909-40307263	TSS200;TSS200	RAB5C;RAB5C	0.0336258
cg18136423	chr6:42531984-42532292	TSS200	UBR2	0.0336259
cg10404717	chr9:131154346-131155923	Body	MIR219-2	0.0336302
cg05843800	chr3:4508608-4508964	1stExon;1stExon;1stExon	SUMF1;SUMF1;SUMF1	0.0337097
cg01498059	chr4:6910935-6912310	5'UTR;5'UTR	TBC1D14;TBC1D14	0.0337397
cg19791379		Body;Body;Body;Body;Body	ERC1;ERC1;ERC1;ERC1;ERC1	0.0338136
cg00883249	chr3:160117012-160118878	TSS1500;TSS1500;5'UTR;5'UTR	SMC4;SMC4;IFT80;IFT80	0.033826
cg18277387	chr5:41904032-41904629	TSS1500	C5orf51	0.0338488
cg24128590	chr14:74185482-74185994	3'UTR;3'UTR	C14orf43;C14orf43	0.0339032
cg06203508		Body;Body;Body	RAPGEF1;RAPGEF1;RAPGEF1	0.0339209
cg10960118		Body;Body	GAP43;GAP43	0.0339486
cg08365982		1stExon;1stExon	CAV3;CAV3	0.0340008
cg05839762	chr6:29910202-29911367	Body	HLA-A	0.0341584
cg23105130	chr8:144798487-144799038	Body	MAPK15	0.0343614
cg20686432	chr4:184365197-184366435	TSS200	CDKN2AIP	0.0343853
cg11662224	chr19:54385315-54385604	TSS200	PRKCG	0.0344462
cg05726263	chr1:173445978-173447105	TSS200;TSS200	PRDX6;LOC100506023	0.034467
cg00039793	chr10:120924785-120925558	TSS200	SFXN4	0.0344827
cg05463545		Body;Body	SCAPER;SCAPER	0.0345574
cg22402853	chr12:50478886-50479329	TSS200;TSS200	SMARCD1;SMARCD1	0.0345887
cg22784023	chr7:105650026-105650233	Body	FLJ23834	0.0346508
cg08873701	chr19:44100133-44100840	1stExon;TSS200;5'UTR;TSS1500	ZNF576;ZNF576;ZNF576;IRGQ	0.034651
cg06029567	chr3:49314437-49314815	3'UTR;3'UTR;TSS1500	USP4;USP4;C3orf62	0.0347393
cg11155625	chr1:45769213-45769917	Body	LOC400752	0.0347799
cg19498147	chr6:31599519-31599761	Body	BAT2	0.0348089
cg13618735	chr3:185541048-185544146	Body;Body	IGF2BP2;IGF2BP2	0.0348262
cg10933445	chr8:86019305-86019864	1stExon;5'UTR;1stExon;5'UTR	LRRCC1;LRRCC1;LRRCC1;LRRCC1	0.0349155
cg21240351	chr9:100744982-100747768	Body	ANP32B	0.035073
cg21306988	chr13:108867107-108867364	5'UTR;TSS200;5'UTR	LIG4;LIG4;LIG4	0.0351788
cg18760324	chr15:49103269-49103696	5'UTR;1stExon	CEP152;CEP152	0.0352069
cg01081836	chr1:149857769-149859470	TSS200;TSS200	HIST2H2AC;HIST2H2BE	0.0353066
cg24030620		Body	GOLGA3	0.035333
cg22815000		Body	ZNF516	0.0353384
cg06963648	chr14:23340854-23341492	TSS200	LRP10	0.0353942
cg20734752	chr5:132361823-132362317	Body	ZCCHC10	0.0354706
cg21007509		Body;Body;Body	RAD51L1;RAD51L1;RAD51L1	0.0355165
cg15957004		TSS200	SPDYC	0.0356427
cg09052355		Body	FLOT2	0.0357833
cg17415372		Body;Body;5'UTR;5'UTR	RRAS2;RRAS2;RRAS2;RRAS2	0.0358151
cg19862307		Body;Body	CD82;CD82	0.0358249
cg14428027	chr2:203239865-203242418	TSS200	BMPR2	0.0359676
cg13924834		Body	CCDC93	0.0360123
cg00198603	chr10:15761423-15762101	Body	ITGA8	0.0361161
cg27440715	chr1:165324191-165326328	TSS200	LMX1A	0.0362555
cg19440264	chr17:7348274-7348830	Body	CHRNB1	0.0363946
cg13500797	chr9:133556516-133557645	Body	PRDM12	0.0364018
cg23873315	chr8:90769535-90770457	TSS1500	RIPK2	0.0364483
cg12153178		5'UTR;5'UTR	RBM47;RBM47	0.0364787
cg21076065		Body;Body	AUTS2;AUTS2	0.0365059
cg05759182	chr12:132195034-132196454	1stExon	SFRS8	0.0365083
cg16975316	chr11:471871-472145	Body	PTDSS2	0.03653
cg03421073	chr5:179232532-179234595	Body;TSS1500;1stExon;5'UTR	MGAT4B;SQSTM1;SQSTM1;SQSTM1	0.0366043
cg05809578		Body;Body;Body	PIP5K1C;PIP5K1C;PIP5K1C	0.0366599
cg12539081		Body	DKFZp779M0652	0.0367531
cg03643143		Body;Body;Body;Body	FAM69A;FAM69A;FAM69A;FAM69A	0.0367874
cg14092099		Body;Body	WWOX;WWOX	0.0367986
cg23689227	chr2:11924983-11925253	Body	LPIN1	0.0368263
cg05108467	chr15:96864881-96866787	TSS200	NR2F2	0.0368666
cg21754186	chr3:15106459-15106971	Body	MRPS25	0.0368895
cg03898178		5'UTR;5'UTR	LYZL6;LYZL6	0.0368946
cg07746946	chr2:242755693-242756363	Body;Body;Body;Body;Body	NEU4;NEU4;NEU4;NEU4;NEU4	0.0369396
cg00376816		Body;Body	HNRNPL;HNRNPL	0.0370095
cg24637639		Body	FAM171A1	0.0370445
cg21227347	chr9:117373484-117374076	5'UTR	C9orf91	0.0370872
cg10826270		Body	ANKRD22	0.0371256
cg06140677		5'UTR;5'UTR;5'UTR	KIF9;KIF9;KIF9	0.0371448
cg00658836		Body	QTRT1	0.0371651
cg03538731	chr18:3448006-3452360	5'UTR;Body;Body;5'UTR;TSS200;Body;TSS200	TGIF1;TGIF1;TGIF1;TGIF1;TGIF1;TGIF1;TGIF1	0.0371718
cg20755651	chr6:168841438-168841699	TSS1500;TSS1500	SMOC2;SMOC2	0.0372883
cg16222616		Body;Body;Body;Body	POC1B;POC1B;POC1B;POC1B	0.0373963
cg16468843	chr3:10370438-10370806	Body;Body	ATP2B2;ATP2B2	0.0375103
cg05376464		Body;Body;Body;Body	CNTN5;CNTN5;CNTN5;CNTN5	0.0375852
cg17913676	chr19:632697-633678	TSS200	POLRMT	0.037618
cg17649531	chr2:232328445-232330149	TSS1500	NCL	0.037632
cg15753689		Body;Body	HIP1;HIP1	0.0377413
cg19538502	chr15:40226210-40226631	TSS200	EIF2AK4	0.0378186
cg08194377		Body	ANKS1A	0.0379459
cg19543355		Body;Body	LPAR1;LPAR1	0.0379642
cg23746144		TSS200;TSS200;TSS200;TSS200;Body;Body;Body;Body;Body;Body	HNF4A;HNF4A;HNF4A;HNF4A;HNF4A;HNF4A;HNF4A;HNF4A;HNF4A;HNF4A	0.0380116
cg06835726		Body;Body;Body;Body	R3HDM1;R3HDM1;R3HDM1;R3HDM1	0.0380481
cg27211158	chr16:2569559-2571071	TSS1500;Body;TSS1500	AMDHD2;ATP6V0C;AMDHD2	0.0381023
cg25310447	chr21:46957315-46957916	Body	SLC19A1	0.0381084
cg11605771	chr13:52585314-52586567	TSS1500;TSS200;TSS200	ALG11;ATP7B;ATP7B	0.0381499
cg25817752	chr1:26437319-26438917	5'UTR;Body;Body	PDIK1L;PDIK1L;PDIK1L	0.0381543
cg27015449	chr10:125851151-125853233	TSS1500;TSS1500;TSS200;TSS200	CHST15;CHST15;CHST15;CHST15	0.0382564
cg07154840		Body	GPLD1	0.0383396
cg02354107	chr4:77134566-77135377	TSS200	SCARB2	0.0384091
cg21468460		TSS1500	GZMB	0.0385052
cg08373528		Body	PRPH2	0.038541
cg18829560	chr17:7296504-7298466	TSS1500	PLSCR3	0.0386486
cg15586601	chr7:43288634-43288948	Body;Body	HECW1;HECW1	0.0387207
cg07957070		Body	ANKH	0.0388445
cg10190665		TSS1500	LINC00690	0.0390065
cg13168087		Body;Body;Body	C9orf3;C9orf3;C9orf3	0.0390102
cg26777482	chr5:175487567-175488430	Body	LOC100996385	0.0391988
cg23795048	chr12:9217328-9217715	TSS1500	LOC144571	0.0392472
cg25845331	chr1:15851106-15851581	TSS1500;TSS1500	CASP9;CASP9	0.0393593
cg06532379	chr15:85360192-85360574	1stExon	ALPK3	0.0395139
cg00769072	chr9:5628570-5629743	TSS200	KIAA1432	0.0395521
cg01132696	chr6:33048416-33048814	Body	HLA-DPB1	0.0395908
cg23054260		Body;Body;Body;Body;Body	TCTN1;TCTN1;TCTN1;TCTN1;TCTN1	0.0396117
cg02957632		Body	C6orf10	0.0396314
cg05423425		Body	COTL1	0.0398229
cg09046168	chr6:2891929-2892182	Body	SERPINB9	0.0399933
cg13596520	chr11:64577277-64578349	TSS200;1stExon;TSS200;TSS200;TSS1500;5'UTR;5'UTR;TSS1500	MEN1;MEN1;MEN1;MEN1;MEN1;MEN1;MEN1;MEN1	0.0400534
cg06316553	chr1:200638546-200639384	TSS200	DDX59	0.0401372
cg19003326		Body	ZSWIM6	0.0402388
cg18644675	chr10:93392667-93393147	TSS200	PPP1R3C	0.0402846
cg03189913	chr13:77600570-77601428	5'UTR	FBXL3	0.0404415
cg08036850	chr12:121124111-121125479	TSS200	MLEC	0.0404438
cg26224499	chr19:8008049-8008964	TSS200	TIMM44	0.0405552
cg11085226	chr16:81711864-81712214	Body;Body	CMIP;CMIP	0.0405861
cg13021277	chr6:12012543-12013379	TSS200	HIVEP1	0.040595
cg07424155	chr7:116502427-116502920	Body	CAPZA2	0.0406061
cg00601311	chr7:2185771-2186205	Body;Body;Body	MAD1L1;MAD1L1;MAD1L1	0.0406168
cg08174210		Body;Body;Body;Body;Body	PTER;PTER;PTER;PTER;PTER	0.0406213
cg13919466		Body	COL16A1	0.0406424
cg18349056	chr3:20081458-20082426	Body	KAT2B	0.0406477
cg17221683		ExonBnd;ExonBnd;ExonBnd;Body;Body;5'UTR	LOXL3;LOXL3;LOXL3;LOXL3;LOXL3;LOXL3	0.0406497
cg14749417	chr12:6419603-6420024	TSS1500;TSS200	PLEKHG6;PLEKHG6	0.0407132
cg23433008	chr5:179634577-179634875	5'UTR	RASGEF1C	0.0407391
cg14946531		TSS1500	ATF6	0.0409225
cg07336230	chr6:39692743-39692966	TSS200	KIF6	0.0409317
cg19765505		Body;Body;Body;Body	TMEM117;TMEM117;TMEM117;TMEM117	0.0410788
cg13183628	chr1:1259643-1260635	TSS1500;Body	GLTPD1;CPSF3L	0.0412319
cg22177062		Body	BCL2	0.0412449
cg19428799		ExonBnd;ExonBnd;Body;Body	ATP8A1;ATP8A1;ATP8A1;ATP8A1	0.0414153
cg16521629		TSS1500	C22orf42	0.0414182
cg22909935		Body	SPOCK1	0.0414306
cg25984164		5'UTR;TSS200;Body;Body	RABGAP1L;RABGAP1L;RABGAP1L;RABGAP1L	0.041517
cg03550349		Body	LINC01214	0.0415257
cg18426912	chr20:13765166-13765909	Body;Body;Body	NDUFAF5;NDUFAF5;NDUFAF5	0.0415778
cg23889232		Body;Body;Body;Body	ADK;ADK;ADK;ADK	0.041641
cg01188584	chr16:103424-104190	5'UTR;TSS1500;1stExon	SNRNP25;POLR3K;SNRNP25	0.0417869
cg25677261		Body;Body;Body;Body;Body;Body;Body;Body	PCSK6;PCSK6;PCSK6;PCSK6;PCSK6;PCSK6;PCSK6;PCSK6	0.0418804
cg00608006	chr3:160282505-160283874	Body	KPNA4	0.0418929
cg21725158	chr19:2190989-2191262	Body	DOT1L	0.0419419
cg20497713		Body	MYH10	0.042102
cg01338378	chr7:102036470-102037017	TSS1500	PRKRIP1	0.042164
cg09116468		5'UTR	FAM135B	0.0422479
cg08703857		3'UTR;3'UTR	IQCE;IQCE	0.042272
cg17018976	chr3:238391-240140	TSS1500;5'UTR;5'UTR	CHL1;CHL1;CHL1	0.0422821
cg18971721	chr13:27998586-27999178	TSS200	GTF3A	0.0423659
cg17287394	chr20:361489-362805	5'UTR	TRIB3	0.0424086
cg09780271		TSS1500	LEUTX	0.042449
cg14563201		Body;Body;Body	KLRD1;KLRD1;KLRD1	0.0424635
cg05266252	chr5:72143909-72144822	TSS200;Body	TNPO1;TNPO1	0.0424852
cg02787442		Body	RAB11FIP2	0.04251
cg18202521	chr1:19600249-19600942	TSS200;TSS200	AKR7L;AKR7L	0.0425676
cg06176201		3'UTR;Body	CNTD1;BECN1	0.042705
cg06941335	chr1:241520103-241520790	5'UTR	RGS7	0.0427767
cg16446800	chr6:88299620-88299945	TSS1500;TSS1500;TSS1500;Body	ORC3;ORC3;ORC3;RARS2	0.0428372
cg24835159		5'UTR;1stExon	RNF43;RNF43	0.042865
cg06353563		Body;Body	ZAK;ZAK	0.04291
cg24475275	chr6:30640431-30640853	3'UTR;3'UTR	KIAA1949;KIAA1949	0.0429523
cg13627562		TSS200	TSFM	0.0430302
cg20971145		Body	YARS2	0.0430434
cg15391499	chr5:112630219-112630624	TSS200;Body	MCC;MCC	0.0430528
cg16534505	chr17:4890282-4890991	5'UTR;TSS200;Body;TSS200	CAMTA2;CAMTA2;CAMTA2;CAMTA2	0.0431056
cg13676220		Body	C9orf171	0.0431559
cg09747456	chr10:91404237-91405048	TSS200	PANK1	0.0432255
cg20494418	chr3:171757493-171758724	1stExon;5'UTR;5'UTR	FNDC3B;FNDC3B;FNDC3B	0.0432435
cg27560818		Body	SLC7A5	0.0432729
cg08961906	chr10:135121991-135122669	5'UTR;TSS1500	TUBGCP2;ZNF511	0.0433285
cg09042952	chr12:122238028-122239351	Body	LOC338799	0.0433428
cg15762063		TSS200;TSS200	ACTG2;ACTG2	0.0433658
cg14294892		Body	MIR5684	0.0435338
cg21417168		Body	CDS2	0.0435495
cg00119057	chr18:32073444-32074292	1stExon;5'UTR;1stExon;5'UTR;1stExon;5'UTR	DTNA;DTNA;DTNA;DTNA;DTNA;DTNA	0.043615
cg14354663	chr9:137997370-137997588	Body	OLFM1	0.0436626
cg12167790	chr2:180871627-180871874	TSS200	CWC22	0.0436998
cg15789055	chr6:33181010-33181256	Body	RING1	0.0437593
cg17835027	chr8:117767930-117768139	TSS1500	EIF3H	0.0438167
cg04085768	chr4:113332941-113333323	Body;Body	ALPK1;ALPK1	0.0438916
cg10884662	chr15:75870802-75871814	TSS200	PTPN9	0.0439972
cg00578638	chr17:38333605-38334795	TSS200	RAPGEFL1	0.0441188
cg20806180	chr22:39852205-39852939	TSS1500	MGAT3	0.0441937
cg09282500		TSS200	PCK1	0.0442409
cg03191565	chr19:47987329-47987622	1stExon	KPTN	0.0442809
cg02003457	chr7:43288634-43288948	Body	HECW1	0.0444005
cg27321325	chr11:72408050-72408513	Body;Body;Body	ARAP1;ARAP1;ARAP1	0.044414
cg25927529	chr13:24734771-24735538	TSS200;TSS200	SPATA13;SPATA13	0.0444194
cg26912069		Body	FBXL17	0.044544
cg21247770		TSS1500	SLC22A14	0.044569
cg03771844		TSS1500;5'UTR	PRO1768;FOXN3	0.0446188
cg02594478		Body	VPS33A	0.0446677
cg16987247		5'UTR;TSS1500;TSS1500;TSS1500;1stExon;TSS200;TSS200;Body;Body;Body	APBB1;APBB1;APBB1;APBB1;APBB1;APBB1;APBB1;APBB1;APBB1;APBB1	0.0447062
cg13859541	chr3:30647987-30648881	TSS200;TSS200	TGFBR2;TGFBR2	0.0447098
cg03876548	chr6:29894140-29895117	TSS200	HCG4P6	0.0447341
cg11954230	chr10:105677555-105678040	5'UTR	OBFC1	0.0448067
cg20252850	chr21:39287946-39289267	TSS1500	KCNJ6	0.0448339
cg23537932		Body	GRK5	0.044839
cg25042258		Body	CUL1	0.0449232
cg06956786		Body	SDK1	0.0451333
cg02213832	chr19:2643287-2643633	5'UTR	GNG7	0.0453209
cg22135109	chr13:52768295-52768854	Body	THSD1P	0.0453747
cg23558158	chr2:220093972-220094697	TSS1500;TSS1500;5'UTR;5'UTR	ANKZF1;ANKZF1;ATG9A;ATG9A	0.0454649
cg10496632		Body;Body	C12orf56;C12orf56	0.0455064
cg10233463		TSS1500	OR4D2	0.0456205
cg13117777	chr3:168864030-168864449	TSS1500;TSS1500;TSS1500;TSS200;5'UTR;5'UTR;Body	MECOM;MECOM;MECOM;MECOM;MECOM;MECOM;MECOM	0.0456724
cg22758021	chr1:166134258-166136448	TSS200	FAM78B	0.0457205
cg03882929	chr1:42800265-42801370	5'UTR	FOXJ3	0.046002
cg07561507	chr19:10627980-10628417	1stExon;TSS1500;5'UTR	S1PR5;S1PR5;S1PR5	0.0460093
cg11627196	chr17:72426783-72428977	5'UTR;1stExon	GPRC5C;GPRC5C	0.0460549
cg26650703	chr5:40797651-40798942	TSS1500;TSS1500	PRKAA1;PRKAA1	0.046171
cg00308560	chr7:218309-218951	Body	FAM20C	0.0463035
cg22572489	chr2:66660452-66660794	TSS200	MEIS1-AS3	0.046317
cg06086012		Body	CLDN11	0.0463397
cg12755061		3'UTR	PXMP2	0.0463484
cg13980308	chr7:140372743-140373443	1stExon	ADCK2	0.0466127
cg04131969	chr2:33952422-33952684	Body	MYADML	0.0466496
cg19838697	chr10:75006629-75007184	TSS200	DNAJC9	0.0466551
cg19226593	chr12:57940563-57940981	Body	DCTN2	0.0469155
cg06177254	chr11:77300360-77301391	Body	AQP11	0.047025
cg07375082	chr5:158478378-158478630	Body;Body;Body	EBF1;EBF1;EBF1	0.0470289
cg01162037	chr19:54927902-54928225	5'UTR;5'UTR;5'UTR;1stExon;1stExon;1stExon	TTYH1;TTYH1;TTYH1;TTYH1;TTYH1;TTYH1	0.0471168
cg02943720	chr12:7036955-7037924	5'UTR;TSS1500	ATN1;ATN1	0.0471382
cg00905309	chr20:57267527-57268420	5'UTR;5'UTR;Body	NPEPL1;NPEPL1;STX16-NPEPL1	0.0472335
cg07561612	chr15:63449418-63449874	Body	RPS27L	0.0472393
cg25968886		Body	PLAC8L1	0.0472603
cg25350789	chr1:45251962-45252292	TSS200	BEST4	0.0472644
cg11294053		Body;Body;Body	C19orf47;C19orf47;C19orf47	0.0473742
cg21513798		TSS1500;TSS1500;TSS1500;Body	MUC15;MUC15;MUC15;ANO3	0.0474605
cg18500060		Body	MTCH2	0.0474946
cg17388328	chr8:26434372-26436785	5'UTR;Body;Body	DPYSL2;DPYSL2;DPYSL2	0.0475166
cg24352349	chr22:45598721-45599080	Body;Body;TSS1500	C22orf9;C22orf9;MIR1249	0.0475667
cg14674472		Body	ITGA11	0.0476161
cg27009970	chr15:63481449-63481975	TSS200	RAB8B	0.0477288
cg21729578		Body;Body;Body;Body;Body;Body;Body;Body;Body;Body;Body;Body	SORBS1;SORBS1;SORBS1;SORBS1;SORBS1;SORBS1;SORBS1;SORBS1;SORBS1;SORBS1;SORBS1;SORBS1	0.0477883
cg07323451		Body	ITGAE	0.0478525
cg24806953	chr17:41278134-41278460	5'UTR;5'UTR;TSS200;5'UTR;1stExon;1stExon;5'UTR;1stExon;TSS1500;TSS1500;1stExon	BRCA1;BRCA1;BRCA1;BRCA1;BRCA1;BRCA1;BRCA1;BRCA1;BRCA1;NBR2;BRCA1	0.0478766
cg05021638	chr8:21644908-21647845	TSS1500;TSS1500;TSS1500	GFRA2;GFRA2;GFRA2	0.0479459
cg06893150	chr19:17212479-17213332	5'UTR;5'UTR	MYO9B;MYO9B	0.0480116
cg17685982	chr7:2296353-2297249	Body	SNX8	0.0480525
cg11076275		TSS1500;TSS1500	IL24;IL24	0.0481629
cg10058464	chr4:81257040-81257270	Body	C4orf22	0.0482299
cg19148251	chr11:64008283-64009487	Body;Body;Body	FKBP2;FKBP2;FKBP2	0.0484066
cg16518285		Body;Body;Body;Body;Body;Body;Body	CUX1;CUX1;CUX1;CUX1;CUX1;CUX1;CUX1	0.0485479
cg10172584	chr19:19639552-19639788	TSS200	YJEFN3	0.048603
cg16871385		TSS200	SORBS2	0.0486083
cg23820661	chr12:88429105-88429606	Body	C12orf29	0.0486644
cg20081018	chr16:1524520-1525534	TSS200;TSS200	CLCN7;CLCN7	0.0486906
cg06042259		Body	JAZF1	0.0488134
cg03577460	chr14:24835810-24836220	TSS200;TSS1500	NFATC4;NFATC4	0.0488212
cg19341630		5'UTR;5'UTR	KIAA0427;KIAA0427	0.0488678
cg22884130	chr22:32026297-32026874	TSS200	PISD	0.0490052
cg23435567		3'UTR	SIDT1	0.0490625
cg24205633	chr7:96746767-96747190	1stExon;5'UTR	ACN9;ACN9	0.049066
cg20539307		5'UTR;5'UTR;5'UTR;5'UTR;5'UTR	CTSB;CTSB;CTSB;CTSB;CTSB	0.0490877
cg23463368	chr2:20850712-20851173	TSS200	HS1BP3	0.0490898
cg21271961	chr1:95285602-95286319	TSS200;TSS1500	SLC44A3;SLC44A3	0.0491029
cg27654805	chr1:222885326-222886230	Body;TSS1500;1stExon;1stExon;5'UTR;5'UTR;5'UTR;5'UTR	BROX;AIDA;BROX;BROX;BROX;BROX;BROX;BROX	0.0492498
cg22673336	chr5:178156129-178156555	Body	ZNF354A	0.0492844
cg02744459	chr12:21654396-21654956	1stExon;TSS1500;5'UTR;5'UTR	RECQL;GOLT1B;RECQL;RECQL	0.0492971
cg24787425		TSS1500;5'UTR	RASGRP3;RASGRP3	0.0493027
cg04302927		Body	TNS3	0.0493294
cg17382214	chr12:110718392-110720062	TSS1500;TSS1500	ATP2A2;ATP2A2	0.0494105
cg07658920		Body	ARID5B	0.049489
cg09515778	chr7:150754922-150755426	TSS200;TSS200	CDK5;CDK5	0.0495009
cg13132027	chr3:130612285-130613485	TSS1500;TSS1500;TSS1500;TSS1500;1stExon;1stExon;1stExon;1stExon;5'UTR;5'UTR;5'UTR;5'UTR	ATP2C1;ATP2C1;ATP2C1;ATP2C1;ATP2C1;ATP2C1;ATP2C1;ATP2C1;ATP2C1;ATP2C1;ATP2C1;ATP2C1;ATP	0.0495043
cg27210985		Body;Body	ABHD2;ABHD2	0.0495421
cg13334285	chr7:27779566-27780601	TSS200;TSS200	TAX1BP1;TAX1BP1	0.0495792
cg06967753	chr5:148520992-148521467	5'UTR;5'UTR;5'UTR;1stExon;1stExon;1stExon;TSS1500;5'UTR	ABLIM3;ABLIM3;ABLIM3;ABLIM3;ABLIM3;ABLIM3;ABLIM3;ABLIM3	0.0496328
cg23585270	chr20:43588720-43589230	TSS200	TOMM34	0.0498021
cg13170704		Body	IPMK	0.0498289
cg21174055	chr9:139090420-139095472	TSS200	LHX3	0.0498722
