# Supplementary material for: Gut Microbiota Composition Is Associated With the Global DNA Methylation Pattern in Obesity
Source: Front Genet. 2019 Jul 3;10:613. doi: 10.3389/fgene.2019.00613 (PMC6616130; doi:10.3389/fgene.2019.00613)
Supplement: Table S5 — Genes differentially hypomethylated and hypermethylated in both whole blood and visceral adipose tissue. [file Table_5.xlsx]

## Sheet: Up_hypermethilated
Both	only Blood	only VAT
BRSK2	GOT2	ADCY1
RPS27L	ELAVL2	SNORD115-29
ATP2B2	CSGALNACT1	PRKCB
FMO1	COL4A3BP	SLC22A23
CDS2	GKAP1	EMX2OS
GNG7	KALRN	WT1
NFATC1	AP4E1	PCSK5
PTK7	JAK2	NKX2-2
FAM78B	PRPF40B	KLF12
RERE	IRF9	SHISA7
C8orf74	DDX6	CSMD1
EXT1	ROBO1	FBXO32
CFL2	ITPRIPL2	LRP6
HNRNPL	ANO1	SLCO1B7
HP1BP3	ISL2	TAF13
MCC	KLK1	POTEH
PTGER1	SNRPF	RGS14
SDK1	TGOLN2	HPCAL1
TMEM20	GAD2	ARHGAP24
BAT2	HSF4	LOC101928516
DIP2C	LOC100128164	MVP
PRPH2	TMEM56	METT5D1
SND1	ARHGEF3	C5orf58
FLJ23834	ZNF283	XKR5
BAT1	PAX5	ANKIB1
AXIN1	HMGCLL1	NFASC
ZNF516	RCOR2	RRP12
FRMD5	PRKCA	SEC14L1
LEUTX	FOXO1	ABLIM3
HDAC7	SEC31B	PITX2
ZNF627	PLXND1	MIR646HG
METTL15	SLC7A6	LRRC56
TRIM31	TEKT2	CD82
COL16A1	ABCC4	CCNB2
C9orf171	ADARB2	PHB2
GAP43	NBR1	FMN1
AQP11	ARFGAP1	ZFYVE19
PDZD2	NPHP1	MYH11
WWOX	CSNK1A1P	MRPL54
DPYSL2	HIST1H2AM	RPL30
YJEFN3	KLHL6	MAST1
GRK5	HAGH	ZNF766
CACNA1H	MYO9B	PACS1
CCDC134	MAD2L1BP	G3BP2
KIF16B	LTBP1	FNBP1
IGF2BP2	ERCC2	POU2F3
JOSD2	C20orf95	CTNNA3
ATF6	TMEM90B	PRDM15
CERS2	DNER	PKD1L2
POLR1C	SLC27A6	GLIPR2
LOC101930010	STAT5B	SDCCAG1
TET1	RAB11FIP1	PAX3
NUDT16L1	KIAA0355	GUCA1B
SPATA13	MTFR1	STRAP
CNTN5	SPATA24	HIVEP2
CAV3	HSPA12A	VGLL4
C9orf152	L3HYPDH	CECR7
INADL	ESR1	PHLPP1
SEZ6	ZNF384	MGC45800
HLA-DPB1	C1orf128	LILRB2
DUSP6	L3MBTL2	KRCC1
ROPN1L	MDH1	DLG5
LMNB1	H19	ROR1
GPATCH3	C7orf52	DDX43
LINC00299	SACS	DAPL1
CLDN7	KIAA1715	KIAA1217
PRUNE2	SLC43A2	PYCARD
GCNT2	ELP4	NSUN5
MACROD1	CPEB3	NRROS
GOLGA3	FMNL1	ZBTB16
PPM1K	NUMB	FAM155A
SPOCK1	CNNM2	PALLD
CHRNB1	R3HDM2	PSD
FAM20C	LCMT2	AKT2
LPIN1	FAM171B	HECW1
MRPS16	THAP5	HLA-DPB2
WWOX	CADPS2	NPAS2
ZNF133	ABLIM2	EFCAB6
PCSK6	CELF4	TLE3
RIMBP2	CYP39A1	S100A2
WNT3	BTBD3	HOXC8
KIAA1409	C21orf29	LOC101927488
CREBZF	DEM1	COL6A3
SLC38A4	EXOG	SKAP2
BMPER	JMY	ABCA2
SMIM5	PARD3	CDH23
ALPK1	FEV	TBCE
CYB5R4	ZMYND11	VPS52
RPH3A	CENPL	AAK1
COL11A2	USP46	UQCRC2
RHBDD2	COL4A1	ACAD8
POU6F2	RPS6KA2	ABLIM2
YWHAZ	LOC648987	KCNB2
PISD	WHSC1L1	DST
ZBTB8OS	SKIV2L	SUB1
	IGF2R	NFX1
	RANBP3	KNDC1
	ANKRD30B	SHMT1
	RASD2	CAPN8
	ADIPOR2	LINC01339
	MAPKAPK5	ZNF200
	EZH1	CEP57
	SNCAIP	SLC8A3
	GNAQ	PGAP2
	POGLUT1	TUSC8
	FZD5	C11orf41
	PDE1C	SLC44A5
	OVOL1	ANKRD5
	PRDM16	TUBGCP2
	TRIM5	SWSAP1
	SGIP1	TRAPPC9
	ARNT	RYR1
	SAMD10	LINC01435
	CACNA1A	SFMBT2
	PPP3CB-AS1	NEIL3
	IGF2AS	CDRT1
	UBE2N	YJEFN3
	PGP	FBF1
	SPNS1	TLX1NB
	DDX10	LOC101929282
	TENM4	LINC01088
	CCDC64	ADARB2
	PTCHD4	HOTAIR
	RFFL	CYP4F12
	GPN3	CHODL
	F3	TLN1
	LOC149950	KCNAB2
	MRPL20	ETV4
	TEAD4	ITGAD
	FAM98A	CDH4
	MBOAT2	NEU1
	PRKG1	GGACT
	SYNGAP1	LINC00499
	CSRNP1	EAPP
	F2RL1	LIPC
	WNT10A	LRP1B
	MTMR9	CMIP
	SLC38A2	RORA
	AGBL4	ITSN2
	OR2L13	STK3
	C3orf52	TXNRD3IT1
	TUSC2	LOC340512
	C16orf93	PCDHB5
	UQCR11	TCERG1L
	ZNF688	RPS12
	C3orf67	SHISA6
	SETD5	CAMK2A
	C3orf18	NCLN
	SEC14L5	CLMN
	USH1C	TMEM209
	ZNF345	VTI1A
	MAP1B	NEK7
	FGF14	C20orf112
	RUNX1	FGFBP3
	GCNT1	TUBGCP3
	PAPPA2	ID2
	FREM3	GJB7
	CDK19	C15orf41
	CNTN4	ZNF793
	PLCB4	KCNQ1
	RBM25	TRIM55
	RPH3A	ZNF783
	NNT	C17orf62
	ICAM4	CUL1
	VIM	EMX2
	PARD3B	OTUB2
	LYSMD2	SLC35F3
	SYT12	KCNMA1
	KHDRBS1	KCNN4
	LIN54	SAG
	PLBD2	ANKRD11
	SHISA7	MIR548H4
	TACR3	ME3
	SC65	UNG
	ACTR3	TFAM
	CMTM7	SEMA6B
	PTPRN2	MGC23284
	HES6	DUSP19
	ANKRD18B	HOXC10
	MCF2L2	LINC00662
	POLR1B	ANXA11
	LOC102723828	SLC19A1
	ZNF579	STRN
	GAL3ST4	MYO16
	ANKRD33	C10orf71
	FAM49A	GMDS
	ENPP1	ENO1
	IFT20	OR4C16
	TSHZ2	PPFIA1
	IL7	GALNT9
	CKLF	SLC38A9
	NIM1K	SIK3
	PTH1R	LOC102467223
	TBR1	GRM5
	HTR1B	LINC00343
	SCNN1A	CDHR1
	ANGPTL6	GALNTL4
	GRIA1	NEO1
	PPP4R3A	CLSTN1
	SCN4B	MYO18A
	LUC7L3	DEFA4
	DBT	OCA2
	GABBR1	DPH7
	MIR1208	H1FOO
	MSC	MMP17
	PRDM11	HOXA7
	PTPLAD1	GLI3
	RAB39	DISC1
	TMEM206	UBAC2
	BTBD6	SNORD38A
	TRPS1	OLFM4
	XRCC5	TMEM207
	ANKLE2	EDEM1
	KIAA1310	MALL
	KIDINS220	SBNO2
	POLS	ANKRD28
	GFPT2	SRPRB
	ZNF230	DNAH3
	C11orf85	SLC16A14
	NPPA-AS1	UMOD
	OTX2OS1	ZNF646
	FAM25G	NDRG1
	PCBP3	NCAM1
	LOC101926908	CLRN3
	NET1	IL1R2
	CRMP1	CSMD2
	DEDD2	PLXNA1
	VEGFB	HOXA11AS
	PANX1	IPMK
	LOC285074	STMND1
	OPN3	TBC1D8
	TAGLN2	CPD
	HDHD3	PPP3CC
	EZR	EFCAB10
	SSC5D	MBD1
	FBXO7	ADRBK2
	SOX7	C4orf19
	PHACTR1	HS6ST1
	OSR1	C10orf93
	COX5B	RPS6KA4
	LRRC56	DOCK1
	POLR2H	GUSBP5
	LRRC45	TAF4
	C5orf13	NUS1
	STK3	AXL
	ARL4A	LINC01040
	PPWD1	CHTOP
	HDGFRP3	HPSE2
	CNNM2	CLNS1A
	TSNARE1	LOC146880
	C10orf76	CLCN3
	ARFIP1	LUZP1
	MYOCD	IGSF21
	E2F6	SPATA5
	TMEM191A	PDE3A
	KCNK12	PPFIBP1
	IQGAP2	ATP7B
	TMEM63C	CSGALNACT1
	PRRT3	CDH4
	CHAT	FAM53A
	C4orf42	SECISBP2L
	MIR155HG	AMOTL2
	MAML3	ZNF354A
	EGLN1	SLC6A19
	TPP2	MIR3972
	ZNF281	DEAF1
	IQCD	TRIM56
	FAM129B	TATDN2
	SEC23A	MIR196A2
	IER5L	MPDZ
	INPP5A	ARNTL2
	GPR133	PEX14
	CNO	SNORD115-9
	FAM73B	ATM
	TBX15	VPS53
	RTBDN	PYCRL
	SPOCK2	ACSBG2
	ARHGAP11B	WHSC2
	KCNQ2	ALX4
	PARP1	COL13A1
	HNRNPU	ACSBG1
	CCDC40	AHRR
	AP3S2	FGF18
	USO1	ISCA1
	LOC101927066	FAM102B
	DDN	CREM
	LINC01250	FOSL2
	PIAS4	ENPP1
	GART	SMYD5
	WDTC1	BCL11A
	PACRG	CPNE6
	GTF2E2	MYH9
	PROM1	MED8
	DNAJC19	PRDM6
	NKX2-5	TRUB2
	CDA	ASPRV1
	NDUFC1	NCALD
	BCL9	AIP
	SELK	LAT2
	PDE1B	ABCG4
	ARL6IP4	IL16
	C20orf108	CDK20
	C14orf132	DLG2
	PIK3AP1	CUBN
	DEPTOR	RIPK1
	DPP6	RPS8
	ARSB	MCTP1
	IP6K2	TRIM21
	MIR663	CCDC102B
	DUSP1	OBFC2B
	POM121L12	KCNA6
	TLR9	MADCAM1
	TBC1D20	NAA25
	SNCAIP	GPR132
	PSMB8	TOX2
	RNF6	PRPF40B
	TMOD3	EFR3A
	LSAMP	GALNT7
	HHLA3	OPA1-AS1
	JARID2	GPR55
	SCCPDH	ANAPC10
	GPR98	BATF3
	TECPR1	FYN
	RAP2A	IL4I1
	ADAMTS19	PARP4
	IKZF3	PRAME
	CFL2	COX7B2
	KIAA1919	CDYL
	C19orf76	FXYD2
	PRLHR	EXD3
	HMG20A	RPL34-AS1
	WISP1	CARM1
	CACHD1	CPNE8
	GNAS	RNF141
	TTC3	ATXN1
	SORBS1	BLZF1
	ASTN2	KIDINS220
	YPEL2	PIK3C2A
	CNR1	EEFSEC
	LRRC41	T-SP1
	STK16	SNORD115-7
	GABRB3	GALNTL6
	POLR1A	PCBP2
	STK39	LOC102723661
	BICC1	IKZF2
	NPR3	PEBP4
	KRAS	NGF
	WSCD2	LPXN
	SEPW1	GPC1
	LOC646982	NFATC1
	RCOR1	VIPR2
	GPT	MAD1L1
	RRP1	TMEM39B
	NBPF8	TCEB3-AS1
	RAB30	ZC3H12A
	UFC1	HSD17B4
	CBLB	ABCG8
	GRPEL2	LRRC43
	DUSP15	ADPGK
	PMEPA1	TMEM63A
	ITGA6	EIF3G
	JUN	PET117
	LOC100287592	C10orf95
	PEX10	TTC34
	SHANK2	FBXO47
	KIAA0182	CCDC26
	C3orf31	SOX1
	2005-08-31	COBLL1
	EYA2	TP53TG3D
	SLC29A1	LPIN2
	PLSCR4	LGALS9
	MEIS3	COL25A1
	PLEC	KDM2B
	MAP3K14-AS1	CDC42BPA
	METAP2	CASP2
	C1orf144	LRRN4
	ARNT	MCC
	CEP57	SNORD85
	SBDSP	IL7
	MYO6	ALG10B
	SNORD45C	ARMC2-AS1
	LOC283177	GPATCH2
	CCDC90A	TMEM176B
	HTA	OSBPL10-AS1
	FAM171A2	FZD6
	NANOS3	HAGH
	PARP15	SAP25
	HPR	LYPD1
	IL18BP	OSBPL11
	TJP2	AKR1B1
	PAPSS1	BBS1
	ZBTB12	CREM
	TBRG4	TEAD1
	GPR123	CASS4
	MOB3A	SMOX
	VWA3A	RALGAPA2
	CEP164	SCLT1
	CPNE5	ZNF573
	HACE1	NUP35
	TRAP1	IL10
	COL11A1	LOC652276
	OLFML2B	CBFA2T3
	RFX1	IGF1R
	FARP2	APOC2
	SRPRB	CD300LB
	LOC284276	SNORD115-19
	TRAK1	YPEL5
	DYNC1I1	AMPH
	ZNF560	PGCP
	ABCB9	LPA
	IARS	PRPF31
	ESPN	FAM20C
	KDM4A	PRDM11
	ZNF417	JARID2
	EFR3A	TANK
	SVOPL	LINC00189
	DNAJB14	WDFY4
	KCTD17	NRXN3
	UTRN	SPRED2
	LIFR-AS1	KIAA0125
	KIAA2018	DKFZp434L192
	USP21	CYB5D2
	ARID4B	SNX2
	CDH13	PHLDB1
	STAT3	NCOA6
	RNF139	ANK3
	STX11	FKBPL
	LZTS2	CAV2
	CTNNA2	LTB4R2
	SLC6A12	GCNT2
	SFTA3	ZDHHC14
	SMURF1	LOC101928075
	NDUFAB1	GALR2
	SV2C	BICD2
	HECTD2-AS1	KCTD19
	MAST4	JAM2
	CTNND2	POU2F2
	CNR1	NUDCD3
	PIFO	SDAD1
	MALL	RSPO2
	C6orf174	C5orf48
	MEGF8	TMEM200C
	FXYD6	LOC100506159
	LOC285593	RUNX1
	DARS	TBC1D7
	IL17RC	ERVMER34-1
	FAM107B	TIMP2
	PTS	CCDC7
	HOTAIR	LOC100506639
	AGPAT4	GOLGA4
	LOC100129716	TLR1
	SHISA6	DNAH10
	GNE	PLXDC1
	ABCA5	OR13C2
	VEPH1	SORCS2
	RFESD	SRGAP3
	JMJD1C-AS1	LINC01094
	RASSF7	PCBP1-AS1
	VGLL3	PRR23B
	DGKH	DPH1
	C20orf85	C18orf25
	GMPR2	CAMK1D
	RPL32P3	ADAM28
	ILF3	NARFL
	ZNF207	FAM27L
	SARDH	TGOLN2
	LOC100125556	PGM2
	KDM3A	HIVEP3
	CPLX2	PBX4
	MKRN1	CSMD2
	ATRNL1	CARD9
	POMT1	ADAMTS9-AS2
	APBB1IP	CTAGE5
	GABRA5	TRPM1
	ARF5	KITLG
	FILIP1L	SLC39A1
	TOX	BLVRA
	ESR1	CNTN5
	C16orf70	EXD3
	SAMD3	C9orf114
	UROC1	MIR299
	ST8SIA5	LOC613266
	GAP43	ZNF280D
	SYT2	FYB
	HLA-B	MAN1C1
	CCNYL1	LINC01411
	NUPL2	PLCE1
	DNAH2	PIGBOS1
	NEK10	HOXC11
	A2MP1	ESR1
	ZNF774	WBSCR17
	PLBD1	FAT3
	BDNF	CAMKK1
	KAT5	SERGEF
	SORCS2	LOC100302640
	STK38L	FAR2P1
	CCT7	ZMYND10
	LOC102723661	BRD1
	OTUD3	LOC101927070
	RAB33B	SLC39A4
	TOP3B	ST7
	LOC399959	NAALADL2
	CTD-2201E9.1	GALNT13
	MEF2C	ATP5L
	WDR85	LOC84740
	ATP6V1B2	CCDC21
	TMIGD3	DLG4
	HELLS	CLIP4
	KCTD7	JAG2
	SHANK1	GATC
	CASZ1	PNKD
	H1FX	KCTD17
	APBB2	TRIP13
	CPA5	ULK1
	SATB2	SRCIN1
	BCL2L10	TFR2
	CCNJL	DENND1A
	SERPINA3	HAUS8
	SARNP	LOC102477328
	TACC2	MICALL2
	C6orf127	MGAT5
	CCND1	XXYLT1
	ZNF155	EIF4E3
	SMARCAD1	CD226
	CAGE1	KDM4C
	MRPL23	LOC90768
	FITM1	TBC1D10A
	DAGLB	LINC00649
	ATXN1	LOC100128822
	ROBO1	TIGD4
	WDR63	DEDD2
	TRH	RARRES1
	KCNC3	PHACTR3
	GSG1L	P2RY6
	MCM3AP	SDC1
	HPCA	SLC39A11
	C6orf142	RTN4RL1
	LRRC8E	KIAA0556
	LINC00536	VAC14
	CCER2	FAM86B2
	PTPRN2	RHOT2
	AHCYL2	MIR3132
	TWSG1	TFIP11
	VAV2	MGC16384
	CHFR	ST7-OT4
	SLX4	GPR18
	MYO15A	SFRP4
	AP1S3	HLTF
	PINLYP	CHN2
	TWIST1	FKBP1B
	MERTK	MECOM
	SLC25A17	SPAG9
	SMARCE1	NRG3
	NUDT3	ZNF709
	GEM	IRAK3
	POLR1D	ATG7
	VCPIP1	C9orf3
	KATNAL1	TNS3
	PPAPDC1A	COL16A1
	LCT	LINC00989
	MYEOV	RGL2
	TRIM37	LINC00607
	SSPN	IL17RE
	TMC2	C2orf89
	CCDC41	GULP1
	KLHDC4	PDPK1
	ALPP	CNTNAP5
	RNF220	STIM2
	C11orf57	GFOD1
	DGKQ	TECTA
	ARMC10	SPRR2C
	HIST1H2AI	EBF3
	CYR61	FANCA
	IL19	FER1L6
	KCNMA1-AS3	ARHGEF25
	UBE2D2	FLT1
	ALKBH7	MMP2
	CLEC16A	TRIM60
	DUSP4	CES3
	DRD3	FAM163A
	GALNT14	LRFN2
	GABARAPL2	C4orf45
	KRBOX1-AS1	NEK9
	NAPA	ZNF197
	CDC20B	COLQ
	NDFIP1	RAB17
	SKOR1	ALDH3B1
	PTPRT	RAB28
	CYP27A1	FAM168A
	HEPACAM	DNAH17
	BLZF1	SLC12A7
	SCN3B	ANKRD26P1
	CHP	WDR66
	SHANK2	SLC2A14
	IKZF1	LINC00922
	BANP	APP
	WDR4	NME2
	MAP4K4	ANGEL1
	UBXN11	RPS15
	KAAG1	ABCC11
	IRAK2	LSR
	GRIP1	WWOX
	SLC4A8	LOC441666
	MPRIP	UBE2D1
	C1orf94	NXPE3
	FABP5	LHX8
	ALDH1A3	ABCC3
	ZBTB38	COL9A1
	TBC1D5	BCAP29
	PRSS16	CPNE2
	SYTL3	SPC24
	HIST1H3J	ZNF385D
	BTBD2	LINC01604
	ZBTB9	TRIM26
	DCAF12	APOB
	CHORDC1	SF3B3
	ANGPTL2	PDCD4-AS1
	LRCH3	CYP7B1
	NUTM2G	TAP2
	SRCIN1	STOM
	ACSF3	CDK6
	RBM5	LINC01585
	OR2C1	LINC01605
	CCDC85C	C4BPA
	TMEM177	LINC01572
	BCAR3	CREB3L3
	TMEM167B	ENOX1
	BCAM	APOL3
	RNF25	CSK
	KCNAB1	PC
	C19orf10	TRANK1
	MIPOL1	AFF1
	KLK11	PLEKHA6
	LRFN3	GRB10
	TBC1D16	PPAN
	KLC4	MYO1C
	ATP13A5	SLIT3
	NGFR	DOK7
	AKAP12	GFPT2
	PRKRIR	PSMC6
	OR51B5	RGS7BP
	WNT6	C1orf87
	DSP	FGF10
	SPRR3	GTF3C6
	SEPT7-AS1	IL16
	ZNF621	IL12A
	CDKN1A	EIF3B
	LRRC10B	C16orf54
	HIVEP2	APC2
	CLDN10	SF3A3
	HECTD4	LOC440982
	ESRRG	CEBPE
	SMC5	NEDD1
	CACNA2D4	TNFRSF9
	LOC100128076	GNAI3
	TAF4	PTK2
	PDCD2L	MED9
	FGF10	ZBTB20
	THADA	C10orf105
	GRAMD3	POLG2
	LOC642006	KCTD10
	RNF182	OR5E1P
	BECN1	SIAH2
	MIR548F3	ABI3BP
	DAW1	CPA5
	CUL7	PRR5L
	C9orf122	FAM26F
	SGTA	MED10
	CNIH3	ZC3H7B
	VGF	PHACTR4
	AIDA	FOXP1
	FANK1	ESRRG
	PAX7	DEFB121
	C2orf73	GPR65
	GOLGA8C	NPAS3
	SSR3	C1orf130
	P2RX2	INS-IGF2
	CHST13	APPL2
	ASAP1	PCGF3
	BCAR3	CUL7
	DLGAP4	SSR3
	OR1J4	2005-08-31
	LOC102467655	FBRSL1
	WDHD1	ATXN1L
	XKR5	OTUD4
	FOXL1	DLGAP3
	CNRIP1	P11
	AKNAD1	PDE4D
	MAFA	C22orf27
	ZNF48	NRG1
	DLGAP2	RAB31
	KCND3-AS1	DGKH
	IWS1	CDKN1C
	KIFC1	CCKBR
	TRIM17	TSPAN9
	FZD8	KRT28
	PLIN1	GNA15
	PTOV1	TRPS1
	HMG20B	LINC00492
	DLEU7	C5orf20
	TXNDC15	ETS1
	ZEB2	PTPN7
	AFF3	HNRNPA3
	ADAMTS14	CCDC150
	MYT1	ATP6V1A
	BAIAP2L1	FBXL18
	PHF21B	SETD7
	MAP4K1	PAIP2
	RAD51	MAP3K5
	TP63	GOLGA6L2
	SYNGR3	C19orf60
	CEBPD	MCF2L
	ARHGAP9	SHANK2
	CCDC28A	ECHDC1
	MKRN2	FARS2
	SYT3	MAN1A1
	SSBP3	CILP2
	SLC12A7	SLC18A1
	OSM	BACH2
	MYLK3	OR3A4
	RNF17	ENC1
	ZNF501	BLCAP
	MRPS6	RPL21
	TRPM3	CEBPZOS
	DHRS1	ROPN1L
	ACOX3	DLX5
	TBCD	PRDM12
	PCDHGA4	SLC25A30
	UNC5CL	LOC400927
	CHST6	C19orf45
	TCF4	SNX29
	GALNT6	CHD3
	PSMD8	MICALCL
	WASF2	LOC100506393
	CCDC33	HAMP
	PTPRE	MTUS2
	NLRC5	PPFIA2
	SYNE2	ERLIN1
	TRPM4	FNDC5
	C1orf70	ACSL1
	PDE4DIP	SLC7A8
	HLTF	CXCL16
	CDH16	HOXA9
	RNF130	XRCC1
	ZFR	APTX
	KLHDC7A	LY86-AS1
	RPN2	LINC00992
	GUCA1B	NMU
	SLC35B4	BSCL2
	NPAS1	EIF4G3
	ACTR3B	AJAP1
	C9orf96	MATN3
	MAST1	PTPN11
	GATSL3	OSM
	LINC00343	MIA2
	VPS26B	ITPRIP
	DDA1	OCLN
	MBD3	SYN3
	TUBB3	PALM2
	CILP2	TLE1
	TIFA	KANSL1
	CCDC57	SLC6A2
	PDILT	FGFR1
	PFN1	GTDC1
	C10orf54	TACSTD2
	SKAP1	INTS7
	WDR16	VAV2
	LOC100302401	NYAP1
	RELL1	SLC13A1
	SNORD115-39	HSP90AB1
	LOC338758	LOC440905
	NXF1	GNB2L1
	MRPL49	ZFYVE28
	UNC84B	KATNAL1
	TBC1D10A	TEX19
	LINC01134	CDK5RAP3
	ZNF69	ORC2
	C6orf150	UPP1
	ZNF7	FNTB
	SND1	ZMAT4
	LRP6	HLA-DPB1
	C17orf98	SAMD9
	ATP6V0A1	HHEX
	DYM	VWA1
	ABCA17P	LOC728730
	PDE9A	NID1
	DKK3	STAG3L5P-PVRIG2P-PILRB
	TUBB	SNORD116-9
	AMOTL1	NT5DC1
	ANKRD16	CHL1
	TSSC1	PRR5L
	ECE1	BRINP3
	P2RX5	LOC101928161
	GOLIM4	ASAP1
	NRXN3	ATP8B4
	CINP	RRBP1
	IL17REL	TBX21
	PLCL1	PTPN20B
	DEDD2	CEACAM7
	NEO1	KEAP1
	UCHL1	EBF1
	KLF13	COLEC11
	SPON1	STAM
	LHFPL2	ZMYM4
	TMEM123	SLC25A27
	VPS28	FBXO48
	LGR6	C15orf53
	BSDC1	ZNF323
	BBS1	NXT1
	ATL3	ZMIZ1
	MED12L	ADAMTS10
	APOBEC3F	SULT2B1
	PION	GMDS
	HTT	ATF6
	INTS10	EHBP1
	KLHDC9	FNBP1L
	DKFZP434H168	NEFM
	DIS3L	GPR152
	FRAS1	UNC5B
	HDAC7	WRB
	EPB41L4A	KSR1
	EIF4A3	BLM
	ADAMTS20	MUC16
	KIAA1217	UBOX5-AS1
	ABR	ZCCHC8
	RAB37	C6orf123
	MAP3K4	TM4SF1
	ZHX3	AXIN1
	MIR330	GLIS3
	ETV6	LINC01057
	RPA3	THSD7B
	C1orf38	PTX4
	PTK2	C20orf96
	MARK3	RPL4
	SGK1	VMP1
	GPSM3	RRN3P2
	UPK2	STAT5B
	IL1A	CNTN2
	ANKRD42	N4BP2
	BNIP1	MTURN
	RAB23	TOP1MT
	UGP2	CSNK1A1
	TOP3A	NT5DC2
	ATHL1	TSPAN15
	FAM184B	SEL1L3
	COX7A2L	ATP6V0A4
	ZNF69	CAMK4
	NR2C2AP	PTGIR
	C5orf34	MCEE
	IL6ST	SLCO5A1
	GTPBP4	WDFY2
	MICAL2	CLDN15
	SPATA18	PITPNC1
	ING2	FNDC1
	NDUFA10	FAM170B-AS1
	NFIA	HRNBP3
	ARHGEF7	TTC13
	PCLO	ITIH1
	TEKT3	CDCA7L
	CLCN2	PGBD5
	GNAT3	TST
	INPP4B	VSX1
	IFITM3	TRIM39
	PIP5K1C	SLC25A35
	NCOA2	TNNT3
	CLIP4	PSMB9
	WNT7B	SNORD116-28
	MEIS2	TYW1B
	PCDHA10	DOCK10
	DCLK3	PRNP
	PROSER2	SESN3
	ENOX1	LHFPL3
	EGR2	ARHGAP26
	IRF2BP2	SERPINB6
	PPIL6	SAA4
	LOC374443	SDHA
	LYPLA2	SELP
	KCNB2	SEC16A
	JPH3	SYT3
	TMEM238	ADORA2B
	RMDN3	PEX13
	ADAR	GNL1
	CORO7	SFT2D3
	LPCAT4	KIAA0182
	CCND3	RNF139
	SCN5A	ZBTB12
	MIR183	BMP7-AS1
	NDRG2	C6orf221
	HAR1B	LILRA2
	ADAP1	TTC7B
	GCHFR	C17orf69
	DPYSL5	SRP54
	TRERF1	UNC5A
	SERPINF2	NRCAM
	PARK2	GPBP1
	UBXN11	C17orf74
	C7orf33	CKLF-CMTM1
	WFDC10A	MCM10
	ZWILCH	MECOM
	OAF	MX1
	SRP14	TBCD
	RERG	FRMD1
	SLC22A23	CASR
	TTLL10	SLC28A1
	TM2D2	GABBR2
	KIAA0513	CMC2
	SUPT7L	RARB
	ASTN2	LOC100128573
	ACOT7	COL4A3BP
	APPL1	FUT9
	LOC101929095	MIR526B
	GPX4	LARS2-AS1
	TOMM20L	STEAP3
	ARNTL	TBX15
	HBS1L	FIGNL2
	ONECUT3	CCNG1
	VCP	GATSL1
	CDK6	SIGLEC12
	PIK3R2	FLNC
	CCNI2	NCOR2
	ZNF552	ZNF365
	FZD7	CCNA1
	PHACTR1	GABRG3
	UTP14C	C19orf66
	C1orf151	SLC35F6
	PLCB1	C1orf106
	LOC102724094	MFSD9
	CDR2	NRM
	BAZ2B	AGRN
	NALCN	PADI1
	ACSS3	SLC5A10
	SLC25A29	MIF4GD
	UNC79	LACAT8
	CLMN	CHRM4
	PAPSS2	OLFML2B
	PLCH2	BAGE
	RASA3	TOX
	MRPS35	BHMG1
	TMEM204	KIF16B
	LY86-AS1	LOC283683
	ZC3HAV1	PIEZO2
	NREP	SP9
	CDYL	PCNT
	EHD4	STARD5
	CCNY	PCNXL3
	KIRREL3	KCNQ2
	TIAM2	BPHL
	SUPT4H1	CEP76
	RABGAP1L	DCTN1
	RUFY1	UBE3C
	RNF130	NIPAL3
	LOC101929034	MRPL1
	MIR3621	UNC5D
	AP2S1	FER1L5
	GRM8	TFAM
	GRM5	DYM
	SIGIRR	ALLC
	LACTB	EPHB3
	MKRN2	HS3ST2
	TMTC4	ADGRV1
	COL11A1	MOB3A
	C9orf3	APBA2
	NPLOC4	RNF216L
	NDRG1	ROBO1
	CYP26C1	S1PR4
	GNAI2	SBF1
	LOC387646	RUFY1
	MCTP1	PSMB8
	CELA3B	OSBPL5
	ANP32E	OR3A2
	TNXB	FAAH
	SRMS	CCRL2
	CSF3	RAB27A
	MCF2L	TMX2-CTNND1
	HCRTR2	NFYC
	UBTF	LOC283177
	FAHD2B	KLF7
	MCTP2	NYAP2
	MESP1	LOC340074
	APC2	ATM
	SUMO3	GPR133
	LPGAT1	CD4
	CNP	UNC93A
	HPX	ADAP1
	CIZ1	CCNB1IP1
	ADCK2	FLJ43860
	GPX7	RNF150
	LOC101928794	LOC285074
	KNDC1	CASP14
	RNF2	2000-07-31
	TIAM2	FXYD2
	PAR5	CASKIN2
	DSCR3	KMO
	C16orf52	SBF2
	HSPA2	RNASEK
	KCNQ1	SLC37A4
	NAA16	C22orf28
	KCTD17	SCAP
	KRTAP5-3	TGM2
	SNORD116-29	SPSB4
	CMPK2	2015-09-08
	FAM19A2	KCNK10
	MYH9	MAP7
	ZNF295	ASCL2
	CTTNBP2	TUBA3C
	PABPC4L	EIF4E3
	KCNIP2	ITGB2
	PAG1	MARCO
	TRABD	GATM
	TAF4B	STRIP1
	ADARB1	NKD2
	FLJ32065	UBAC2
	CCNJ	CDKN2B-AS1
	LOC285766	ANTXR1
	MC5R	CACNA1B
	ZNF521	TMBIM6
	RFXAP	ESRRG
	DAB2IP	NCRNA00200
	PRIM2	TUBGCP6
	SATB2	NPHP4
	MCC	B3GNTL1
	CDKN2B-AS1
	NARS2
	PES1
	RARA
	PTAFR
	GRK6
	RPTOR
	RGS12
	IL19
	ITIH5
	MIR548H4
	AGRN
	HSPB6
	RBFOX1
	DGCR6
	PPP4R3B
	RSPO2
	THEGL
	DNAJC28
	TXNL4B
	MIER1
	ARHGAP42
	OXSM
	SNX17
	CMTM6
	NEIL3
	ERCC4
	TCEA1
	HOOK3
	EDEM1
	ST6GALNAC2
	ANKRD36C
	CERK
	E2F5
	C12orf43
	CARD14
	HHATL
	STX3
	ZNF321P
	OSBPL8
	AFF1
	STRADB
	GNA12
	PUM2
	EP400NL
	KCNN2
	TEPP
	PAX2
	TPM1
	SNORD89
	ANKRD33
	CTNND2
	FBXW7
	TMEM189-UBE2V1
	MPPED1
	ZNF623
	PSMC3IP
	FGGY
	CSF3R
	BAI3
	CD3E
	LOC25845
	NOD2
	LOC646999
	EXOSC6
	SNX31
	STX12
	RNASET2
	OLFM1
	APLNR
	RFTN2
	EPHB3
	TSHZ3
	IL4R
	PPL
	SHQ1
	PTPN3
	SPRED2
	ACCN2
	WDR53
	KIAA1468
	SPOCK3
	SIPA1
	NPHS2
	C10orf11
	ADRBK2
	NUBP1
	HDLBP
	GLIS3
	RARB
	NCR2
	ALG10B
	FAM176B
	RNPEP
	YPEL3
	JMJD6
	KCTD1
	C9orf167
	NR5A2
	PCDHGA8
	PLCXD3
	HOOK2
	OPA1
	XYLT2
	SBNO2
	LINC01499
	CSGALNACT1
	FAR2
	COL5A1
	DNMT3A
	EMB
	ZHX2
	STAG3
	RLN2
	SKINTL
	TUBB3
	EARS2
	DUXA
	ELAC2
	NDNF
	PFKP
	LOC401134
	ASAP1
	PPFIBP1
	VGLL4
	TIMM8B
	PCDH21
	ABLIM1
	DYNC1H1
	OPTN
	BASP1
	LTBP4
	EHBP1L1
	C16orf80
	DNASE2
	PPP2R5C
	BAIAP2
	NXPE3
	KIAA1239
	BRWD1
	MED8
	DLX5
	MSTO1
	DSCR9
	SRRM1
	KCNJ8
	CPSF2
	FNDC4
	GMEB2
	SPATS2L
	TMEM65
	NPSR1
	MTSS1
	LEAP2
	VWA5B2
	SNX18
	CCNC
	DST
	KRTAP10-10
	CCS
	SFRS3
	TAGLN2
	HSD17B14
	BCAP29
	GLRX
	KCNQ3
	STC2
	LOC728743
	FBP2
	ACCN1
	ZNF777
	SLCO4A1
	ANXA6
	GPATCH2
	COL5A3
	TMC8
	FAM86A
	BEAN1-AS1
	C1orf229
	TACR1
	TMEM132C
	ARHGEF25
	PLEKHA6
	RPS21
	PEX5
	ARHGEF10
	KRT85
	TMEM79
	GRAMD2
	AGTRAP
	SNHG9
	MGAT4C
	MUC5B
	TBL2
	PTGIR
	BARD1
	LOC283922
	LMBRD1
	ARPC5
	OCA2
	NT5C2
	RBM8A
	PFKP
	COL19A1
	ZNF423
	COL22A1
	CDS1
	CD247
	SUSD1
	TAF2
	AMZ1
	ACBD4
	DALRD3
	TF
	HCG9
	CDV3
	PEBP4
	MEIG1
	C16orf72
	GNAL
	ARMC6
	SRP68
	NBEA
	PCDHGA1
	CABYR
	C8orf84
	EYA4
	VWCE
	MSTO1
	ESD
	CACNA2D1
	TBC1D8
	C21orf70
	CLCA2
	ELMSAN1
	C19orf44
	LATS2
	RADIL

## Sheet: Down_hypomethilated
Both	only Blood	only VAT
PRDM16	ZFYVE9	ADCY1
GP6	CTRC	SNORD115-29
SLC20A2	AFAP1L1	PRKCB
IDO2	MACROD2	SLC22A23
ARHGEF10	MOBP	EMX2OS
GTF2H1	ZFP64	WT1
MAD1L1	HORMAD1	PCSK5
TDRD5	RANBP2	NKX2-2
GLYATL1	SLC26A4	KLF12
TRIM27	C4orf17	SHISA7
PARK2	C9orf27	CSMD1
TOLLIP	TUBGCP3	FBXO32
KCNH4	MRPL9	LRP6
LINC01160	STK24	SLCO1B7
UMODL1	BAT1	TAF13
LEO1	IQCK	POTEH
PACS2	CSRP1	RGS14
ATHL1	MC1R	HPCAL1
FARP1	ARMC10	ARHGAP24
TMCO1	KIFC1	LOC101928516
ANO1	PODXL2	MVP
PPP2R5C	MIR202	METT5D1
SDK1	PLK1	C5orf58
PGLYRP2	C11orf52	XKR5
PTPRN2	HNRNPC	ANKIB1
LHFPL2	PACSIN2	NFASC
LOC101927914	GTF2IRD2	RRP12
HIVEP1	LDLRAD4	SEC14L1
FARSB	PKD1L2	ABLIM3
RAP1GDS1	GPR160	PITX2
SSBP2	KIAA1609	MIR646HG
NBLA00301	RBL1	LRRC56
CDKAL1	FGGY	CD82
ATP13A3	PCID2	CCNB2
TSSC1	CREB5	PHB2
TMTC1	CACNA1G	FMN1
PFKP	CAMKK2	ZFYVE19
PRKG1	PDZRN3	MYH11
STK4	ERBB2	MRPL54
ADPRHL1	HENMT1	RPL30
PRCC	EXT1	MAST1
TUBB3	C21orf34	ZNF766
ESR1	ERC2	PACS1
OR4A16	AMOTL1	G3BP2
MAGI2	HSPA4	FNBP1
DHX16	IVL	POU2F3
INPP5A	RTN1	CTNNA3
LOC399959	ART3	PRDM15
DIP2C	ZNF219	PKD1L2
LARP4B	SPRYD5	GLIPR2
CROCC	IL17REL	SDCCAG1
ZBTB44	PDCD6IP	PAX3
BMPER	USP4	GUCA1B
HAGLR	SORBS2	STRAP
PWP1	XPO5	HIVEP2
FBXL16	DPH2	VGLL4
OPCML	DCAF5	CECR7
ZNF608	GNPTAB	PHLPP1
ADAR	CALHM1	MGC45800
FGF1	SPAG16	LILRB2
IGSF8	FDXACB1	KRCC1
	GRAMD1C	DLG5
	SETD1A	ROR1
	UQCRQ	DDX43
	ITPR2	DAPL1
	RAPH1	KIAA1217
	PRDM2	PYCARD
	JAK3	NSUN5
	FAM198A	NRROS
	WDR17	ZBTB16
	NDST1	FAM155A
	COQ6	PALLD
	MGC16275	PSD
	AKR1C6P	AKT2
	STRA13	HECW1
	EI24	HLA-DPB2
	KIF5C	NPAS2
	ATM	EFCAB6
	RAI14	TLE3
	ECHDC1	S100A2
	C1orf135	HOXC8
	KDM4B	LOC101927488
	LOC101929095	COL6A3
	SPATA13	SKAP2
	OSER1	ABCA2
	LOC283140	CDH23
	UBE2K	TBCE
	LOC100506457	VPS52
	GMCL1	AAK1
	MIR770	UQCRC2
	SLCO3A1	ACAD8
	PNOC	ABLIM2
	SNUPN	KCNB2
	LOC101927189	DST
	TMEM132D	SUB1
	LOC100129066	NFX1
	CEP128	KNDC1
	CCNL2	SHMT1
	FAM81B	CAPN8
	RPTOR	LINC01339
	INPP4B	ZNF200
	EGFEM1P	CEP57
	SULT1B1	SLC8A3
	ITLN2	PGAP2
	PCCA	TUSC8
	PTGER4	C11orf41
	PDE4B	SLC44A5
	B3GLCT	ANKRD5
	SLC4A8	TUBGCP2
	ENTPD6	SWSAP1
	MKL2	TRAPPC9
	LYRM7	RYR1
	BROX	LINC01435
	PTDSS2	SFMBT2
	MASP1	NEIL3
	U2SURP	CDRT1
	ATP11A	YJEFN3
	ATP2B4	FBF1
	GALNT9	TLX1NB
	PCDH15	LOC101929282
	SETD1B	LINC01088
	RFX4	ADARB2
	SERINC5	HOTAIR
	PGGT1B	CYP4F12
	TAF2	CHODL
	RERE	TLN1
	PTCHD3	KCNAB2
	HOOK1	ETV4
	DAAM1	ITGAD
	KTN1	CDH4
	CACNA1A	NEU1
	PPP1R9A	GGACT
	TOM1L1	LINC00499
	PKP4	EAPP
	PPIL3	LIPC
	TLR5	LRP1B
	CPA1	CMIP
	SLMAP	RORA
	PDE8B	ITSN2
	HECW1	STK3
	HIST1H4B	TXNRD3IT1
	TRIM33	LOC340512
	PLEKHA7	PCDHB5
	AHNAK	TCERG1L
	FHIT	RPS12
	TEN1	SHISA6
	SERP2	CAMK2A
	FIGNL1	NCLN
	PRRC2C	CLMN
	NR2C1	TMEM209
	OPCML	VTI1A
	PRKCZ	NEK7
	NDUFB4	C20orf112
	MAG	FGFBP3
	MON1A	TUBGCP3
	ADAMTS6	ID2
	ZNF14	GJB7
	MCOLN2	C15orf41
	TARS	ZNF793
	NCOA2	KCNQ1
	C10orf11	TRIM55
	USH1C	ZNF783
	ANKRD26	C17orf62
	HBD	CUL1
	FCRL4	EMX2
	DIP2C	OTUB2
	RPL5	SLC35F3
	PRKCE	KCNMA1
	GPHN	KCNN4
	KLHL29	SAG
	TRPC4AP	ANKRD11
	P2RX4	MIR548H4
	MIR758	ME3
	GPR161	UNG
	RNF213	TFAM
	KIAA0664	SEMA6B
	RBM26	MGC23284
	ROMO1	DUSP19
	COTL1	HOXC10
	SCNN1A	LINC00662
	CRYGA	ANXA11
	ORMDL3	SLC19A1
	TOMM70A	STRN
	ZSCAN21	MYO16
	PRR23A	C10orf71
	CLCA1	GMDS
	ARHGAP28	ENO1
	ATP8B4	OR4C16
	PKNOX2	PPFIA1
	TMOD3	GALNT9
	ARMC7	SLC38A9
	BCAM	SIK3
	SDCBP2	LOC102467223
	TUBGCP6	GRM5
	RAC1	LINC00343
	NISCH	CDHR1
	KLF11	GALNTL4
	SNRNP35	NEO1
	MEIG1	CLSTN1
	HOOK3	MYO18A
	GALNT14	DEFA4
	AMBRA1	OCA2
	TRIO	DPH7
	ABCF1	H1FOO
	FLRT2	MMP17
	ITPR3	HOXA7
	TCF7L2	GLI3
	ACLY	DISC1
	TBC1D22A	UBAC2
	CACNA2D1	SNORD38A
	ATP9B	OLFM4
	SETD5	TMEM207
	ARHGEF7	EDEM1
	LINC00963	MALL
	ZNF527	SBNO2
	L3MBTL4	ANKRD28
	OR5AK2	SRPRB
	ABCG2	DNAH3
	C2orf71	SLC16A14
	ARID5B	UMOD
	COL11A2	ZNF646
	IQCK	NDRG1
	IL15	NCAM1
	LOC728661	CLRN3
	C14orf2	IL1R2
	GPX5	CSMD2
	CRYGN	PLXNA1
	LYN	HOXA11AS
	KIF23	IPMK
	CKLF	STMND1
	NPHS2	TBC1D8
	IMPDH1	CPD
	TOMM20	PPP3CC
	NOSTRIN	EFCAB10
	C12orf48	MBD1
	SDHD	ADRBK2
	ADCY9	C4orf19
	CSE1L	HS6ST1
	C4orf51	C10orf93
	FFAR4	RPS6KA4
	AHRR	DOCK1
	CACNA1C	GUSBP5
	TOP1MT	TAF4
	AZI1	NUS1
	RGPD4	AXL
	VPS52	LINC01040
	SYNE2	CHTOP
	SNORA24	HPSE2
	STK38L	CLNS1A
	TUBGCP3	LOC146880
	KLF13	CLCN3
	FBRS	LUZP1
	ADAM22	IGSF21
	WDR59	SPATA5
	CTSC	PDE3A
	IPO13	PPFIBP1
	GLIPR1	ATP7B
	TMEM109	CSGALNACT1
	NBL1	CDH4
	SLC2A4RG	FAM53A
	ANK2	SECISBP2L
	C20orf195	AMOTL2
	TMIGD1	ZNF354A
	LOC63930	SLC6A19
	CMYA5	MIR3972
	VWF	DEAF1
	IRF2BP1	TRIM56
	C15orf57	TATDN2
	COL4A1	MIR196A2
	C14orf153	MPDZ
	ZBTB7A	ARNTL2
	ELL2	PEX14
	CETN3	SNORD115-9
	TEX101	ATM
	ST8SIA6	VPS53
	COL4A2	PYCRL
	ZNF788	ACSBG2
	PTPN9	WHSC2
	SLC38A6	ALX4
	SLC1A3	COL13A1
	NHLRC1	ACSBG1
	PDHX	AHRR
	PLCD3	FGF18
	DOC2A	ISCA1
	AP3D1	FAM102B
	MAGI1	CREM
	PLLP	FOSL2
	CLMP	ENPP1
	ATXN10	SMYD5
	ZFYVE1	BCL11A
	LINGO3	CPNE6
	HBS1L	MYH9
	SEMA6D	MED8
	KIF26A	PRDM6
	RAI1	TRUB2
	HN1L	ASPRV1
	ANXA11	NCALD
	SPRY4	AIP
	THADA	LAT2
	AFAP1	ABCG4
	SH3BP2	IL16
	MS4A3	CDK20
	MYO10	DLG2
	SIX3	CUBN
	PHTF2	RIPK1
	SRGAP1	RPS8
	HIST1H1B	MCTP1
	CPSF3L	TRIM21
	TOP2A	CCDC102B
	PXDNL	OBFC2B
	CRB1	KCNA6
	WDR1	MADCAM1
	NTM	NAA25
	UTS2D	GPR132
	RASSF7	TOX2
	TMEM41A	PRPF40B
	METTL24	EFR3A
	RAB1A	GALNT7
	TGFB1	OPA1-AS1
	RSL1D1	GPR55
	C1orf159	ANAPC10
	IMPACT	BATF3
	SERPINF2	FYN
	KCNQ1DN	IL4I1
	UBR3	PARP4
	TSPAN3	PRAME
	ARHGEF12	COX7B2
	TMIGD3	CDYL
	MSRA	FXYD2
	CNTN6	EXD3
	EPSTI1	RPL34-AS1
	CAMTA1	CARM1
	COPG	CPNE8
	C19orf51	RNF141
	BRMS1	ATXN1
	MIR212	BLZF1
	ZFP37	KIDINS220
	ITPR1	PIK3C2A
	EFNA1	EEFSEC
	TJAP1	T-SP1
	USP42	SNORD115-7
	YIPF4	GALNTL6
	LY6K	PCBP2
	RB1	LOC102723661
	CDK9	IKZF2
	RTP1	PEBP4
	NEK4	NGF
	SLC4A5	LPXN
	NINJ2	GPC1
	KIF15	NFATC1
	RANBP17	VIPR2
	LOC101928269	MAD1L1
	LOC286370	TMEM39B
	PPP2R2D	TCEB3-AS1
	ZNF407	ZC3H12A
	ARHGEF10	HSD17B4
	LDLRAD4	ABCG8
	CEP55	LRRC43
	C1orf156	ADPGK
	SHOC2	TMEM63A
	ASIC1	EIF3G
	PACRG	PET117
	EXOC3	C10orf95
	TEX41	TTC34
	NADK	FBXO47
	ACER2	CCDC26
	LMF1	SOX1
	CELSR1	COBLL1
	ZNF418	TP53TG3D
	FAM151B	LPIN2
	MTIF3	LGALS9
	DBNDD2	COL25A1
	EXOC2	KDM2B
	NIM1K	CDC42BPA
	WIZ	CASP2
	ZBTB20-AS1	LRRN4
	CACNA1A	MCC
	MYOZ1	SNORD85
	AARS	IL7
	RASA3	ALG10B
	LIMCH1	ARMC2-AS1
	HSF5	GPATCH2
	ADAMTS18	TMEM176B
	MON2	OSBPL10-AS1
	UBXN7	FZD6
	PHIP	HAGH
	WAC	SAP25
	DIS3L	LYPD1
	STK40	OSBPL11
	CELF2	AKR1B1
	STAU2	BBS1
	SSBP4	CREM
	RNF149	TEAD1
	STK36	CASS4
	RSPO3	SMOX
	ABR	RALGAPA2
	RSF1	SCLT1
	ZC3H14	ZNF573
	IL20RA	NUP35
	DHX37	IL10
	PHLPP2	LOC652276
	NAT15	CBFA2T3
	NSUN6	IGF1R
	FOXN3	APOC2
	RYBP	CD300LB
	PPIL6	SNORD115-19
	PLK2	YPEL5
	PAIP2	AMPH
	U2AF2	PGCP
	MPDZ	LPA
	TNXB	PRPF31
	BSPH1	FAM20C
	PRKRA	PRDM11
	FRRS1	JARID2
	ARHGAP22	TANK
	CDC16	LINC00189
	PXK	WDFY4
	CYP2U1	NRXN3
	CASZ1	SPRED2
	CCDC41	KIAA0125
	SPDL1	DKFZp434L192
	RTTN	CYB5D2
	ZNF416	SNX2
	C16orf61	PHLDB1
	SAPS2	NCOA6
	NEB	ANK3
	C5orf47	FKBPL
	GLT1D1	CAV2
	LOC101928767	LTB4R2
	SPPL2B	GCNT2
	COX7A2	ZDHHC14
	ASCL3	LOC101928075
	TRAF7	GALR2
	SHF	BICD2
	GAL3ST3	KCTD19
	CNIH	JAM2
	TTBK2	POU2F2
	AATK	NUDCD3
	COMT	SDAD1
	C14orf166	RSPO2
	LOC374443	C5orf48
	CCT5	TMEM200C
	C16orf46	LOC100506159
	PKIG	RUNX1
	HIST1H2BA	TBC1D7
	DCTN1-AS1	ERVMER34-1
	ZNF334	TIMP2
	KIAA1211L	CCDC7
	CHTF8	LOC100506639
	ARL6	GOLGA4
	TRAPPC6B	TLR1
	CRISP1	DNAH10
	PRDM2	PLXDC1
	GFM2	OR13C2
	SNX15	SORCS2
	GPBAR1	SRGAP3
	ZNF44	LINC01094
	KCNMA1	PCBP1-AS1
	EML2	PRR23B
	MBOAT7	DPH1
	ZNF664-FAM101A	C18orf25
	MYT1	CAMK1D
	ZFP41	ADAM28
	SDCCAG8	NARFL
	RELL1	FAM27L
	TTN	TGOLN2
	PNLDC1	PGM2
	FEM1C	HIVEP3
	DLGAP4	PBX4
	BCL6	CSMD2
	SETDB2	CARD9
	DPYD	ADAMTS9-AS2
	TMEM213	CTAGE5
	MSI2	TRPM1
	FHOD1	KITLG
	KIAA1430	SLC39A1
	TGFBR2	BLVRA
	ALS2CL	CNTN5
	C2CD4C	EXD3
	ARHGAP32	C9orf114
	CABC1	MIR299
	IGHMBP2	LOC613266
	PTPN14	ZNF280D
	SEBOX	FYB
	MFHAS1	MAN1C1
	RAD17	LINC01411
	ILK	PLCE1
	ZFAND3	PIGBOS1
	ABI2	HOXC11
	RAPSN	ESR1
	ZNF718	WBSCR17
	DDX19B	FAT3
	NDUFA12	CAMKK1
	ANAPC4	SERGEF
	RNF213	LOC100302640
	SKIV2L	FAR2P1
	MASP2	ZMYND10
	LRRC2	BRD1
	RLBP1	LOC101927070
	EHMT2	SLC39A4
	SLC38A1	ST7
	CCDC41	NAALADL2
	C10orf25	GALNT13
	UBTD2	ATP5L
	SDHB	LOC84740
	CNTN5	CCDC21
	RSPH9	DLG4
	VTI1B	CLIP4
	PAWR	JAG2
	AGFG1	GATC
	UBE2R2	PNKD
	FIP1L1	KCTD17
	INSR	TRIP13
	MLXIPL	ULK1
	RNF182	SRCIN1
	IFT80	TFR2
	PRKACA	DENND1A
	CRB2	HAUS8
	CDAN1	LOC102477328
	EXOC4	MICALL2
	ADCYAP1	MGAT5
	KDSR	XXYLT1
	RNF214	EIF4E3
	SETD3	CD226
	EHHADH	KDM4C
	DMKN	LOC90768
	MAP4K4	TBC1D10A
	SFXN1	LINC00649
	STK36	LOC100128822
	GCLC	TIGD4
	ME1	DEDD2
	R3HDM2	RARRES1
	PTPN21	PHACTR3
	BRPF3	P2RY6
	DIP2A	SDC1
	RNF19A	SLC39A11
	C16orf67	RTN4RL1
	MYH11	KIAA0556
	C1orf228	VAC14
	TCHH	FAM86B2
	FUZ	RHOT2
	NALCN	MIR3132
	FANCC	TFIP11
	RUNX2	MGC16384
	LDHB	ST7-OT4
	STOX2	GPR18
	AP2A2	SFRP4
	WBP2	HLTF
	ANKRD11	CHN2
	KCNK18	FKBP1B
	NPHP3	MECOM
	ANKS1A	SPAG9
	UROC1	NRG3
	PPAP2A	ZNF709
	PRICKLE2	IRAK3
	SLC5A10	ATG7
	LOC100134229	C9orf3
	TFDP1	TNS3
	HNRNPA2B1	COL16A1
	KIAA0391	LINC00989
	TUBA4A	RGL2
	ANKRD22	LINC00607
	DHX40	IL17RE
	LRRFIP1	C2orf89
	PIP4K2A	GULP1
	STAG1	PDPK1
	STYXL1	CNTNAP5
	KIF17	STIM2
	AIM1L	GFOD1
	RAD51B	TECTA
	SMPD4	SPRR2C
	POU6F2	EBF3
	C20orf123	FANCA
	TNRC6C	FER1L6
	CHN2	ARHGEF25
	LRP5L	FLT1
	TXNDC3	MMP2
	ZBED6CL	TRIM60
		CES3
		FAM163A
		LRFN2
		C4orf45
		NEK9
		ZNF197
		COLQ
		RAB17
		ALDH3B1
		RAB28
		FAM168A
		DNAH17
		SLC12A7
		ANKRD26P1
		WDR66
		SLC2A14
		LINC00922
		APP
		NME2
		ANGEL1
		RPS15
		ABCC11
		LSR
		WWOX
		LOC441666
		UBE2D1
		NXPE3
		LHX8
		ABCC3
		COL9A1
		BCAP29
		CPNE2
		SPC24
		ZNF385D
		LINC01604
		TRIM26
		APOB
		SF3B3
		PDCD4-AS1
		CYP7B1
		TAP2
		STOM
		CDK6
		LINC01585
		LINC01605
		C4BPA
		LINC01572
		CREB3L3
		ENOX1
		APOL3
		CSK
		PC
		TRANK1
		AFF1
		PLEKHA6
		GRB10
		PPAN
		MYO1C
		SLIT3
		DOK7
		GFPT2
		PSMC6
		RGS7BP
		C1orf87
		FGF10
		GTF3C6
		IL16
		IL12A
		EIF3B
		C16orf54
		APC2
		SF3A3
		LOC440982
		CEBPE
		NEDD1
		TNFRSF9
		GNAI3
		PTK2
		MED9
		ZBTB20
		C10orf105
		POLG2
		KCTD10
		OR5E1P
		SIAH2
		ABI3BP
		CPA5
		PRR5L
		FAM26F
		MED10
		ZC3H7B
		PHACTR4
		FOXP1
		ESRRG
		DEFB121
		GPR65
		NPAS3
		C1orf130
		INS-IGF2
		APPL2
		PCGF3
		CUL7
		SSR3
		2009-09-01
		FBRSL1
		ATXN1L
		OTUD4
		DLGAP3
		P11
		PDE4D
		C22orf27
		NRG1
		RAB31
		DGKH
		CDKN1C
		CCKBR
		TSPAN9
		KRT28
		GNA15
		TRPS1
		LINC00492
		C5orf20
		ETS1
		PTPN7
		HNRNPA3
		CCDC150
		ATP6V1A
		FBXL18
		SETD7
		PAIP2
		MAP3K5
		GOLGA6L2
		C19orf60
		MCF2L
		SHANK2
		ECHDC1
		FARS2
		MAN1A1
		CILP2
		SLC18A1
		BACH2
		OR3A4
		ENC1
		BLCAP
		RPL21
		CEBPZOS
		ROPN1L
		DLX5
		PRDM12
		SLC25A30
		LOC400927
		C19orf45
		SNX29
		CHD3
		MICALCL
		LOC100506393
		HAMP
		MTUS2
		PPFIA2
		ERLIN1
		FNDC5
		ACSL1
		SLC7A8
		CXCL16
		HOXA9
		XRCC1
		APTX
		LY86-AS1
		LINC00992
		NMU
		BSCL2
		EIF4G3
		AJAP1
		MATN3
		PTPN11
		OSM
		MIA2
		ITPRIP
		OCLN
		SYN3
		PALM2
		TLE1
		KANSL1
		SLC6A2
		FGFR1
		GTDC1
		TACSTD2
		INTS7
		VAV2
		NYAP1
		SLC13A1
		HSP90AB1
		LOC440905
		GNB2L1
		ZFYVE28
		KATNAL1
		TEX19
		CDK5RAP3
		ORC2
		UPP1
		FNTB
		ZMAT4
		HLA-DPB1
		SAMD9
		HHEX
		VWA1
		LOC728730
		NID1
		STAG3L5P-PVRIG2P-PILRB
		SNORD116-9
		NT5DC1
		CHL1
		PRR5L
		BRINP3
		LOC101928161
		ASAP1
		ATP8B4
		RRBP1
		TBX21
		PTPN20B
		CEACAM7
		KEAP1
		EBF1
		COLEC11
		STAM
		ZMYM4
		SLC25A27
		FBXO48
		C15orf53
		ZNF323
		NXT1
		ZMIZ1
		ADAMTS10
		SULT2B1
		GMDS
		ATF6
		EHBP1
		FNBP1L
		NEFM
		GPR152
		UNC5B
		WRB
		KSR1
		BLM
		MUC16
		UBOX5-AS1
		ZCCHC8
		C6orf123
		TM4SF1
		AXIN1
		GLIS3
		LINC01057
		THSD7B
		PTX4
		C20orf96
		RPL4
		VMP1
		RRN3P2
		STAT5B
		CNTN2
		N4BP2
		MTURN
		TOP1MT
		CSNK1A1
		NT5DC2
		TSPAN15
		SEL1L3
		ATP6V0A4
		CAMK4
		PTGIR
		MCEE
		SLCO5A1
		WDFY2
		CLDN15
		PITPNC1
		FNDC1
		FAM170B-AS1
		HRNBP3
		TTC13
		ITIH1
		CDCA7L
		PGBD5
		TST
		VSX1
		TRIM39
		SLC25A35
		TNNT3
		PSMB9
		SNORD116-28
		TYW1B
		DOCK10
		PRNP
		SESN3
		LHFPL3
		ARHGAP26
		SERPINB6
		SAA4
		SDHA
		SELP
		SEC16A
		SYT3
		ADORA2B
		PEX13
		GNL1
		SFT2D3
		KIAA0182
		RNF139
		ZBTB12
		BMP7-AS1
		C6orf221
		LILRA2
		TTC7B
		C17orf69
		SRP54
		UNC5A
		NRCAM
		GPBP1
		C17orf74
		CKLF-CMTM1
		MCM10
		MECOM
		MX1
		TBCD
		FRMD1
		CASR
		SLC28A1
		GABBR2
		CMC2
		RARB
		LOC100128573
		COL4A3BP
		FUT9
		MIR526B
		LARS2-AS1
		STEAP3
		TBX15
		FIGNL2
		CCNG1
		GATSL1
		SIGLEC12
		FLNC
		NCOR2
		ZNF365
		CCNA1
		GABRG3
		C19orf66
		SLC35F6
		C1orf106
		MFSD9
		NRM
		AGRN
		PADI1
		SLC5A10
		MIF4GD
		LACAT8
		CHRM4
		OLFML2B
		BAGE
		TOX
		BHMG1
		KIF16B
		LOC283683
		PIEZO2
		SP9
		PCNT
		STARD5
		PCNXL3
		KCNQ2
		BPHL
		CEP76
		DCTN1
		UBE3C
		NIPAL3
		MRPL1
		UNC5D
		FER1L5
		TFAM
		DYM
		ALLC
		EPHB3
		HS3ST2
		ADGRV1
		MOB3A
		APBA2
		RNF216L
		ROBO1
		S1PR4
		SBF1
		RUFY1
		PSMB8
		OSBPL5
		OR3A2
		FAAH
		CCRL2
		RAB27A
		TMX2-CTNND1
		NFYC
		LOC283177
		KLF7
		NYAP2
		LOC340074
		ATM
		GPR133
		CD4
		UNC93A
		ADAP1
		CCNB1IP1
		FLJ43860
		RNF150
		LOC285074
		CASP14
		2004-08-01
		FXYD2
		CASKIN2
		KMO
		SBF2
		RNASEK
		SLC37A4
		C22orf28
		SCAP
		TGM2
		SPSB4
		2019-09-09
		KCNK10
		MAP7
		ASCL2
		TUBA3C
		EIF4E3
		ITGB2
		MARCO
		GATM
		STRIP1
		NKD2
		UBAC2
		CDKN2B-AS1
		ANTXR1
		CACNA1B
		TMBIM6
		ESRRG
		NCRNA00200
		TUBGCP6
		NPHP4
		B3GNTL1
