# Supplementary material for: Gut Microbiota Composition Is Associated With the Global DNA Methylation Pattern in Obesity
Source: Front Genet. 2019 Jul 3;10:613. doi: 10.3389/fgene.2019.00613 (PMC6616130; doi:10.3389/fgene.2019.00613)
Supplement: Table S6 — List of genes differentially methylated both in whole blood and visceral adipose tissue. [file Table_6.xls]

## Sheet: pantherGeneList.txt
GENE ID	GENE SYMBOL	GENE NAME	FAMILY/SUBFAMILY	PROTEIN CLASS
HUMAN|HGNC=74|UniProtKB=Q9UNQ0	ABCG2	ATP-binding cassette sub-family G member 2;ABCG2;ortholog	ATP-BINDING CASSETTE SUB-FAMILY G MEMBER 2 (PTHR19241:SF268)	ATP-binding cassette (ABC) transporter(PC00003)
HUMAN|HGNC=19195|UniProtKB=Q6H8Q1	ABLIM2	Actin-binding LIM protein 2;ABLIM2;ortholog	ACTIN-BINDING LIM PROTEIN 2 (PTHR24213:SF6)	actin family cytoskeletal protein(PC00041);structural protein(PC00211)
HUMAN|HGNC=16486|UniProtKB=O75689	ADAP1	Arf-GAP with dual PH domain-containing protein 1;ADAP1;ortholog	ARF-GAP WITH DUAL PH DOMAIN-CONTAINING PROTEIN 1 (PTHR46021:SF5)
HUMAN|HGNC=225|UniProtKB=P55265	ADAR	Double-stranded RNA-specific adenosine deaminase;ADAR;ortholog	DOUBLE-STRANDED RNA-SPECIFIC ADENOSINE DEAMINASE (PTHR10910:SF107)	DNA binding protein(PC00009);RNA binding protein(PC00031);deaminase(PC00088);defense/immunity protein(PC00090);kinase activator(PC00138)
HUMAN|HGNC=227|UniProtKB=Q9NS39	ADARB2	Double-stranded RNA-specific editase B2;ADARB2;ortholog	DOUBLE-STRANDED RNA-SPECIFIC EDITASE B2 (PTHR10910:SF17)	DNA binding protein(PC00009);RNA binding protein(PC00031);deaminase(PC00088);defense/immunity protein(PC00090);kinase activator(PC00138)
HUMAN|HGNC=19039|UniProtKB=Q7Z695	ADCK2	Uncharacterized aarF domain-containing protein kinase 2;ADCK2;ortholog	AARF DOMAIN-CONTAINING KINASE 2 (PTHR45890:SF1)
HUMAN|HGNC=21303|UniProtKB=Q8NDY3	ADPRHL1	[Protein ADP-ribosylarginine] hydrolase-like protein 1;ADPRHL1;ortholog
HUMAN|HGNC=290|UniProtKB=P35626	ADRBK2	Beta-adrenergic receptor kinase 2;GRK3;ortholog	BETA-ADRENERGIC RECEPTOR KINASE 2 (PTHR24355:SF17)	non-receptor serine/threonine protein kinase(PC00167)
HUMAN|HGNC=7135|UniProtKB=P51825	AFF1	AF4/FMR2 family member 1;AFF1;ortholog	AF4/FMR2 FAMILY MEMBER 1 (PTHR10528:SF6)	transcription factor(PC00218)
HUMAN|HGNC=329|UniProtKB=O00468	AGRN	Agrin;AGRN;ortholog	AGRIN (PTHR10574:SF288)	extracellular matrix linker protein(PC00101);protease inhibitor(PC00191);receptor(PC00197)
HUMAN|HGNC=346|UniProtKB=A9YTQ3	AHRR	Aryl hydrocarbon receptor repressor;AHRR;ortholog	ARYL HYDROCARBON RECEPTOR REPRESSOR (PTHR10649:SF3)	basic helix-loop-helix transcription factor(PC00055);receptor(PC00197)
HUMAN|HGNC=31088|UniProtKB=Q5I7T1	ALG10B	Putative Dol-P-Glc:Glc(2)Man(9)GlcNAc(2)-PP-Dol alpha-1,2-glucosyltransferase;ALG10B;ortholog	DOL-P-GLC:GLC(2)MAN(9)GLCNAC(2)-PP-DOL ALPHA-1,2-GLUCOSYLTRANSFERASE-RELATED (PTHR12989:SF10)
HUMAN|HGNC=20917|UniProtKB=Q96QP1	ALPK1	Alpha-protein kinase 1;ALPK1;ortholog	ALPHA-PROTEIN KINASE 1 (PTHR46747:SF1)
HUMAN|HGNC=21316|UniProtKB=Q6UB99	ANKRD11	Ankyrin repeat domain-containing protein 11;ANKRD11;ortholog	ANKYRIN REPEAT DOMAIN-CONTAINING PROTEIN 11 (PTHR24145:SF3)
HUMAN|HGNC=28321|UniProtKB=Q5VYY1	ANKRD22	Ankyrin repeat domain-containing protein 22;ANKRD22;ortholog	ANKYRIN REPEAT DOMAIN-CONTAINING PROTEIN 22 (PTHR47276:SF1)
HUMAN|HGNC=20961|UniProtKB=Q92625	ANKS1A	Ankyrin repeat and SAM domain-containing protein 1A;ANKS1A;ortholog	ANKYRIN REPEAT AND SAM DOMAIN-CONTAINING PROTEIN 1A (PTHR24174:SF4)	transmembrane receptor regulatory/adaptor protein(PC00226)
HUMAN|HGNC=21625|UniProtKB=Q5XXA6	ANO1	Anoctamin-1;ANO1;ortholog	ANOCTAMIN-1 (PTHR12308:SF13)
HUMAN|HGNC=535|UniProtKB=P50995	ANXA11	Annexin A11;ANXA11;ortholog	ANNEXIN A11 (PTHR10502:SF29)
HUMAN|HGNC=562|UniProtKB=O94973	AP2A2	AP-2 complex subunit alpha-2;AP2A2;ortholog	AP-2 COMPLEX SUBUNIT ALPHA-2 (PTHR22780:SF30)	transmembrane receptor regulatory/adaptor protein(PC00226)
HUMAN|HGNC=24036|UniProtKB=O95996	APC2	Adenomatous polyposis coli protein 2;APC2;ortholog	ADENOMATOUS POLYPOSIS COLI PROTEIN 2 (PTHR12607:SF3)
HUMAN|HGNC=19940|UniProtKB=Q8NBQ7	AQP11	Aquaporin-11;AQP11;ortholog	AQUAPORIN-11 (PTHR21191:SF7)
HUMAN|HGNC=14103|UniProtKB=O15013	ARHGEF10	Rho guanine nucleotide exchange factor 10;ARHGEF10;ortholog	RHO GUANINE NUCLEOTIDE EXCHANGE FACTOR 10 (PTHR12877:SF14)	hydrolase(PC00121)
HUMAN|HGNC=30275|UniProtKB=Q86VW2	ARHGEF25	Rho guanine nucleotide exchange factor 25;ARHGEF25;ortholog	RHO GUANINE NUCLEOTIDE EXCHANGE FACTOR 25 (PTHR22826:SF117)	signaling molecule(PC00207)
HUMAN|HGNC=17362|UniProtKB=Q14865	ARID5B	AT-rich interactive domain-containing protein 5B;ARID5B;ortholog	AT-RICH INTERACTIVE DOMAIN-CONTAINING PROTEIN 5B (PTHR13964:SF37)	transcription cofactor(PC00217)
HUMAN|HGNC=2720|UniProtKB=Q9ULH1	ASAP1	Arf-GAP with SH3 domain, ANK repeat and PH domain-containing protein 1;ASAP1;ortholog	ARF-GAP WITH SH3 DOMAIN, ANK REPEAT AND PH DOMAIN-CONTAINING PROTEIN 1 (PTHR45854:SF2)
HUMAN|HGNC=791|UniProtKB=P18850	ATF6	Activating transcription factor 6;ATF6;ortholog	CYCLIC AMP-DEPENDENT TRANSCRIPTION FACTOR ATF-6 ALPHA (PTHR46164:SF1)
HUMAN|HGNC=795|UniProtKB=Q13315	ATM	Serine-protein kinase ATM;ATM;ortholog	SERINE-PROTEIN KINASE ATM (PTHR11139:SF72)	non-receptor serine/threonine protein kinase(PC00167);nucleic acid binding(PC00171);nucleotide kinase(PC00172)
HUMAN|HGNC=24113|UniProtKB=Q9H7F0	ATP13A3	Probable cation-transporting ATPase 13A3;ATP13A3;ortholog	CATION-TRANSPORTING ATPASE 13A3-RELATED (PTHR45630:SF8)
HUMAN|HGNC=815|UniProtKB=Q01814	ATP2B2	Plasma membrane calcium-transporting ATPase 2;ATP2B2;ortholog	PLASMA MEMBRANE CALCIUM-TRANSPORTING ATPASE 2 (PTHR24093:SF377)	cation transporter(PC00068);hydrolase(PC00121);ion channel(PC00133)
HUMAN|HGNC=817|UniProtKB=P23634	ATP2B2	Plasma membrane calcium-transporting ATPase 4;ATP2B4;ortholog	PLASMA MEMBRANE CALCIUM-TRANSPORTING ATPASE 4 (PTHR24093:SF369)	cation transporter(PC00068);hydrolase(PC00121);ion channel(PC00133)
HUMAN|HGNC=13536|UniProtKB=Q8TF62	ATP8B4	Probable phospholipid-transporting ATPase IM;ATP8B4;ortholog	PHOSPHOLIPID-TRANSPORTING ATPASE IM-RELATED (PTHR24092:SF80)	cation transporter(PC00068);hydrolase(PC00121)
HUMAN|HGNC=10548|UniProtKB=P54253	ATXN1	Ataxin-1;ATXN1;ortholog	ATAXIN-1 (PTHR13392:SF5)
HUMAN|HGNC=903|UniProtKB=O15169	AXIN1	Axin-1;AXIN1;ortholog	AXIN-1 (PTHR46102:SF3)
HUMAN|HGNC=11067|UniProtKB=P82251	BAT1	b(0,+)-type amino acid transporter 1;SLC7A9;ortholog	B(0,+)-TYPE AMINO ACID TRANSPORTER 1 (PTHR11785:SF354)
HUMAN|HGNC=966|UniProtKB=Q8NFJ9	BBS1	Bardet-Biedl syndrome 1 protein;BBS1;ortholog	BARDET-BIEDL SYNDROME 1 PROTEIN (PTHR20870:SF0)
HUMAN|HGNC=24131|UniProtKB=Q9UHQ4	BCAP29	B-cell receptor-associated protein 29;BCAP29;ortholog	B-CELL RECEPTOR-ASSOCIATED PROTEIN 29 (PTHR12701:SF5)	membrane traffic protein(PC00150);transporter(PC00227)
HUMAN|HGNC=1065|UniProtKB=Q9H2G9	BLZF1	Golgin-45;BLZF1;ortholog	GOLGIN-45 (PTHR13066:SF2)
HUMAN|HGNC=24154|UniProtKB=Q8N8U9	BMPER	BMP-binding endothelial regulator protein;BMPER;ortholog	BMP-BINDING ENDOTHELIAL REGULATOR PROTEIN (PTHR11339:SF272)	protease inhibitor(PC00191)
HUMAN|HGNC=26512|UniProtKB=Q5VW32	BROX	BRO1 domain-containing protein BROX;BROX;ortholog	BRO1 DOMAIN-CONTAINING PROTEIN BROX (PTHR23032:SF1)
HUMAN|HGNC=11405|UniProtKB=Q8IWQ3	BRSK2	Serine/threonine-protein kinase BRSK2;BRSK2;ortholog	SERINE/THREONINE-PROTEIN KINASE BRSK2 (PTHR24343:SF84)	non-receptor serine/threonine protein kinase(PC00167)
HUMAN|HGNC=26062|UniProtKB=Q96HA4	C1ORF159	Uncharacterized protein C1orf159;C1orf159;ortholog	RIKEN CDNA 9430015G10 GENE (PTHR16247:SF0)
HUMAN|HGNC=32296|UniProtKB=Q6P047	C8ORF74	Uncharacterized protein C8orf74;C8orf74;ortholog	SUBFAMILY NOT NAMED (PTHR28457:SF2)
HUMAN|HGNC=31455|UniProtKB=Q5JTZ5	C9ORF152	Uncharacterized protein C9orf152;C9orf152;ortholog	CH2H9ORF152 (PTHR36290:SF1)
HUMAN|HGNC=1361|UniProtKB=Q8N6M6	C9ORF3	Aminopeptidase O;AOPEP;ortholog	AMINOPEPTIDASE O (PTHR46627:SF1)
HUMAN|HGNC=1395|UniProtKB=O95180	CACNA1H	Voltage-dependent T-type calcium channel subunit alpha-1H;CACNA1H;ortholog	VOLTAGE-DEPENDENT T-TYPE CALCIUM CHANNEL SUBUNIT ALPHA-1H (PTHR10037:SF192)	voltage-gated calcium channel(PC00240);voltage-gated sodium channel(PC00243)
HUMAN|HGNC=1529|UniProtKB=P56539	CAV3	Caveolin-3;CAV3;ortholog	CAVEOLIN-3 (PTHR10844:SF16)	G-protein modulator(PC00022);membrane traffic protein(PC00150);structural protein(PC00211);transmembrane receptor regulatory/adaptor protein(PC00226)
HUMAN|HGNC=26185|UniProtKB=Q9H6E4	CCDC134	Coiled-coil domain-containing protein 134;CCDC134;ortholog	COILED-COIL DOMAIN-CONTAINING PROTEIN 134 (PTHR14735:SF1)
HUMAN|HGNC=1777|UniProtKB=Q00534	CDK6	Cyclin-dependent kinase 6;CDK6;ortholog	CYCLIN-DEPENDENT KINASE 6 (PTHR24056:SF130)	non-receptor serine/threonine protein kinase(PC00167);non-receptor tyrosine protein kinase(PC00168)
HUMAN|HGNC=21050|UniProtKB=Q5VV42	CDKAL1	Threonylcarbamoyladenosine tRNA methylthiotransferase;CDKAL1;ortholog	THREONYLCARBAMOYLADENOSINE TRNA METHYLTHIOTRANSFERASE (PTHR11918:SF45)
HUMAN|HGNC=9126|UniProtKB=O75420	CDS2	GRB10-interacting GYF protein 1;GIGYF1;ortholog	GRB10-INTERACTING GYF PROTEIN 1 (PTHR14445:SF37)
HUMAN|HGNC=1801|UniProtKB=O95674	CDS2	Phosphatidate cytidylyltransferase 2;CDS2;ortholog	PHOSPHATIDATE CYTIDYLYLTRANSFERASE 2 (PTHR13773:SF4)
HUMAN|HGNC=1811|UniProtKB=Q9Y232	CDYL	Chromodomain Y-like protein;CDYL;ortholog	CHROMODOMAIN Y-LIKE PROTEIN (PTHR43684:SF5)
HUMAN|HGNC=30794|UniProtKB=Q86XR8	CEP57	Centrosomal protein of 57 kDa;CEP57;ortholog	CENTROSOMAL PROTEIN OF 57 KDA (PTHR19336:SF11)
HUMAN|HGNC=14076|UniProtKB=Q96G23	CERS2	Ceramide synthase 2;CERS2;ortholog	CERAMIDE SYNTHASE 2 (PTHR12560:SF7)
HUMAN|HGNC=1875|UniProtKB=Q9Y281	CFL2	Cofilin-2;CFL2;ortholog	COFILIN-2 (PTHR11913:SF15)	non-motor actin binding protein(PC00165)
HUMAN|HGNC=1944|UniProtKB=P52757	CHN2	Beta-chimaerin;CHN2;ortholog	BETA-CHIMAERIN (PTHR46075:SF4)
HUMAN|HGNC=1961|UniProtKB=P11230	CHRNB1	Acetylcholine receptor subunit beta;CHRNB1;ortholog	ACETYLCHOLINE RECEPTOR SUBUNIT BETA (PTHR18945:SF477)	GABA receptor(PC00023);acetylcholine receptor(PC00037)
HUMAN|HGNC=24213|UniProtKB=Q8IUL8	CILP2	Cartilage intermediate layer protein 2;CILP2;ortholog	CARTILAGE INTERMEDIATE LAYER PROTEIN 2 (PTHR15031:SF0)
HUMAN|HGNC=2049|UniProtKB=O95471	CLDN7	Claudin-7;CLDN7;ortholog	CLAUDIN-RELATED (PTHR12002:SF78)	tight junction(PC00214)
HUMAN|HGNC=29013|UniProtKB=Q2KHT3	CLEC16A	Protein CLEC16A;CLEC16A;ortholog	PROTEIN CLEC16A (PTHR21481:SF0)
HUMAN|HGNC=26108|UniProtKB=Q8N3C7	CLIP4	CAP-Gly domain-containing linker protein 4;CLIP4;ortholog	CAP-GLY DOMAIN-CONTAINING LINKER PROTEIN 4 (PTHR18916:SF32)	chaperone(PC00072);non-motor microtubule binding protein(PC00166)
HUMAN|HGNC=12462|UniProtKB=P57075	CLIP4	Ubiquitin-associated and SH3 domain-containing protein A;UBASH3A;ortholog	UBIQUITIN-ASSOCIATED AND SH3 DOMAIN-CONTAINING PROTEIN A (PTHR16469:SF7)
HUMAN|HGNC=19972|UniProtKB=Q96JQ2	CLMN	Calmin;CLMN;ortholog	CALMIN (PTHR47535:SF3)
HUMAN|HGNC=2175|UniProtKB=O94779	CNTN5	Contactin-5;CNTN5;ortholog	CONTACTIN-5 (PTHR44170:SF17)
HUMAN|HGNC=2187|UniProtKB=P13942	COL11A2	Collagen alpha-2(XI) chain;COL11A2;ortholog	COLLAGEN ALPHA-2(XI) CHAIN (PTHR24023:SF509)
HUMAN|HGNC=2193|UniProtKB=Q07092	COL16A1	Collagen alpha-1(XVI) chain;COL16A1;ortholog	COLLAGEN ALPHA-1(XVI) CHAIN (PTHR24023:SF372)
HUMAN|HGNC=2205|UniProtKB=Q9Y5P4	COL4A3BP	Collagen type IV alpha-3-binding protein;COL4A3BP;ortholog	COLLAGEN TYPE IV ALPHA-3-BINDING PROTEIN (PTHR10219:SF71)	protein kinase(PC00193);transfer/carrier protein(PC00219)
HUMAN|HGNC=18304|UniProtKB=Q14019	COTL1	Coactosin-like protein;COTL1;ortholog	COACTOSIN-LIKE PROTEIN (PTHR10829:SF2)	non-motor actin binding protein(PC00165)
HUMAN|HGNC=15722|UniProtKB=Q8WXQ8	CPA5	Carboxypeptidase A5;CPA5;ortholog	CARBOXYPEPTIDASE A5 (PTHR11705:SF16)	metalloprotease(PC00153)
HUMAN|HGNC=24905|UniProtKB=Q9NS37	CREBZF	CREB/ATF bZIP transcription factor;CREBZF;ortholog	CREB/ATF BZIP TRANSCRIPTION FACTOR (PTHR14312:SF1)
HUMAN|HGNC=21299|UniProtKB=Q5TZA2	CROCC	Rootletin;CROCC;ortholog	ROOTLETIN-RELATED (PTHR23159:SF17)	kinase modulator(PC00140);viral protein(PC00237)
HUMAN|HGNC=24290|UniProtKB=Q8TDX6	CSGALNACT1	Chondroitin sulfate N-acetylgalactosaminyltransferase 1;CSGALNACT1;ortholog	CHONDROITIN SULFATE N-ACETYLGALACTOSAMINYLTRANSFERASE 1 (PTHR12369:SF19)	glycosyltransferase(PC00111)
HUMAN|HGNC=2510|UniProtKB=P26232	CTNNA2	Catenin alpha-2;CTNNA2;ortholog	CATENIN ALPHA-2 (PTHR18914:SF23)	cell adhesion molecule(PC00069);non-motor actin binding protein(PC00165)
HUMAN|HGNC=21024|UniProtKB=Q14999	CUL7	Cullin-7;CUL7;ortholog	CULLIN-7 (PTHR22771:SF3)
HUMAN|HGNC=20147|UniProtKB=Q7L1T6	CYB5R4	Cytochrome b5 reductase 4;CYB5R4;ortholog	CYTOCHROME B5 REDUCTASE 4 (PTHR46237:SF1)
HUMAN|HGNC=24450|UniProtKB=Q8WXF8	DEDD2	DNA-binding death effector domain-containing protein 2;DEDD2;ortholog	DNA-BINDING DEATH EFFECTOR DOMAIN-CONTAINING PROTEIN 2 (PTHR15205:SF1)
HUMAN|HGNC=2854|UniProtKB=Q86XP1	DGKH	Diacylglycerol kinase eta;DGKH;ortholog	DIACYLGLYCEROL KINASE ETA (PTHR11255:SF37)
HUMAN|HGNC=2739|UniProtKB=O60231	DHX16	Putative pre-mRNA-splicing factor ATP-dependent RNA helicase DHX16;DHX16;ortholog	PRE-MRNA-SPLICING FACTOR ATP-DEPENDENT RNA HELICASE DHX16-RELATED (PTHR18934:SF83)	RNA helicase(PC00032)
HUMAN|HGNC=29150|UniProtKB=Q9Y2E4	DIP2C	Disco-interacting protein 2 homolog C;DIP2C;ortholog	DISCO-INTERACTING PROTEIN 2 HOMOLOG C (PTHR22754:SF33)
HUMAN|HGNC=2906|UniProtKB=Q9P1A6	DLGAP2	Disks large-associated protein 2;DLGAP2;ortholog	DISKS LARGE-ASSOCIATED PROTEIN 2 (PTHR12353:SF3)	transmembrane receptor regulatory/adaptor protein(PC00226)
HUMAN|HGNC=2918|UniProtKB=P56178	DLX5	Homeobox protein DLX-5;DLX5;ortholog	HOMEOBOX PROTEIN DLX-5 (PTHR24327:SF31)	DNA binding protein(PC00009);homeodomain transcription factor(PC00119)
HUMAN|HGNC=3014|UniProtKB=Q16555	DPYSL2	Dihydropyrimidinase-related protein 2;DPYSL2;ortholog	DIHYDROPYRIMIDINASE-RELATED PROTEIN 2 (PTHR11647:SF56)	metalloprotease(PC00153)
HUMAN|HGNC=1090|UniProtKB=Q03001	DST	Dystonin;DST;ortholog	DYSTONIN (PTHR23169:SF24)	intermediate filament binding protein(PC00130)
HUMAN|HGNC=3072|UniProtKB=Q16828	DUSP6	Dual specificity protein phosphatase 6;DUSP6;ortholog	DUAL SPECIFICITY PROTEIN PHOSPHATASE 6 (PTHR10159:SF45)
HUMAN|HGNC=21317|UniProtKB=Q7RTS9	DYM	Dymeclin;DYM;ortholog	DYMECLIN (PTHR12895:SF9)
HUMAN|HGNC=21489|UniProtKB=Q9NTX5	ECHDC1	Ethylmalonyl-CoA decarboxylase;ECHDC1;ortholog	ETHYLMALONYL-COA DECARBOXYLASE (PTHR11941:SF27)	acetyltransferase(PC00038);acyltransferase(PC00042);dehydrogenase(PC00092);epimerase/racemase(PC00096);hydratase(PC00120);ligase(PC00142)
HUMAN|HGNC=18967|UniProtKB=Q92611	EDEM1	ER degradation-enhancing alpha-mannosidase-like protein 1;EDEM1;ortholog	ER DEGRADATION-ENHANCING ALPHA-MANNOSIDASE-LIKE PROTEIN 1 (PTHR45679:SF5)
HUMAN|HGNC=28970|UniProtKB=Q14156	EFR3A	Protein EFR3 homolog A;EFR3A;ortholog	PROTEIN EFR3 HOMOLOG A (PTHR12444:SF1)
HUMAN|HGNC=17064|UniProtKB=O00472	ELL2	RNA polymerase II elongation factor ELL2;ELL2;ortholog	RNA POLYMERASE II ELONGATION FACTOR ELL2 (PTHR23288:SF8)	tight junction(PC00214);transcription cofactor(PC00217)
HUMAN|HGNC=25474|UniProtKB=Q8TC92	ENOX1	Ecto-NOX disulfide-thiol exchanger 1;ENOX1;ortholog	ECTO-NOX DISULFIDE-THIOL EXCHANGER 1 (PTHR16001:SF6)	nuclease(PC00170);oxidoreductase(PC00176)
HUMAN|HGNC=3356|UniProtKB=P22413	ENPP1	Ectonucleotide pyrophosphatase/phosphodiesterase family member 1;ENPP1;ortholog	ECTONUCLEOTIDE PYROPHOSPHATASE/PHOSPHODIESTERASE FAMILY MEMBER 1 (PTHR10151:SF77)	nucleotide phosphatase(PC00173);pyrophosphatase(PC00196)
HUMAN|HGNC=3394|UniProtKB=P54753	EPHB3	Ephrin type-B receptor 3;EPHB3;ortholog	EPHRIN TYPE-B RECEPTOR 3 (PTHR24416:SF120)
HUMAN|HGNC=3467|UniProtKB=P03372	ESR1	Estrogen receptor;ESR1;ortholog	ESTROGEN RECEPTOR (PTHR24084:SF3)	C4 zinc finger nuclear receptor(PC00169);nucleic acid binding(PC00171);receptor(PC00197)
HUMAN|HGNC=3474|UniProtKB=P62508	ESRRG	Estrogen-related receptor gamma;ESRRG;ortholog	ESTROGEN-RELATED RECEPTOR GAMMA (PTHR24084:SF21)	C4 zinc finger nuclear receptor(PC00169);nucleic acid binding(PC00171);receptor(PC00197)
HUMAN|HGNC=30389|UniProtKB=Q96A65	EXOC4	Exocyst complex component 4;EXOC4;ortholog	EXOCYST COMPLEX COMPONENT 4 (PTHR14146:SF0)	membrane traffic protein(PC00150)
HUMAN|HGNC=3512|UniProtKB=Q16394	EXT1	Exostosin-1;EXT1;ortholog	EXOSTOSIN-1 (PTHR11062:SF97)	glycosyltransferase(PC00111)
HUMAN|HGNC=22140|UniProtKB=Q8IXL6	FAM20C	Extracellular serine/threonine protein kinase FAM20C;FAM20C;ortholog	EXTRACELLULAR SERINE/THREONINE PROTEIN KINASE FAM20C (PTHR12450:SF11)
HUMAN|HGNC=13495|UniProtKB=Q5VT40	FAM78B	Protein FAM78B;FAM78B;ortholog	PROTEIN FAM78B (PTHR31655:SF0)
HUMAN|HGNC=3591|UniProtKB=Q9Y4F1	FARP1	FERM, RhoGEF and pleckstrin domain-containing protein 1;FARP1;ortholog	FERM, RHOGEF AND PLECKSTRIN DOMAIN-CONTAINING PROTEIN 1 (PTHR45858:SF2)
HUMAN|HGNC=17800|UniProtKB=Q9NSD9	FARSB	Phenylalanine--tRNA ligase beta subunit;FARSB;ortholog	PHENYLALANINE--TRNA LIGASE BETA SUBUNIT (PTHR10947:SF0)	aminoacyl-tRNA synthetase(PC00047);nucleic acid binding(PC00171)
HUMAN|HGNC=14150|UniProtKB=Q8N461	FBXL16	F-box/LRR-repeat protein 16;FBXL16;ortholog	F-BOX/LRR-REPEAT PROTEIN 16 (PTHR13318:SF2)
HUMAN|HGNC=3665|UniProtKB=P05230	FGF1	Fibroblast growth factor 1;FGF1;ortholog	FIBROBLAST GROWTH FACTOR 1 (PTHR11486:SF86)	growth factor(PC00112)
HUMAN|HGNC=3666|UniProtKB=O15520	FGF10	Fibroblast growth factor 10;FGF10;ortholog	FIBROBLAST GROWTH FACTOR 10 (PTHR11486:SF21)	growth factor(PC00112)
HUMAN|HGNC=3769|UniProtKB=Q01740	FMO1	Dimethylaniline monooxygenase [N-oxide-forming] 1;FMO1;ortholog	DIMETHYLANILINE MONOOXYGENASE [N-OXIDE-FORMING] 1 (PTHR23023:SF154)	oxygenase(PC00177)
HUMAN|HGNC=28214|UniProtKB=Q7Z6J6	FRMD5	FERM domain-containing protein 5;FRMD5;ortholog	FERM DOMAIN-CONTAINING PROTEIN 5 (PTHR23280:SF5)
HUMAN|HGNC=22946|UniProtKB=Q96FL9	GALNT14	Polypeptide N-acetylgalactosaminyltransferase 14;GALNT14;ortholog	POLYPEPTIDE N-ACETYLGALACTOSAMINYLTRANSFERASE 14 (PTHR11675:SF8)	glycosyltransferase(PC00111)
HUMAN|HGNC=4131|UniProtKB=Q9HCQ5	GALNT9	Polypeptide N-acetylgalactosaminyltransferase 9;GALNT9;ortholog	POLYPEPTIDE N-ACETYLGALACTOSAMINYLTRANSFERASE 9 (PTHR11675:SF28)	glycosyltransferase(PC00111)
HUMAN|HGNC=4140|UniProtKB=P17677	GAP43	Neuromodulin;GAP43;ortholog	NEUROMODULIN (PTHR10699:SF15)
HUMAN|HGNC=4204|UniProtKB=Q8N0V5	GCNT2	N-acetyllactosaminide beta-1,6-N-acetylglucosaminyl-transferase;GCNT2;ortholog	N-ACETYLLACTOSAMINIDE BETA-1,6-N-ACETYLGLUCOSAMINYL-TRANSFERASE (PTHR19297:SF170)
HUMAN|HGNC=4242|UniProtKB=O94808	GFPT2	Glutamine--fructose-6-phosphate aminotransferase [isomerizing] 2;GFPT2;ortholog	GLUTAMINE--FRUCTOSE-6-PHOSPHATE AMINOTRANSFERASE [ISOMERIZING] 2 (PTHR10937:SF10)	cysteine protease(PC00081);transaminase(PC00216)
HUMAN|HGNC=28510|UniProtKB=Q8NEA6	GLIS3	Zinc finger protein GLIS3;GLIS3;ortholog	ZINC FINGER PROTEIN GLIS3 (PTHR45718:SF1)
HUMAN|HGNC=26483|UniProtKB=Q96MS3	GLT1D1	Glycosyltransferase 1 domain-containing protein 1;GLT1D1;ortholog	GLYCOSYLTRANSFERASE 1 DOMAIN-CONTAINING PROTEIN 1 (PTHR46660:SF2)
HUMAN|HGNC=30519|UniProtKB=Q969I3	GLYATL1	Glycine N-acyltransferase-like protein 1;GLYATL1;ortholog	GLYCINE N-ACYLTRANSFERASE-LIKE PROTEIN 1 (PTHR15298:SF7)
HUMAN|HGNC=4410|UniProtKB=O60262	GNG7	Guanine nucleotide-binding protein G(I)/G(S)/G(O) subunit gamma-7;GNG7;ortholog	GUANINE NUCLEOTIDE-BINDING PROTEIN G(I)/G(S)/G(O) SUBUNIT GAMMA-7 (PTHR13809:SF8)	heterotrimeric G-protein(PC00117)
HUMAN|HGNC=4426|UniProtKB=Q08378	GOLGA3	Golgin subfamily A member 3;GOLGA3;ortholog	GOLGIN SUBFAMILY A MEMBER 3 (PTHR18902:SF26)
HUMAN|HGNC=14388|UniProtKB=Q9HCN6	GP6	Platelet glycoprotein VI;GP6;ortholog	PLATELET GLYCOPROTEIN VI (PTHR11738:SF156)	immunoglobulin receptor superfamily(PC00124);protease inhibitor(PC00191)
HUMAN|HGNC=25499|UniProtKB=Q9NW75	GPATCH2	G patch domain-containing protein 2;GPATCH2;ortholog	G PATCH DOMAIN-CONTAINING PROTEIN 2 (PTHR14195:SF4)	nucleic acid binding(PC00171)
HUMAN|HGNC=25720|UniProtKB=Q96I76	GPATCH3	G patch domain-containing protein 3;GPATCH3;ortholog	G PATCH DOMAIN-CONTAINING PROTEIN 3 (PTHR14390:SF2)
HUMAN|HGNC=19893|UniProtKB=Q6QNK2	GPR133	Adhesion G-protein coupled receptor D1;ADGRD1;ortholog	ADHESION G-PROTEIN COUPLED RECEPTOR D1 (PTHR12011:SF216)	G-protein coupled receptor(PC00021);antibacterial response protein(PC00051);protease(PC00190)
HUMAN|HGNC=4544|UniProtKB=P34947	GRK5	G protein-coupled receptor kinase 5;GRK5;ortholog	G PROTEIN-COUPLED RECEPTOR KINASE 5 (PTHR24355:SF27)	non-receptor serine/threonine protein kinase(PC00167)
HUMAN|HGNC=4597|UniProtKB=P41594	GRM5	Metabotropic glutamate receptor 5;GRM5;ortholog	METABOTROPIC GLUTAMATE RECEPTOR 5 (PTHR24060:SF30)	G-protein coupled receptor(PC00021)
HUMAN|HGNC=4655|UniProtKB=P32780	GTF2H1	General transcription factor IIH subunit 1;GTF2H1;ortholog	GENERAL TRANSCRIPTION FACTOR IIH SUBUNIT 1 (PTHR12856:SF0)	transcription factor(PC00218)
HUMAN|HGNC=4679|UniProtKB=Q9UMX6	GUCA1B	Guanylyl cyclase-activating protein 2;GUCA1B;ortholog	GUANYLYL CYCLASE-ACTIVATING PROTEIN 2 (PTHR23055:SF11)
HUMAN|HGNC=4805|UniProtKB=Q16775	HAGH	Hydroxyacylglutathione hydrolase, mitochondrial;HAGH;ortholog	HYDROXYACYLGLUTATHIONE HYDROLASE, MITOCHONDRIAL (PTHR11935:SF80)
HUMAN|HGNC=14067|UniProtKB=Q8WUI4	HDAC7	Histone deacetylase 7;HDAC7;ortholog	HISTONE DEACETYLASE 7 (PTHR45634:SF9)
HUMAN|HGNC=22195|UniProtKB=Q76N89	HECW1	E3 ubiquitin-protein ligase HECW1;HECW1;ortholog	E3 UBIQUITIN-PROTEIN LIGASE HECW1 (PTHR11254:SF79)	ubiquitin-protein ligase(PC00234)
HUMAN|HGNC=4920|UniProtKB=P15822	HIVEP1	Zinc finger protein 40;HIVEP1;ortholog	ZINC FINGER PROTEIN 40 (PTHR45944:SF3)
HUMAN|HGNC=4921|UniProtKB=P31629	HIVEP2	Transcription factor HIVEP2;HIVEP2;ortholog	TRANSCRIPTION FACTOR HIVEP2 (PTHR45944:SF1)
HUMAN|HGNC=4940|UniProtKB=P04440	HLA-DPB1	HLA class II histocompatibility antigen, DP beta 1 chain;HLA-DPB1;ortholog	HLA CLASS II HISTOCOMPATIBILITY ANTIGEN, DP BETA 1 CHAIN (PTHR19944:SF46)	major histocompatibility complex antigen(PC00149)
HUMAN|HGNC=11099|UniProtKB=Q14527	HLTF	Helicase-like transcription factor;HLTF;ortholog	HELICASE-LIKE TRANSCRIPTION FACTOR (PTHR45626:SF6)
HUMAN|HGNC=5045|UniProtKB=P14866	HNRNPL	Heterogeneous nuclear ribonucleoprotein L;HNRNPL;ortholog	HETEROGENEOUS NUCLEAR RIBONUCLEOPROTEIN L (PTHR15592:SF20)
HUMAN|HGNC=24973|UniProtKB=Q5SSJ5	HP1BP3	Heterochromatin protein 1-binding protein 3;HP1BP3;ortholog	HETEROCHROMATIN PROTEIN 1-BINDING PROTEIN 3 (PTHR15832:SF1)
HUMAN|HGNC=27269|UniProtKB=Q6ZQW0	IDO2	Indoleamine 2,3-dioxygenase 2;IDO2;ortholog	INDOLEAMINE 2,3-DIOXYGENASE 2 (PTHR28657:SF4)
HUMAN|HGNC=28867|UniProtKB=Q9Y6M1	IGF2BP2	Insulin-like growth factor 2 mRNA-binding protein 2;IGF2BP2;ortholog	INSULIN-LIKE GROWTH FACTOR 2 MRNA-BINDING PROTEIN 2 (PTHR10288:SF93)	enzyme modulator(PC00095);mRNA splicing factor(PC00148);ribonucleoprotein(PC00201);serine protease(PC00203)
HUMAN|HGNC=17813|UniProtKB=Q969P0	IGSF8	Immunoglobulin superfamily member 8;IGSF8;ortholog	IMMUNOGLOBULIN SUPERFAMILY MEMBER 8 (PTHR12207:SF22)
HUMAN|HGNC=6023|UniProtKB=P13232	IL7	Interleukin-7;IL7;ortholog
HUMAN|HGNC=28881|UniProtKB=Q8NI35	INADL	InaD-like protein;PATJ;ortholog	INAD-LIKE PROTEIN (PTHR19964:SF11)
HUMAN|HGNC=6076|UniProtKB=Q14642	INPP5A	Type I inositol 1,4,5-trisphosphate 5-phosphatase;INPP5A;ortholog	TYPE I INOSITOL 1,4,5-TRISPHOSPHATE 5-PHOSPHATASE (PTHR12997:SF2)	phosphatase(PC00181)
HUMAN|HGNC=6196|UniProtKB=Q92833	JARID2	Protein Jumonji;JARID2;ortholog	PROTEIN JUMONJI (PTHR10694:SF44)	zinc finger transcription factor(PC00244)
HUMAN|HGNC=28853|UniProtKB=Q8TAC2	JOSD2	Josephin-2;JOSD2;ortholog	JOSEPHIN-2 (PTHR13291:SF2)	cysteine protease(PC00081)
HUMAN|HGNC=28361|UniProtKB=Q9BW62	KATNAL1	Katanin p60 ATPase-containing subunit A-like 1;KATNAL1;ortholog	KATANIN P60 ATPASE-CONTAINING SUBUNIT A-LIKE 1 (PTHR23074:SF65)	non-motor microtubule binding protein(PC00166)
HUMAN|HGNC=6232|UniProtKB=Q92953	KCNB2	Potassium voltage-gated channel subfamily B member 2;KCNB2;ortholog	POTASSIUM VOLTAGE-GATED CHANNEL SUBFAMILY B MEMBER 2 (PTHR11537:SF134)
HUMAN|HGNC=6253|UniProtKB=Q9UQ05	KCNH4	Potassium voltage-gated channel subfamily H member 4;KCNH4;ortholog	POTASSIUM VOLTAGE-GATED CHANNEL SUBFAMILY H MEMBER 4 (PTHR10217:SF435)
HUMAN|HGNC=6284|UniProtKB=Q12791	KCNMA1	Calcium-activated potassium channel subunit alpha-1;KCNMA1;ortholog	CALCIUM-ACTIVATED POTASSIUM CHANNEL SUBUNIT ALPHA-1 (PTHR10027:SF28)
HUMAN|HGNC=6294|UniProtKB=P51787	KCNQ1	Potassium voltage-gated channel subfamily KQT member 1;KCNQ1;ortholog	POTASSIUM VOLTAGE-GATED CHANNEL SUBFAMILY KQT MEMBER 1 (PTHR11537:SF109)
HUMAN|HGNC=6296|UniProtKB=O43526	KCNQ2	Potassium voltage-gated channel subfamily KQT member 2;KCNQ2;ortholog	POTASSIUM VOLTAGE-GATED CHANNEL SUBFAMILY KQT MEMBER 2 (PTHR11537:SF6)
HUMAN|HGNC=25705|UniProtKB=Q8N5Z5	KCTD17	BTB/POZ domain-containing protein KCTD17;KCTD17;ortholog	BTB/POZ DOMAIN-CONTAINING PROTEIN KCTD17 (PTHR14958:SF24)
HUMAN|HGNC=29136|UniProtKB=O94953	KDM4B	Lysine-specific demethylase 4B;KDM4B;ortholog	LYSINE-SPECIFIC DEMETHYLASE 4B (PTHR10694:SF30)	zinc finger transcription factor(PC00244)
HUMAN|HGNC=28979|UniProtKB=Q14687	KIAA0182	Genetic suppressor element 1;GSE1;ortholog	GENETIC SUPPRESSOR ELEMENT 1 (PTHR17608:SF4)
HUMAN|HGNC=25428|UniProtKB=Q5T5P2	KIAA1217	Sickle tail protein homolog;KIAA1217;ortholog	SICKLE TAIL PROTEIN HOMOLOG (PTHR22741:SF10)
HUMAN|HGNC=19966|UniProtKB=Q9P2D8	KIAA1409	Protein unc-79 homolog;UNC79;ortholog	PROTEIN UNC-79 HOMOLOG (PTHR21696:SF2)
HUMAN|HGNC=29508|UniProtKB=Q9ULH0	KIDINS220	Kinase D-interacting substrate of 220 kDa;KIDINS220;ortholog	KINASE D-INTERACTING SUBSTRATE OF 220 KDA (PTHR24116:SF0)
HUMAN|HGNC=17273|UniProtKB=Q9NS87	KIF15	Kinesin-like protein KIF15;KIF15;ortholog	KINESIN-LIKE PROTEIN KIF15 (PTHR24115:SF576)	microtubule binding motor protein(PC00156)
HUMAN|HGNC=15869|UniProtKB=Q96L93	KIF16B	Kinesin-like protein KIF16B;KIF16B;ortholog	KINESIN-LIKE PROTEIN KIF16B (PTHR24115:SF400)	microtubule binding motor protein(PC00156)
HUMAN|HGNC=6325|UniProtKB=O60282	KIF5C	Kinesin heavy chain isoform 5C;KIF5C;ortholog	KINESIN HEAVY CHAIN ISOFORM 5C (PTHR24115:SF380)	microtubule binding motor protein(PC00156)
HUMAN|HGNC=29374|UniProtKB=Q76NI1	KNDC1	Protein very KIND;KNDC1;ortholog	PROTEIN VERY KIND (PTHR21560:SF0)	guanyl-nucleotide exchange factor(PC00113)
HUMAN|HGNC=28987|UniProtKB=Q92615	LARP4B	La-related protein 4B;LARP4B;ortholog	LA-RELATED PROTEIN 4B (PTHR22792:SF43)	ribonucleoprotein(PC00201)
HUMAN|HGNC=30401|UniProtKB=Q8WVC0	LEO1	RNA polymerase-associated protein LEO1;LEO1;ortholog	RNA POLYMERASE-ASSOCIATED PROTEIN LEO1 (PTHR23146:SF0)	DNA-directed RNA polymerase(PC00019)
HUMAN|HGNC=31953|UniProtKB=A8MZ59	LEUTX	Leucine-twenty homeobox;LEUTX;ortholog
HUMAN|HGNC=6588|UniProtKB=Q6ZUX7	LHFPL2	Lipoma HMGIC fusion partner-like 2 protein;LHFPL2;ortholog	LIPOMA HMGIC FUSION PARTNER-LIKE 2 PROTEIN (PTHR12489:SF19)
HUMAN|HGNC=27940|UniProtKB=Q6ZSB3	LINC00299	Putative uncharacterized protein encoded by LINC00299;LINC00299;ortholog
HUMAN|HGNC=6637|UniProtKB=P20700	LMNB1	Lamin-B1;LMNB1;ortholog	LAMIN-B1 (PTHR45721:SF3)
HUMAN|HGNC=13345|UniProtKB=Q14693	LPIN1	Phosphatidate phosphatase LPIN1;LPIN1;ortholog	PHOSPHATIDATE PHOSPHATASE LPIN1 (PTHR12181:SF10)
HUMAN|HGNC=6698|UniProtKB=O75581	LRP6	Low-density lipoprotein receptor-related protein 6;LRP6;ortholog	LOW-DENSITY LIPOPROTEIN RECEPTOR-RELATED PROTEIN 6 (PTHR24270:SF12)
HUMAN|HGNC=25430|UniProtKB=Q8IYG6	LRRC56	Leucine-rich repeat-containing protein 56;LRRC56;ortholog	LEUCINE-RICH REPEAT-CONTAINING PROTEIN 56 (PTHR22708:SF0)
HUMAN|HGNC=29598|UniProtKB=Q9BQ69	MACROD1	O-acetyl-ADP-ribose deacetylase MACROD1;MACROD1;ortholog	O-ACETYL-ADP-RIBOSE DEACETYLASE MACROD1 (PTHR11106:SF93)
HUMAN|HGNC=6762|UniProtKB=Q9Y6D9	MAD1L1	Mitotic spindle assembly checkpoint protein MAD1;MAD1L1;ortholog	MITOTIC SPINDLE ASSEMBLY CHECKPOINT PROTEIN MAD1 (PTHR23168:SF0)
HUMAN|HGNC=946|UniProtKB=Q96QZ7	MAGI1	Membrane-associated guanylate kinase, WW and PDZ domain-containing protein 1;MAGI1;ortholog	MEMBRANE-ASSOCIATED GUANYLATE KINASE, WW AND PDZ DOMAIN-CONTAINING PROTEIN 1 (PTHR10316:SF12)
HUMAN|HGNC=18957|UniProtKB=Q86UL8	MAGI2	Membrane-associated guanylate kinase, WW and PDZ domain-containing protein 2;MAGI2;ortholog	MEMBRANE-ASSOCIATED GUANYLATE KINASE, WW AND PDZ DOMAIN-CONTAINING PROTEIN 2 (PTHR10316:SF27)
HUMAN|HGNC=6818|UniProtKB=Q13021	MALL	MAL-like protein;MALL;ortholog	MAL-LIKE PROTEIN (PTHR22776:SF24)	membrane traffic protein(PC00150)
HUMAN|HGNC=19034|UniProtKB=Q9Y2H9	MAST1	Microtubule-associated serine/threonine-protein kinase 1;MAST1;ortholog	MICROTUBULE-ASSOCIATED SERINE/THREONINE-PROTEIN KINASE 1 (PTHR24356:SF150)	annexin(PC00050);calmodulin(PC00061);non-receptor serine/threonine protein kinase(PC00167);transfer/carrier protein(PC00219)
HUMAN|HGNC=6935|UniProtKB=P23508	MCC	Colorectal mutant cancer protein;MCC;ortholog	COLORECTAL MUTANT CANCER PROTEIN (PTHR23347:SF4)
HUMAN|HGNC=14576|UniProtKB=O15068	MCF2L	Guanine nucleotide exchange factor DBS;MCF2L;ortholog	GUANINE NUCLEOTIDE EXCHANGE FACTOR DBS (PTHR22826:SF115)	signaling molecule(PC00207)
HUMAN|HGNC=26183|UniProtKB=Q6DN14	MCTP1	Multiple C2 and transmembrane domain-containing protein 1;MCTP1;ortholog	MULTIPLE C2 AND TRANSMEMBRANE DOMAIN-CONTAINING PROTEIN 1 (PTHR45911:SF3)
HUMAN|HGNC=19971|UniProtKB=Q96G25	MED8	Mediator of RNA polymerase II transcription subunit 8;MED8;ortholog	MEDIATOR OF RNA POLYMERASE II TRANSCRIPTION SUBUNIT 8 (PTHR13074:SF9)
HUMAN|HGNC=26606|UniProtKB=A6NJ78	METTL15	Probable methyltransferase-like protein 15;METTL15;ortholog	METHYLTRANSFERASE-LIKE PROTEIN 15-RELATED (PTHR11265:SF1)	methyltransferase(PC00155)
HUMAN|HGNC=29802|UniProtKB=Q96BX8	MOB3A	MOB kinase activator 3A;MOB3A;ortholog	MOB KINASE ACTIVATOR 3A (PTHR22599:SF10)	kinase activator(PC00138)
HUMAN|HGNC=7208|UniProtKB=O75970	MPDZ	Multiple PDZ domain protein;MPDZ;ortholog	MULTIPLE PDZ DOMAIN PROTEIN (PTHR19964:SF10)
HUMAN|HGNC=14048|UniProtKB=Q9Y3D3	MRPS16	28S ribosomal protein S16, mitochondrial;MRPS16;ortholog	28S RIBOSOMAL PROTEIN S16, MITOCHONDRIAL (PTHR12919:SF27)	ribosomal protein(PC00202)
HUMAN|HGNC=7321|UniProtKB=O60682	MSC	Musculin;MSC;ortholog	MUSCULIN (PTHR23349:SF62)
HUMAN|HGNC=18585|UniProtKB=Q96DH6	MSI2	RNA-binding protein Musashi homolog 2;MSI2;ortholog	RNA-BINDING PROTEIN MUSASHI HOMOLOG 2 (PTHR15241:SF82)
HUMAN|HGNC=7569|UniProtKB=P35749	MYH11	Myosin-11;MYH11;ortholog	MYOSIN-11 (PTHR45615:SF23)
HUMAN|HGNC=7579|UniProtKB=P35579	MYH9	Myosin-9;MYH9;ortholog	MYOSIN-9 (PTHR45615:SF16)
HUMAN|HGNC=7609|UniProtKB=Q13459	MYO9B	Unconventional myosin-IXb;MYO9B;ortholog	UNCONVENTIONAL MYOSIN-IXB (PTHR46184:SF2)
HUMAN|HGNC=7679|UniProtKB=Q92597	NDRG1	Protein NDRG1;NDRG1;ortholog	PROTEIN NDRG1 (PTHR11034:SF18)	serine protease(PC00203)
HUMAN|HGNC=24573|UniProtKB=Q8TAT5	NEIL3	Endonuclease 8-like 3;NEIL3;ortholog	ENDONUCLEASE 8-LIKE 3 (PTHR22993:SF10)	DNA glycosylase(PC00010);damaged DNA-binding protein(PC00086);endodeoxyribonuclease(PC00093);esterase(PC00097);glycosidase(PC00110);lyase(PC00144)
HUMAN|HGNC=7754|UniProtKB=Q92859	NEO1	Neogenin;NEO1;ortholog	NEOGENIN (PTHR44170:SF14)
HUMAN|HGNC=7775|UniProtKB=O95644	NFATC1	Nuclear factor of activated T-cells, cytoplasmic 1;NFATC1;ortholog	NUCLEAR FACTOR OF ACTIVATED T-CELLS, CYTOPLASMIC 1 (PTHR12533:SF5)	Rel homology transcription factor(PC00252)
HUMAN|HGNC=18006|UniProtKB=Q9Y2I1	NISCH	Nischarin;NISCH;ortholog	NISCHARIN (PTHR15454:SF35)	enzyme modulator(PC00095)
HUMAN|HGNC=18261|UniProtKB=Q8TAT6	NPLOC4	Nuclear protein localization protein 4 homolog;NPLOC4;ortholog	NUCLEAR PROTEIN LOCALIZATION PROTEIN 4 HOMOLOG (PTHR12710:SF0)
HUMAN|HGNC=8010|UniProtKB=Q9Y4C0	NRXN3	Neurexin-3;NRXN3;ortholog	NEUREXIN-3 (PTHR15036:SF57)
HUMAN|HGNC=17941|UniProtKB=Q9P121	NTM	Neurotrimin;NTM;ortholog	NEUROTRIMIN (PTHR42757:SF9)
HUMAN|HGNC=28154|UniProtKB=Q9BRJ7	NUDT16L1	Protein syndesmos;NUDT16L1;ortholog	PROTEIN SYNDESMOS (PTHR31699:SF6)
HUMAN|HGNC=28238|UniProtKB=Q969Y0	NXPE3	NXPE family member 3;NXPE3;ortholog	NXPE FAMILY MEMBER 3 (PTHR16165:SF9)
HUMAN|HGNC=8101|UniProtKB=Q04671	OCA2	P protein;OCA2;ortholog	P PROTEIN (PTHR43568:SF1)	cation transporter(PC00068)
HUMAN|HGNC=17187|UniProtKB=Q99784	OLFM1	Noelin;OLFM1;ortholog	NOELIN (PTHR23192:SF34)	receptor(PC00197);structural protein(PC00211)
HUMAN|HGNC=24558|UniProtKB=Q68BL8	OLFML2B	Olfactomedin-like protein 2B;OLFML2B;ortholog	OLFACTOMEDIN-LIKE PROTEIN 2B (PTHR23192:SF37)	receptor(PC00197);structural protein(PC00211)
HUMAN|HGNC=8143|UniProtKB=Q14982	OPCML	Opioid-binding protein/cell adhesion molecule;OPCML;ortholog	OPIOID-BINDING PROTEIN/CELL ADHESION MOLECULE (PTHR42757:SF17)
HUMAN|HGNC=15153|UniProtKB=Q8NH70	OR4A16	Olfactory receptor 4A16;OR4A16;ortholog	OLFACTORY RECEPTOR 4A16 (PTHR26451:SF459)
HUMAN|HGNC=8506|UniProtKB=P13725	OSM	Oncostatin-M;OSM;ortholog	ONCOSTATIN-M (PTHR14261:SF0)	interleukin superfamily(PC00128)
HUMAN|HGNC=23794|UniProtKB=Q86VP3	PACS2	Phosphofurin acidic cluster sorting protein 2;PACS2;ortholog	PHOSPHOFURIN ACIDIC CLUSTER SORTING PROTEIN 2 (PTHR13280:SF15)
HUMAN|HGNC=17970|UniProtKB=Q9BPZ3	PAIP2	Polyadenylate-binding protein-interacting protein 2;PAIP2;ortholog	POLYADENYLATE-BINDING PROTEIN-INTERACTING PROTEIN 2 (PTHR13154:SF2)
HUMAN|HGNC=8607|UniProtKB=O60260	PARK2	E3 ubiquitin-protein ligase parkin;PARK2;ortholog	E3 UBIQUITIN-PROTEIN LIGASE PARKIN (PTHR11685:SF214)	ubiquitin-protein ligase(PC00234)
HUMAN|HGNC=8569|UniProtKB=P29122	PCSK6	Proprotein convertase subtilisin/kexin type 6;PCSK6;ortholog	PROPROTEIN CONVERTASE SUBTILISIN/KEXIN TYPE 6 (PTHR42884:SF8)	serine protease(PC00203)
HUMAN|HGNC=18486|UniProtKB=O15018	PDZD2	PDZ domain-containing protein 2;PDZD2;ortholog	PDZ DOMAIN-CONTAINING PROTEIN 2 (PTHR11324:SF16)	interleukin superfamily(PC00128)
HUMAN|HGNC=28319|UniProtKB=Q96S96	PEBP4	Phosphatidylethanolamine-binding protein 4;PEBP4;ortholog	PHOSPHATIDYLETHANOLAMINE-BINDING PROTEIN 4 (PTHR11362:SF70)	protease inhibitor(PC00191)
HUMAN|HGNC=8878|UniProtKB=Q01813	PFKP	ATP-dependent 6-phosphofructokinase, platelet type;PFKP;ortholog	ATP-DEPENDENT 6-PHOSPHOFRUCTOKINASE, PLATELET TYPE (PTHR13697:SF5)	carbohydrate kinase(PC00065)
HUMAN|HGNC=30013|UniProtKB=Q96PD5	PGLYRP2	N-acetylmuramoyl-L-alanine amidase;PGLYRP2;ortholog	N-ACETYLMURAMOYL-L-ALANINE AMIDASE (PTHR11022:SF56)
HUMAN|HGNC=29149|UniProtKB=Q6ZVD8	PHLPP2	PH domain leucine-rich repeat-containing protein phosphatase 2;PHLPP2;ortholog	PH DOMAIN LEUCINE-RICH REPEAT-CONTAINING PROTEIN PHOSPHATASE 2 (PTHR45752:SF10)
HUMAN|HGNC=8996|UniProtKB=O60331	PIP5K1C	Phosphatidylinositol 4-phosphate 5-kinase type-1 gamma;PIP5K1C;ortholog	PHOSPHATIDYLINOSITOL 4-PHOSPHATE 5-KINASE TYPE-1 GAMMA (PTHR23086:SF26)	kinase(PC00137)
HUMAN|HGNC=8999|UniProtKB=Q9UG56	PISD	Phosphatidylserine decarboxylase proenzyme, mitochondrial;PISD;ortholog	PHOSPHATIDYLSERINE DECARBOXYLASE PROENZYME, MITOCHONDRIAL (PTHR10067:SF6)
HUMAN|HGNC=21715|UniProtKB=Q7Z442	PKD1L2	Polycystic kidney disease protein 1-like 2;PKD1L2;ortholog	POLYCYSTIC KIDNEY DISEASE PROTEIN 1-LIKE 2 (PTHR10877:SF134)	G-protein modulator(PC00022);ion channel(PC00133);membrane-bound signaling molecule(PC00152);protease(PC00190)
HUMAN|HGNC=17053|UniProtKB=Q9Y2H5	PLEKHA6	Pleckstrin homology domain-containing family A member 6;PLEKHA6;ortholog	PLECKSTRIN HOMOLOGY DOMAIN-CONTAINING FAMILY A MEMBER 6 (PTHR12752:SF5)
HUMAN|HGNC=21185|UniProtKB=Q8NA58	PNLDC1	Poly(A)-specific ribonuclease PNLDC1;PNLDC1;ortholog	POLY(A)-SPECIFIC RIBONUCLEASE PNLDC1 (PTHR15092:SF22)	mRNA polyadenylation factor(PC00146)
HUMAN|HGNC=20194|UniProtKB=O15160	POLR1C	DNA-directed RNA polymerases I and III subunit RPAC1;POLR1C;ortholog	DNA-DIRECTED RNA POLYMERASES I AND III SUBUNIT RPAC1 (PTHR11800:SF13)	DNA-directed RNA polymerase(PC00019)
HUMAN|HGNC=21694|UniProtKB=P78424	POU6F2	POU domain, class 6, transcription factor 2;POU6F2;ortholog	POU DOMAIN, CLASS 6, TRANSCRIPTION FACTOR 2 (PTHR11636:SF68)
HUMAN|HGNC=9228|UniProtKB=O14494	PPAP2A	Phospholipid phosphatase 1;PLPP1;ortholog	PHOSPHOLIPID PHOSPHATASE 1 (PTHR10165:SF26)	phosphatase(PC00181);pyrophosphatase(PC00196)
HUMAN|HGNC=9249|UniProtKB=Q86W92	PPFIBP1	Liprin-beta-1;PPFIBP1;ortholog	LIPRIN-BETA-1 (PTHR12587:SF16)
HUMAN|HGNC=25415|UniProtKB=Q8N3J5	PPM1K	Protein phosphatase 1K, mitochondrial;PPM1K;ortholog	PROTEIN PHOSPHATASE 1K, MITOCHONDRIAL (PTHR13832:SF526)	kinase inhibitor(PC00139);protein phosphatase(PC00195)
HUMAN|HGNC=9311|UniProtKB=Q13362	PPP2R5C	Serine/threonine-protein phosphatase 2A 56 kDa regulatory subunit gamma isoform;PPP2R5C;ortholog	SERINE/THREONINE-PROTEIN PHOSPHATASE 2A 56 KDA REGULATORY SUBUNIT GAMMA ISOFORM (PTHR10257:SF50)	protein phosphatase(PC00195)
HUMAN|HGNC=9343|UniProtKB=Q92733	PRCC	Proline-rich protein PRCC;PRCC;ortholog	PROLINE-RICH PROTEIN PRCC (PTHR13621:SF2)
HUMAN|HGNC=13996|UniProtKB=Q9NQV5	PRDM11	PR domain-containing protein 11;PRDM11;ortholog	PR DOMAIN-CONTAINING PROTEIN 11 (PTHR16515:SF11)
HUMAN|HGNC=14000|UniProtKB=Q9HAZ2	PRDM16	PR domain zinc finger protein 16;PRDM16;ortholog	PR DOMAIN ZINC FINGER PROTEIN 16 (PTHR24393:SF5)
HUMAN|HGNC=9347|UniProtKB=Q13029	PRDM2	PR domain zinc finger protein 2;PRDM2;ortholog	PR DOMAIN ZINC FINGER PROTEIN 2 (PTHR16515:SF37)
HUMAN|HGNC=9414|UniProtKB=Q13976	PRKG1	cGMP-dependent protein kinase 1;PRKG1;ortholog	PROTEIN KINASE, CGMP-DEPENDENT, TYPE IB (PTHR24353:SF68)
HUMAN|HGNC=25031|UniProtKB=Q6NWY9	PRPF40B	Pre-mRNA-processing factor 40 homolog B;PRPF40B;ortholog	PRE-MRNA-PROCESSING FACTOR 40 HOMOLOG B (PTHR11864:SF1)
HUMAN|HGNC=9942|UniProtKB=P23942	PRPH2	Peripherin-2;PRPH2;ortholog	PERIPHERIN-2 (PTHR19282:SF202)
HUMAN|HGNC=25209|UniProtKB=Q8WUY3	PRUNE2	Protein prune homolog 2;PRUNE2;ortholog	PROTEIN PRUNE HOMOLOG 2 (PTHR12112:SF11)
HUMAN|HGNC=9545|UniProtKB=P28062	PSMB8	Proteasome subunit beta type-8;PSMB8;ortholog	PROTEASOME SUBUNIT BETA TYPE-8 (PTHR11599:SF53)	protease(PC00190)
HUMAN|HGNC=15463|UniProtKB=Q9BVG9	PTDSS2	Phosphatidylserine synthase 2;PTDSS2;ortholog	PHOSPHATIDYLSERINE SYNTHASE 2 (PTHR15362:SF7)	transferase(PC00220)
HUMAN|HGNC=9593|UniProtKB=P34995	PTGER1	Prostaglandin E2 receptor EP1 subtype;PTGER1;ortholog	PROSTAGLANDIN E2 RECEPTOR EP1 SUBTYPE (PTHR11866:SF3)	G-protein coupled receptor(PC00021)
HUMAN|HGNC=9602|UniProtKB=P43119	PTGIR	Prostacyclin receptor;PTGIR;ortholog	PROSTACYCLIN RECEPTOR (PTHR11866:SF7)	G-protein coupled receptor(PC00021)
HUMAN|HGNC=9611|UniProtKB=Q05397	PTK2	Focal adhesion kinase 1;PTK2;ortholog	FOCAL ADHESION KINASE 1 (PTHR24418:SF78)
HUMAN|HGNC=9618|UniProtKB=Q13308	PTK7	Inactive tyrosine-protein kinase 7;PTK7;ortholog	INACTIVE TYROSINE-PROTEIN KINASE 7 (PTHR26391:SF15)	non-receptor tyrosine protein kinase(PC00168);tyrosine protein kinase receptor(PC00233)
HUMAN|HGNC=9661|UniProtKB=P43378	PTPN9	Tyrosine-protein phosphatase non-receptor type 9;PTPN9;ortholog	TYROSINE-PROTEIN PHOSPHATASE NON-RECEPTOR TYPE 9 (PTHR19134:SF285)	protein phosphatase(PC00195)
HUMAN|HGNC=9677|UniProtKB=Q92932	PTPRN2	Receptor-type tyrosine-protein phosphatase N2;PTPRN2;ortholog	RECEPTOR-TYPE TYROSINE-PROTEIN PHOSPHATASE N2 (PTHR46106:SF5)
HUMAN|HGNC=17015|UniProtKB=Q13610	PWP1	Periodic tryptophan protein 1 homolog;PWP1;ortholog	PERIODIC TRYPTOPHAN PROTEIN 1 HOMOLOG (PTHR14091:SF0)	transcription factor(PC00218)
HUMAN|HGNC=26359|UniProtKB=A1KZ92	PXDNL	Peroxidasin-like protein;PXDNL;ortholog	PEROXIDASIN-LIKE PROTEIN (PTHR11475:SF38)	peroxidase(PC00180)
HUMAN|HGNC=24663|UniProtKB=Q5R372	RABGAP1L	Rab GTPase-activating protein 1-like;RABGAP1L;ortholog	RAB GTPASE-ACTIVATING PROTEIN 1-LIKE (PTHR22957:SF205)	G-protein modulator(PC00022);cysteine protease(PC00081)
HUMAN|HGNC=9859|UniProtKB=P52306	RAP1GDS1	Rap1 GTPase-GDP dissociation stimulator 1;RAP1GDS1;ortholog	RAP1 GTPASE-GDP DISSOCIATION STIMULATOR 1 (PTHR10957:SF2)
HUMAN|HGNC=14436|UniProtKB=Q70E73	RAPH1	Ras-associated and pleckstrin homology domains-containing protein 1;RAPH1;ortholog	RAS-ASSOCIATED AND PLECKSTRIN HOMOLOGY DOMAINS-CONTAINING PROTEIN 1 (PTHR11243:SF15)	transmembrane receptor regulatory/adaptor protein(PC00226)
HUMAN|HGNC=9865|UniProtKB=P10826	RARB	Retinoic acid receptor beta;RARB;ortholog	RETINOIC ACID RECEPTOR BETA (PTHR24082:SF286)	C4 zinc finger nuclear receptor(PC00169);nucleic acid binding(PC00171);receptor(PC00197)
