# Supplementary material for: Gut Microbiota Composition Is Associated With the Global DNA Methylation Pattern in Obesity
Source: Front Genet. 2019 Jul 3;10:613. doi: 10.3389/fgene.2019.00613 (PMC6616130; doi:10.3389/fgene.2019.00613)
Supplement: Table S7 — Pathway analysis. [file Table_7.xls]

## Sheet: Pathway Analysis Blood
Pathway Name	Database	Enrichment Score	Enrichment p-value	% genes in pathway that are present	Ratio Bact/Firm score
Glycerophospholipid metabolism	kegg	9.37992	8.44016e-05	27.0833	1.69455
AGE-RAGE signaling pathway in diabetic complications	kegg	7.32952	0.00065589	23.5294	2.07652
Phosphatidylinositol signaling system	kegg	5.68221	0.00340601	19.6721	1.79084
African trypanosomiasis	kegg	5.19486	0.00554497	28.5714	2.24839
Wnt signaling pathway	kegg	4.28372	0.0137913	16.0494	1.73891
Hepatocellular carcinoma	kegg	4.26265	0.0140849	15.5556	1.69455
Melanogenesis	kegg	4.16116	0.0155894	16.9231	1.9214
Inflammatory mediator regulation of TRP channels	kegg	4.00176	0.0182835	17.2414	1.91601
Pancreatic secretion	kegg	4.00176	0.0182835	17.2414	1.82428
mTOR signaling pathway	kegg	3.99132	0.0184753	15.0538	1.76308
Basal cell carcinoma	kegg	3.82518	0.0218144	18.6047	1.66036
Hippo signaling pathway	kegg	3.73655	0.0238361	14.5833	1.67033
Gastric cancer	kegg	3.72654	0.0240761	14.9425	1.60099
Breast cancer	kegg	3.64078	0.0262318	14.7727	1.6221
Huntington's disease	kegg	3.60071	0.0273042	14.0187	1.73913
Cushing's syndrome	kegg	3.55692	0.0285265	14.6067	1.7376
Non-alcoholic fatty liver disease (NAFLD)	kegg	3.54757	0.0287946	15	1.74556
Signaling pathways regulating pluripotency of stem cells	kegg	3.47491	0.0309647	14.4444	1.79423
Alzheimer's disease	kegg	3.29346	0.0371253	14.4578	1.78708
Non-small cell lung cancer	kegg	3.28231	0.0375416	19.3548	2.00786
Renin secretion	kegg	3.17129	0.0419496	17.5	1.89826
Measles	kegg	3.09675	0.0451958	14.9254	1.96603
Fc gamma R-mediated phagocytosis	kegg	3.05397	0.0471714	17.0732	1.70474

## Sheet: Pathway Analysis Adipo
Pathway Name	Database	Enrichment Score	Enrichment p-value	% genes in pathway that are present	Ratio Bact/Firm score
Cell adhesion molecules (CAMs)	kegg	9.65577	6.41e-05	34.5679	1.64877
Endometrial cancer	kegg	6.93152	0.000976513	47.619	1.89507
Transcriptional misregulation in cancer	kegg	5.79902	0.00303052	28.5714	1.69724
Non-small cell lung cancer	kegg	4.71306	0.00897726	35.4839	1.98543
p53 signaling pathway	kegg	4.71235	0.00898367	37.037	1.72468
Mucin type O-glycan biosynthesis	kegg	4.47506	0.0113895	40	1.77522
Focal adhesion	kegg	4.30479	0.0135037	25.4717	1.83604
Leukocyte transendothelial migration	kegg	4.27658	0.0138901	28.8136	1.89125
Antigen processing and presentation	kegg	3.83111	0.0216856	30.7692	1.5215
Pathways in cancer	kegg	3.53184	0.0292509	21.0714	1.82727
Cell cycle	kegg	3.26896	0.038046	26.7857	1.65118
Pyruvate metabolism	kegg	3.26214	0.0383065	37.5	1.67961
PI3K-Akt signaling pathway	kegg	3.19041	0.0411549	21.9653	1.60205
Morphine addiction	kegg	3.1592	0.0424597	26.9231	2.01278
Proteoglycans in cancer	kegg	3.07338	0.0462647	23.3645	1.85678

## Sheet: OMIM disease database
Term	Overlap	P-value	Adjusted P-value	Old P-value	Old Adjusted P-value	Z-score	Combined Score	Genes
diabetes_mellitus	4/58	0.005092510936415230692053679462105719721876084804534912109375	0.083841324984135157105669122756808064877986907958984375	0.01111614751893706676266759814097895286977291107177734375	0.161216444587684748501743570159305818378925323486328125	-1.8793815433244387	9.923104971633256	GLIS3;ENPP1;CDKAL1;IGF2BP2
diabetes_mellitus,_type_2	3/32	0.006472891285732126041840839292262899107299745082855224609375	0.083841324984135157105669122756808064877986907958984375	0.01318705931468595882183336698290077038109302520751953125	0.161216444587684748501743570159305818378925323486328125	-1.6775245042894589	8.454945596797526	ENPP1;CDKAL1;IGF2BP2
diabetes	4/75	0.01247218573208130031060303366530206403695046901702880859375	0.09042334655758942074665895916041336022317409515380859375	0.025289333572989403098318916818243451416492462158203125	0.18334766840417315858502433911780826747417449951171875	-1.3515229551755832	5.92542026751708	GLIS3;ENPP1;CDKAL1;IGF2BP2
epilepsy	3/58	0.032136830117948857188370226367624127306044101715087890625	0.1553280122367528270910241872115875594317913055419921875	0.056476529099147854129370216469396837055683135986328125	0.27296989064588128570676417439244687557220458984375	-0.739105928878173	2.540863292353983	KCNQ2;KCNMA1;CACNA1H
lymphoma	2/22	0.028072883107815700676201942087573115713894367218017578125	0.1553280122367528270910241872115875594317913055419921875	0.0462738280813150548720358301579835824668407440185546875	0.268388202871627290502232199287391267716884613037109375	-0.2887539246826515	1.03170367665359	ATM;MAD1L1
myopathy	2/44	0.09706492048093294522370655386112048290669918060302734375	0.29710943698967173798308749610441736876964569091796875	0.1430301897652857812115456681567593477666378021240234375	0.37299563924859635566377846771501936018466949462890625	-0.2363727339888209	0.5513099124125445	CAV3;CFL2
breast_cancer	2/28	0.04384836685898040042896894874502322636544704437255859375	0.181657519844347359327940694129210896790027618408203125	0.06916174477106283580152279455433017574250698089599609375	0.28652722833726029794121359373093582689762115478515625	-0.11790016857266537	0.3686759262998943	ATM;ESR1
deafness	3/111	0.147622277727910589106841143802739679813385009765625	0.29710943698967173798308749610441736876964569091796875	0.2284884222143431509177702309898450039327144622802734375	0.37299563924859635566377846771501936018466949462890625	0.5157046033018128	-0.9865936747019872	COL11A2;MYH9;ATP2B2
ataxia	2/60	0.160976125561423100140956421455484814941883087158203125	0.29710943698967173798308749610441736876964569091796875	0.2276030533939849831437385319077293388545513153076171875	0.37299563924859635566377846771501936018466949462890625	0.9416688801090175	-1.7199574688323784	ATXN1;ATM
long_qt_syndrome	12/19	0.00867324051560018800810514250088090193457901477813720703125	0.083841324984135157105669122756808064877986907958984375	0.0166775632332087676845677748360685654915869235992431640625	0.161216444587684748501743570159305818378925323486328125	0.38317410115796924	-1.8191239483929398	CAV3;KCNQ1
leukemia	2/78	0.239068851943430527029477161704562604427337646484375	0.346649835317974275294972130723181180655956268310546875	0.326446569739980818614100144259282387793064117431640625	0.46814654021560431207404917586245574057102203369140625	2.1640390185708456	-3.0967478102607378	RAP1GDS1;ATM
cataract	1/47	0.43203050414333288298252000458887778222560882568359375	0.43203050414333288298252000458887778222560882568359375	0.5102266835575992587337168515659868717193603515625	0.5102266835575992587337168515659868717193603515625	4.970499771535055	-4.171537074285959	GCNT2
cardiomyopathy	1/42	0.3967625355838697576160711832926608622074127197265625	0.41093262614043657432461031930870376527309417724609375	0.47193510661559112673302252005669288337230682373046875	0.488789931851862202716318961392971687018871307373046875	4.727889241998526	-4.370542723148869	CAV3
colorectal_cancer	1/40	0.382052218728450576623600909442757256329059600830078125	0.410352383078706195451701432830304838716983795166015625	0.455826098940153079386305989828542806208133697509765625	0.488789931851862202716318961392971687018871307373046875	4.7404613119863805	-4.561262305657882	MCC
blood	1/36	0.35155140116002325800792505106073804199695587158203125	0.400773681590865848978211261055548675358295440673828125	0.422178933140934298240409816571627743542194366455078125	0.48047816324676084764888628342305310070514678955078125	4.664967354656004	-4.876753815517291	GCNT2
spinocerebellar_ataxia	1/37	0.359314335219396985277029443750507198274135589599609375	0.400773681590865848978211261055548675358295440673828125	0.4307735256695097714185749282478354871273040771484375	0.48047816324676084764888628342305310070514678955078125	4.86044189818138	-4.974942672086957	ATXN1
muscular_dystrophy	1/33	0.32769611206849325046874810141162015497684478759765625	0.395966135416095987853424276181613095104694366455078125	0.395639964965618651238088432364747859537601470947265625	0.478064957666789192014533682595356367528438568115234375	4.593670478168233	-5.125013854502677	CAV3
obesity	1/31	0.3113090917203547025593479702365584671497344970703125	0.3925201591256646249661343972547911107540130615234375	0.377300342741245575695074876421131193637847900390625	0.47572651910852703505128147298819385468959808349609375	4.760705489297434	-5.555595706554852	ENPP1
prostate_cancer	1/30	0.30296703467769814377419379525235854089260101318359375	0.3925201591256646249661343972547911107540130615234375	0.367931019193404817979597964949789457023143768310546875	0.47572651910852703505128147298819385468959808349609375	4.724952990897747	-5.642214143280042	MAD1L1
charcot-marie-tooth_disease	1/27	0.277332302699767552223164557290147058665752410888671875	0.382982703728250439834113194592646323144435882568359375	0.33900266705267900757547749890363775193691253662109375	0.46814654021560431207404917586245574057102203369140625	5.278474108773546	-6.7698480766030675	NDRG1
ovarian_cancer	1/13	0.1447255491489707335261982734664343297481536865234375	0.29710943698967173798308749610441736876964569091796875	0.1863123343149197530532745759046520106494426727294921875	0.37299563924859635566377846771501936018466949462890625	4.309021679194344	-8.328977355667714	OPCML
migraine	1/16	0.1750431594877690233413858322819578461349010467529296875	0.29710943698967173798308749610441736876964569091796875	0.2216456241710517971466032349781016819179058074951171875	0.37299563924859635566377846771501936018466949462890625	4.783613699494196	-8.336512229120979	ESR1
celiac_disease	1/14	0.154952726499921589198294213929329998791217803955078125	0.29710943698967173798308749610441736876964569091796875	0.198258059502848749122705385161680169403553009033203125	0.37299563924859635566377846771501936018466949462890625	4.917938842225263	-9.170161871275251	MYO9B
bardet-biedl_syndrome	1/15	0.1650581152024612752171606189222075045108795166015625	0.29710943698967173798308749610441736876964569091796875	0.2100350597579925260305344636435620486736297607421875	0.37299563924859635566377846771501936018466949462890625	5.526190445531112	-9.955198074159304	BBS1
cardiomyopathy,_hypertrophic	1/17	0.18490928664770744926926226980867795646190643310546875	0.29710943698967173798308749610441736876964569091796875	0.233092012051135999417539323985693044960498809814453125	0.37299563924859635566377846771501936018466949462890625	5.901549747774675	-9.961166311616415	CAV3
myocardial_infarction	1/16	0.1750431594877690233413858322819578461349010467529296875	0.29710943698967173798308749610441736876964569091796875	0.2216456241710517971466032349781016819179058074951171875	0.37299563924859635566377846771501936018466949462890625	6.024061286987455	-10.498268410188567	ESR1
aneurysm	1/18	0.194657906993233209558269436456612311303615570068359375	0.29710943698967173798308749610441736876964569091796875	0.2443764533008045136686092746458598412573337554931640625	0.37299563924859635566377846771501936018466949462890625	6.5715725709645945	-10.754454638511344	MYH11
