# Supplementary material for: Gut Microbiota Composition Is Associated With the Global DNA Methylation Pattern in Obesity
Source: Front Genet. 2019 Jul 3;10:613. doi: 10.3389/fgene.2019.00613 (PMC6616130; doi:10.3389/fgene.2019.00613)
Supplement: Table S8 — Association analysis between methylation levels and the phenotype characteristics of the study patients. [file Table_8.xlsx]

## Sheet: association_HOMA.IR
cpg ID	FDR	gene_annotation
cg21902846	5.89292e-29	CCDC92;CCDC92;CCDC92;CCDC92;CCDC92;CCDC92;ZNF664-FAM101A;ZNF664;ZNF664
cg20613350	1.41845854977821e-28
cg17964422	5.94512361672615e-26	HCG27
cg15577010	8.55980566753676e-25	NMUR1
cg27210166	2.895086e-24	RPTOR;RPTOR
cg02831300	2.471086e-23	NAA60;NAA60;NAA60
cg12088417	2.471086e-23	RPTOR;RPTOR
cg22355889	3.34005e-23	ELMOD1;LOC643923;ELMOD1
cg00843105	5.895505e-23	ZNF234;ZNF234
cg25114630	9.063209e-23	CHSY1
cg06378142	1.031321e-22	PRR12
cg18467790	1.55668460335755e-22	RADIL
cg04311686	1.82507450323041e-22
cg06758191	2.42384367165304e-22	AFAP1;AFAP1
cg25307371	7.74219504461653e-22	LEPROT;LEPR;LEPR;LEPR
cg17430651	7.74219504461653e-22	PRKAR1B;PRKAR1B;PRKAR1B;PRKAR1B;PRKAR1B;PRKAR1B
cg15570860	1.417195e-21	TMEM9B;TMEM9B;TMEM9B;TMEM9B-AS1
cg18561199	3.588077e-21	SERPINA4;SERPINA4;SERPINA4
cg06051312	4.04049883313776e-21	PPP4R2
cg10387963	8.72974450621742e-21	ADAM3A;ADAM3A;ADAM3A;ADAM3A
cg13191328	1.288701e-20
cg09819502	1.67991411116736e-20	C5orf33;C5orf33
cg27586797	2.23251223112442e-20
cg11102724	2.36898896352846e-20
cg04131969	2.66492286108407e-20	MYADML
cg18232235	2.664923e-20
cg09201264	2.664923e-20	C20orf27;C20orf27
cg06263731	3.34990357420638e-20
cg21702557	4.379876e-20
cg01238044	4.379876e-20	GSTT1
cg21983255	6.0662e-20	MPPE1;MPPE1;MPPE1;MPPE1;MPPE1
cg08887707	6.97373147515357e-20	TP73;TP73;TP73;TP73
cg22168087	9.25489607417788e-20	HIBADH
cg14363146	1.0705998258121e-19
cg09708852	1.10150997415603e-19	HUS1;HUS1
cg01404063	1.10150997415603e-19	PRKG1;PRKG1
cg20239921	1.12023148669328e-19	DTX2P1-UPK3BP1-PMS2P11
cg26680317	1.12066238437463e-19	IQGAP2
cg14749747	1.40309576055986e-19
cg19384241	2.18782485915334e-19
cg18959327	2.18782485915334e-19
cg15421338	2.18782485915334e-19
cg06405219	2.18782485915334e-19
cg18843803	2.187825e-19	TSHZ3
cg03013609	2.30746305941875e-19	LGALS8;LGALS8;LGALS8;LGALS8
cg12280242	2.30746305941875e-19
cg10194791	2.448731e-19	KIFC3;KIFC3;KIFC3;KIFC3
cg21890648	2.44873123266993e-19	CCDC129;CCDC129;CCDC129;CCDC129
cg15355235	2.86332e-19	CELF4;CELF4;CELF4;CELF4
cg05984554	3.179681e-19	VSTM2B
cg10698654	3.4411487868347e-19	TAP2;TAP2
cg03397234	3.441149e-19	LOC440356;LOC440356;CDIPT
cg13312387	3.56355513957957e-19	NMUR1
cg01037617	3.798713e-19	ATP6V0A2
cg14973360	3.79871349297603e-19
cg01387220	3.995616e-19	KIR2DL1;KIR2DL1;KIR3DP1
cg03827304	4.12097993930762e-19
cg10193290	4.131861e-19	WDFY2
cg01677809	4.13186129851552e-19	SLC35E2;SLC35E2
cg12120033	4.17351038782539e-19
cg26949465	4.36090840759906e-19	MIR6822;TTC21A;TTC21A
cg10121097	4.437495e-19	PRH1-PRR4;PRH1;PRH1
cg13280276	6.56384907767537e-19
cg18021992	6.987998e-19	ITPA;ITPA
cg16491274	8.27146142143381e-19	FBXO42;FBXO42
cg10797920	9.934815e-19	TPD52L2;TPD52L2;TPD52L2;TPD52L2;TPD52L2;TPD52L2
cg20656154	1.0074227084531e-18
cg25069157	1.02211204652729e-18	TMEM63B
cg16654079	1.43699145405556e-18
cg23350716	1.56643776176908e-18	PPIAL4B;PPIAL4A
cg24377562	1.566438e-18	UCRC;ZMAT5;UCRC;ZMAT5
cg00727777	1.71012945257256e-18
cg04665049	1.834089e-18	HEATR4;HEATR4
cg07249765	1.89542152914697e-18	SDK1;SDK1
cg11738485	1.948444e-18	HOOK2;HOOK2
cg20012315	1.97179447096896e-18	ZNF12;ZNF12
cg00013655	2.244585e-18	PIGQ;PIGQ
cg07805383	2.33921354672697e-18
cg23502023	2.33921354672697e-18
cg07641578	2.339214e-18	CYP2D7P1
cg11468315	2.45213958312904e-18
cg11261447	2.45214e-18	NLRP1;NLRP1;NLRP1;NLRP1;NLRP1
cg10832239	2.744662e-18
cg22580331	2.95250836219862e-18
cg09217309	3.69407680285187e-18	RAET1G;RAET1G
cg25402687	4.478205e-18	RBM19;RBM19;RBM19
cg02275226	4.859643e-18
cg15535896	6.079792e-18
cg03810616	6.07979246134731e-18	SARDH;SARDH
cg15951892	6.98499301874441e-18	TEX38;TEX38;TEX38
cg14918591	7.271101e-18	HNRNPM;HNRNPM;HNRNPM
cg18665209	7.32611505946938e-18
cg04242132	8.096729e-18	FERMT1
cg12648931	8.80305592342099e-18	C5orf33;C5orf33
cg02515033	8.80305592342099e-18	MAD1L1;MAD1L1;MAD1L1
cg03070095	8.809445e-18	RAB40B
cg24670077	8.90173114541015e-18	ALDH1A1
cg23825123	9.72030638721067e-18	CCDC129;CCDC129;CCDC129;CCDC129
cg12340462	9.72030638721067e-18
cg02567750	1.00198309195833e-17
cg17404449	1.00364143446977e-17	LOC100133091
cg22715629	1.063226e-17	CNOT1;CNOT1;CNOT1;CNOT1
cg04898932	1.091204e-17
cg24492374	1.13008e-17	ZNF70
cg11403352	1.16922828490319e-17	TGFBR3;TGFBR3;TGFBR3;TGFBR3
cg11322703	1.17446994060781e-17	BTNL3
cg05171452	1.17730424480006e-17	EMB
cg00636942	1.23413518706264e-17
cg27251155	1.34073851163196e-17	ABLIM2;ABLIM2;ABLIM2;ABLIM2;ABLIM2;ABLIM2;ABLIM2
cg02580082	1.34406327737183e-17
cg17466567	1.39635265935188e-17	ETV5
cg21649277	1.41085e-17	ARRDC2;ARRDC2
cg02622647	1.547054e-17
cg15579557	1.628831e-17	WDR88
cg16646226	1.73176333902579e-17
cg08157084	1.84680332798748e-17	PDSS1
cg15352782	1.957162e-17	PPP2R5C;PPP2R5C;PPP2R5C;PPP2R5C;PPP2R5C
cg19128026	1.97613834150828e-17	ARHGEF10
cg14554157	2.08736562683039e-17	BCL11A;BCL11A;BCL11A
cg14555649	2.45231822853219e-17	DKFZP686I15217;DKFZP686I15217
cg15260248	2.53462916134105e-17	LEPREL1;LEPREL1
cg19303692	2.577742e-17	CARS2
cg05380919	2.577742e-17	GSTT1
cg06002203	2.60666365328881e-17	TNXB;TNXA
cg27611887	2.68116546932922e-17
cg22169467	2.75831403531537e-17	TJP2
cg15514311	2.8392263081994e-17	PASK;PASK;PASK;PASK;PASK
cg17068812	2.94320699670149e-17
cg06730756	2.99822742594742e-17	DENND3
cg09972436	3.01257245282826e-17	LCE3C
cg03966322	3.39234696517382e-17	NADK2;NADK2;NADK2;NADK2
cg09244222	3.601555e-17	NARS
cg23905789	3.60155502153267e-17	HLA-DRB1
cg20381372	3.718303e-17	LOC100134317
cg14404980	3.76610909886484e-17	LGI1;LGI1;LGI1;LGI1
cg19854763	3.77144706839321e-17	UROS
cg09797202	4.35731080371018e-17	SCD
cg07738664	4.404983e-17	G2E3;G2E3
cg26402811	4.512886e-17	NUP88
cg16177250	4.63065923369678e-17	ORAI2;ORAI2
cg09730272	4.905005e-17
cg17135027	4.945292e-17	XAB2
cg03717460	5.220916e-17	NALCN
cg15308688	5.313475e-17
cg22918043	5.409163e-17	C22orf41
cg11546683	5.521306e-17
cg22504140	5.68510043456928e-17
cg00777622	5.693883e-17
cg14708411	6.39302571276594e-17	SLC12A7
cg26536949	6.44657e-17
cg09598057	6.526702e-17
cg22593669	6.929938e-17	NAA60;NAA60;NAA60
cg10924085	7.05820903778935e-17	INPP5A
cg08135765	7.27287932442897e-17	TBC1D14;TBC1D14;TBC1D14;TBC1D14
cg13661648	7.95868061034279e-17	HLA-DPA1
cg04798314	8.35767068679966e-17	SMYD3
cg15119961	8.479732e-17	RPTOR;RPTOR;RPTOR;RPTOR
cg25128170	8.707069e-17	CDH4;CDH4;CDH4
cg18391209	9.12255525678494e-17	CAPN8
cg05907238	9.265523e-17	PIWIL4;PIWIL4
cg14705391	9.37980050001022e-17
cg23595055	1.01526668878348e-16	DUSP27
cg17176698	1.116465e-16	BCR;BCR
cg03192273	1.17534852885613e-16
cg02655824	1.18244088543809e-16	RPS6KA2
cg03144406	1.211136e-16	CCDC40;CCDC40
cg13498216	1.29190764885327e-16	KLF11;KLF11;KLF11
cg07784793	1.32321551037336e-16	ADAMTS12
cg18213661	1.330115e-16
cg24068032	1.546247e-16
cg23001725	1.664257e-16	VPS16;PTPRA;VPS16
cg06495764	1.687331e-16	NAA60;NAA60;NAA60
cg07165454	1.687331e-16
cg06614118	1.68733136091668e-16	BTNL3
cg18190829	1.77899895153929e-16	TRABD2B
cg04162034	1.80598695803131e-16	PIK3CD
cg06480249	1.94359662168345e-16
cg09175811	1.954644e-16	TCTN1;TCTN1;TCTN1
cg21442271	1.993916e-16
cg26635170	2.037196e-16	NEDD4L;NEDD4L;NEDD4L;NEDD4L;NEDD4L;NEDD4L;NEDD4L;NEDD4L;NEDD4L;NEDD4L
cg09080788	2.19201e-16	CDRT15P
cg08433110	2.20315597620516e-16	GMDS
cg04257064	2.203376e-16	NCOR2;NCOR2
cg01500431	2.225841e-16	GSTTP2
cg21302929	2.377761e-16	PRR14;PRR14
cg01957799	2.407298e-16	GSTT1
cg21787089	2.57696467810638e-16	LTF;LTF
cg27129755	2.6451658160796e-16	GABRP
cg03390990	2.662829e-16	HDGFRP3
cg26568304	2.680676e-16	C16orf75
cg12080266	2.698632e-16	CLIC6
cg20550863	2.704478e-16
cg09761058	2.838762e-16
cg21245975	2.84022460849126e-16	C1orf52;C1orf52
cg15161973	2.87585316436156e-16	TCERG1L
cg08172037	2.89739020807276e-16	BRDT;BRDT
cg21851666	2.89739020807276e-16	ARMC4;ARMC4
cg21634283	2.90748502237774e-16
cg12308308	3.04083691041875e-16
cg26968269	3.04083691041875e-16
cg08177575	3.111994e-16	CHD3;CHD3;CHD3
cg25951697	3.29460356448015e-16
cg17221856	3.41017860898866e-16
cg02027188	3.492641e-16	STX16-NPEPL1;NPEPL1;NPEPL1;NPEPL1
cg22598767	3.5917533332023e-16	NSUN2;NSUN2;NSUN2
cg12975603	3.62554640626355e-16
cg06550373	3.636063e-16	PDE2A;PDE2A;PDE2A;PDE2A
cg26459904	3.72898418705054e-16	ROR1;ROR1
cg13996040	3.72898418705054e-16	NPFFR1
cg11275580	3.73580387695134e-16
cg04833823	3.74937653043218e-16	DENND1A;DENND1A
cg15652532	3.83182556077192e-16	LCLAT1;LCLAT1
cg23247274	3.962893e-16	MRP63;MRP63;SKA3;SKA3;SKA3;SKA3
cg15956490	4.0430413218368e-16	SFMBT1;SFMBT1;SFMBT1
cg02704963	4.53597276268521e-16
cg00742920	4.535973e-16
cg11384517	4.629611e-16	UBE2Q2;UBE2Q2;UBE2Q2
cg27403073	4.675242e-16
cg16253115	4.742891e-16
cg25395304	4.947699e-16	ZNF234;ZNF234;ZNF234;ZNF234
cg18219565	5.00286508873418e-16	SLC15A2;SLC15A2
cg00074471	5.18216318731636e-16	PDE11A;PDE11A
cg00679383	5.21827425397382e-16	WHSC2
cg09375013	5.86493e-16	ADGRG5;ADGRG5
cg17056703	5.8649304602081e-16	SYCP2L;LOC101928191
cg03745598	5.88481381218319e-16
cg02453810	5.88789667068033e-16	TCF7L2;TCF7L2;TCF7L2;TCF7L2;TCF7L2;TCF7L2;TCF7L2;TCF7L2;TCF7L2;TCF7L2;TCF7L2;TCF7L2;TCF7L2
cg21371986	5.9653730677739e-16	SLC25A24;SLC25A24
cg24575376	6.13347961981365e-16
cg13672444	6.154396e-16	STRAP
cg04039547	6.16207064405447e-16	LAMTOR4
cg20677240	6.271531e-16	MCM8;MCM8;TRMT6
cg04490807	6.315279e-16	ZMYND8;ZMYND8;ZMYND8;ZMYND8;ZMYND8;ZMYND8;ZMYND8;ZMYND8;ZMYND8;ZMYND8;ZMYND8;ZMYND8;ZMYND8;ZMYND8;ZMYND8;ZMYND8;ZMYND8
cg00059870	6.445179e-16
cg05387905	6.65049713863901e-16
cg24616795	6.67663537811397e-16	SFMBT1;SFMBT1;SFMBT1
cg17358562	6.714672e-16
cg08349436	6.7146721382159e-16
cg06845706	7.132794e-16	ZDHHC8P
cg08138245	7.249906e-16
cg09049879	7.566471e-16	TEX30;TEX30;TEX30;TEX30
cg10958254	7.708821e-16	CYP46A1
cg00873648	7.80110795265386e-16
cg21761813	7.93159446621989e-16
cg09234453	7.9572897183024e-16	RNF144B
cg03661789	8.207134e-16
cg17527589	8.45986609367946e-16	ADAM3A;ADAM3A;ADAM3A
cg02453376	8.69182373441379e-16	LCE3B
cg02818849	9.185371e-16	DNMT1;DNMT1
cg26065642	9.56345483124644e-16
cg07008893	9.56345483124644e-16	CHD7
cg25134647	1.003007e-15
cg20699200	1.01089233839271e-15	LOC93622
cg12576596	1.023368e-15	EFTUD1;EFTUD1
cg24991732	1.04268976509555e-15
cg06193597	1.04268976509555e-15
cg19768068	1.04269e-15	MBTPS1
cg14019701	1.04269e-15	ZNF534;ZNF534;ZNF534;ZNF534
cg26181490	1.07000396841863e-15
cg12148306	1.07937e-15
cg20229555	1.12194307124767e-15	TUBA3E
cg13081185	1.16022e-15	SIK3;SIK3;SIK3
cg02404636	1.168689e-15	SFI1;SFI1
cg09565472	1.21034654410345e-15	HCG4
cg25762282	1.22122e-15	ABR;ABR
cg26378403	1.238925e-15	CAPRIN2;CAPRIN2;CAPRIN2
cg21847720	1.26212717712735e-15	MYOM2
cg21385606	1.303733e-15	C21orf56;C21orf56
cg23758822	1.378146e-15
cg03329597	1.45009727987252e-15	MYH15
cg08611995	1.45204906016738e-15	SFMBT1
cg09025007	1.467217e-15	LINC01430
cg05227844	1.47345823662861e-15
cg14170504	1.55787994994567e-15	AMACR;AMACR;AMACR;AMACR;AMACR;AMACR;C1QTNF3-AMACR
cg15086593	1.610062e-15	ZNF133;ZNF133;ZNF133;ZNF133;ZNF133;ZNF133;ZNF133;ZNF133;ZNF133;ZNF133;ZNF133;ZNF133;ZNF133;ZNF133;ZNF133;ZNF133
cg01427108	1.61840728544481e-15	LTF;LTF
cg09077675	1.63092926250226e-15	INTS7;DTL
cg23699809	1.63092926250226e-15	INTS9;INTS9;INTS9
cg13598419	1.631958e-15	PHLPP1
cg10313151	1.64167913644696e-15
cg15547764	1.64167913644696e-15	PCCB;PCCB
cg14457850	1.65132628375902e-15	ADAM3A;ADAM3A;ADAM3A;ADAM3A
cg04440724	1.692906e-15	UBN1;UBN1
cg06733215	1.802078e-15	AARS
cg24565820	1.951796e-15	LOC391322
cg12962167	1.98006935241971e-15	SFMBT1;SFMBT1;SFMBT1
cg12858166	1.98006935241971e-15	HLA-DPA1
cg16914890	1.99914323387426e-15
cg16465598	2.044014e-15
cg20269729	2.04778745302074e-15	COL11A2;COL11A2;COL11A2
cg13717680	2.09723587102907e-15
cg25977965	2.12141411050808e-15	C6orf10
cg16814680	2.12141411050808e-15
cg00443488	2.15923126717073e-15	PFKFB3;PFKFB3
cg20910935	2.261057e-15
cg12994227	2.292413e-15
cg00450497	2.30888445431648e-15	TRIM24;TRIM24
cg05231837	2.30888445431648e-15
cg03558233	2.45112837488906e-15
cg16344227	2.460769e-15	HMGB1L1
cg16785502	2.47489868407183e-15	SORCS2
cg03758436	2.488782e-15
cg12676680	2.52417078313016e-15	ZHX2
cg15415094	2.534239e-15	TBCD
cg04399443	2.62811366965521e-15
cg01077499	2.655904e-15
cg19850149	2.76605317962421e-15
cg24247495	2.917694e-15	DDX17;DDX17
cg19477942	3.070566e-15	DSCAM
cg12474980	3.103008e-15	DYNC2H1;DYNC2H1
cg17937061	3.103008e-15	LOC100506271;ELFN2
cg10326673	3.11471578201134e-15	LCLAT1;LCLAT1;LCLAT1;LCLAT1
cg00079898	3.190375e-15	OR52N5
cg05859533	3.190375e-15	CCDC135
cg23571474	3.190375e-15	BCAS4;BCAS4;BCAS4
cg12680776	3.19278236653573e-15
cg14294708	3.20086400772966e-15	ZCCHC7
cg16373938	3.208777e-15
cg08832190	3.246707e-15
cg09678388	3.24670748753314e-15
cg17700087	3.254856e-15	AKAP13;AKAP13
cg11464763	3.28492363940417e-15	MAD1L1;MAD1L1;MAD1L1
cg16604299	3.28492363940417e-15	DEC1
cg17372378	3.291485e-15	AMBRA1;AMBRA1;AMBRA1;AMBRA1
cg08858926	3.392759e-15	ZFHX3;ZFHX3
cg05194847	3.438681e-15	BFAR
cg10797866	3.438681e-15	SPNS1;SPNS1;SPNS1;SPNS1;SPNS1
cg22698544	3.43868135610335e-15	KIAA0319L
cg11886220	3.57055107908208e-15	TRAPPC12
cg03609937	3.647164e-15	CLUAP1;CLUAP1
cg18941521	3.728351e-15	DLGAP5;DLGAP5
cg23804921	3.732793e-15
cg08742833	3.796882e-15	APLP2;APLP2;APLP2;APLP2;APLP2;APLP2
cg09263990	3.79688218630236e-15	PRKCZ;PRKCZ;PRKCZ;PRKCZ
cg18149672	3.80946691242704e-15
cg10334058	3.94652395757156e-15
cg04906675	3.946524e-15	PTTG1IP;PTTG1IP;PTTG1IP
cg07990658	4.016031e-15	ACSF3;ACSF3;ACSF3
cg03938532	4.139407e-15
cg02364651	4.1979863205685e-15
cg05280794	4.202663e-15	ABR;ABR
cg21560722	4.219348e-15	SBF2
cg14931304	4.22008858302625e-15	TRIM59;TRIM59
cg11489144	4.220089e-15	TCF4;TCF4;TCF4;TCF4;TCF4;TCF4;TCF4;TCF4;TCF4;TCF4;TCF4;TCF4;TCF4;TCF4
cg08638481	4.232448502877e-15
cg09255850	4.23644081872593e-15	SPRED2
cg20863800	4.30721518144302e-15	CUX1;CUX1;CUX1;CUX1;CUX1;CUX1;CUX1
cg25721006	4.3985090261404e-15	LHPP;LHPP
cg23263911	4.422539e-15
cg18984499	4.432028e-15	RPL26
cg26385913	4.64055490683456e-15	PLD5;PLD5;PLD5
cg00809871	4.6751340390906e-15	UBR4
cg17215151	4.678768e-15
cg25366472	4.81252e-15
cg11945674	4.8250302007238e-15	NCRNA00200
cg04659536	4.84050499479414e-15	SDK1;SDK1
cg16696513	5.00370745973869e-15
cg12036633	5.300337e-15
cg15820961	5.32059757319458e-15	HLA-DRB1
cg09187865	5.661449e-15
cg06841693	5.661449e-15	OCA2
cg04850148	5.679411e-15	CCL4L2;CCL4L1
cg05660106	5.8474015529896e-15	CASP9;CASP9
cg11043221	5.897749e-15	VRK3;VRK3;VRK3
cg18878992	6.090318e-15	MAPT;MAPT;LOC100128977;LOC100130148;MAPT;MAPT;MAPT;MAPT
cg04824771	6.107128e-15	LOC391322
cg25598710	6.19040631932835e-15	LOC440839
cg13055338	6.262445e-15	DRC7;DRC7;DRC7
cg11142730	6.262445e-15
cg06869965	6.38843511389298e-15	C5orf45;C5orf45
cg23067272	6.394875e-15
cg06932384	6.772443e-15	APOBEC3A
cg26403285	6.805424e-15	MIR6866;CASC3
cg08861556	6.814956e-15	GNG13
cg12410530	6.834064e-15	SFI1;SFI1;SFI1;SFI1;SFI1
cg13100743	6.93827e-15
cg09549987	7.25263900042517e-15	SPAG11B;SPAG11B;SPAG11B;SPAG11B;SPAG11B
cg05674637	7.495529e-15	CACNA1C;CACNA1C;CACNA1C;CACNA1C;CACNA1C;CACNA1C;CACNA1C;CACNA1C;CACNA1C;CACNA1C;CACNA1C;CACNA1C;CACNA1C;CACNA1C;CACNA1C;CACNA1C;CACNA1C;CACNA1C;CACNA1C;CACNA1C;CACNA1C;CACNA1C;CACNA1C
cg24098252	7.538313e-15	GPR133
cg11013605	8.33540385488394e-15
cg01648869	8.335404e-15	MSI2;MSI2
cg07792871	8.58196006623559e-15	HCG9
cg04931690	8.659771e-15	SLX4IP;MKKS;MKKS;MKKS
cg26513913	8.72103237583118e-15	TH2LCRR;RAD50;TH2LCRR;TH2LCRR
cg00819121	9.384664e-15	SLCO3A1;SLCO3A1
cg02108769	9.39432500948914e-15	CNTN2
cg10332413	9.428645e-15
cg09913651	9.503898e-15	UBR1
cg15242686	9.503898e-15	GSTTP1
cg11257164	9.50389844792378e-15	ACOT7;ACOT7;ACOT7;ACOT7
cg01669244	1.022118e-14	TTLL5
cg08931987	1.04366614789814e-14	SUSD3;SUSD3;SUSD3;SUSD3;SUSD3
cg07950577	1.07174696546203e-14	SNRPE;SNRPE;SNRPE;SNRPE;SNRPE;SNRPE
cg26081710	1.09466381299728e-14	CASP7;CASP7;CASP7;CASP7;CASP7;CASP7;CASP7
cg16248171	1.100614e-14	IL16;IL16
cg25508118	1.15708851611423e-14	STEAP3;STEAP3;STEAP3
cg00355784	1.179165e-14	KIAA0430
cg16611967	1.23457e-14
cg25314057	1.246561e-14	NHLRC3;NHLRC3;NHLRC3
cg24798497	1.307706e-14
cg03806228	1.35402229986781e-14	TTL
cg19789919	1.384722e-14	ATF7IP
cg09232650	1.38472221076594e-14	ANK1;ANK1;ANK1;ANK1;ANK1;ANK1;ANK1;ANK1
cg18516898	1.39754336358717e-14	FAM22D
cg24161647	1.40359375588954e-14	YKT6
cg10187902	1.408764e-14
cg13042103	1.469813e-14	ZZEF1
cg12897067	1.51066780626235e-14
cg03938632	1.54972456103387e-14
cg06850186	1.54972456103387e-14
cg10314578	1.577619e-14
cg20913420	1.658069e-14	GNG13
cg16007185	1.698939e-14	TMX1
cg02255808	1.73714466690931e-14
cg10187254	1.79236061052906e-14	FARP2
cg11054952	1.80739719806079e-14
cg26498396	1.81219012663782e-14	C6orf211
cg13823439	1.834678e-14
cg06427702	1.86480029202962e-14	PPAPDC1A
cg04265957	1.865781e-14	SPTB;SPTB
cg08662043	1.888286e-14
cg05814923	1.90582004602748e-14	RABGAP1L
cg07636088	1.975804e-14	HSPH1
cg07773740	2.038631e-14
cg04700648	2.065475e-14	ZNF880
cg19151808	2.07403717914568e-14	NAP1L5;HERC3
cg20884043	2.07468576384532e-14
cg01858500	2.144209e-14
cg03359067	2.14420913007782e-14	BTNL3
cg21392220	2.14420913007782e-14	BTBD9;BTBD9;BTBD9;BTBD9
cg16999099	2.21118375514445e-14	LHX4
cg07104039	2.24977069387364e-14
cg20552635	2.249771e-14
cg25110239	2.27928392713444e-14
cg06223264	2.28995985275122e-14
cg07647179	2.35319006499641e-14	MUC2
cg13355253	2.35630925266019e-14
cg22173637	2.459606304782e-14	PTPN14
cg15208524	2.50484059150159e-14	KIF1B;KIF1B
cg08193925	2.542434e-14
cg19265491	2.57390591396241e-14	SRSF11;SRSF11
cg03923277	2.740145e-14	TDG;TDG
cg17146617	2.753651e-14	KDM2B;KDM2B
cg11699261	2.79824029843354e-14	PBLD;PBLD
cg04098805	2.83373394093063e-14	RBM20
cg04173561	2.83476389050053e-14
cg05084668	2.85113413767073e-14	ALG1L
cg01834566	2.93897431070662e-14	CYP1B1
cg10249074	2.93897431070662e-14	C4orf11;C4orf11
cg27173816	2.9542432822306e-14	ACOX3;ACOX3
cg12449246	3.011319e-14	SETD4;SETD4;SETD4
cg00929267	3.08564108567695e-14	WDR27;WDR27
cg04405211	3.10285639205709e-14	C6orf195
cg09863391	3.111525e-14
cg00181419	3.166021e-14	ANKS3
cg11314417	3.18058638489811e-14
cg20540608	3.28932510268937e-14	NDUFAF2;ERCC8;NDUFAF2
cg26423470	3.29813867314883e-14	RAB6B
cg23243080	3.31636373928219e-14	TNFAIP8;TNFAIP8;TNFAIP8
cg23774631	3.358098e-14	SHANK2
cg22956887	3.40747612602211e-14
cg24172054	3.557962e-14
cg18576210	3.6429413577024e-14	HIST1H3B;HIST1H2AB
cg06078588	3.65667203328665e-14
cg10497481	3.69877687211228e-14
cg17901463	3.70094763657288e-14	GSTM1;GSTM1;GSTM1;GSTM1
cg12396999	3.711721e-14	C12orf68
cg04980191	3.85718284166283e-14	C3orf26;C3orf26
cg02301378	3.996531e-14	SNW1;C14orf178
cg15154763	3.996531e-14	C18orf63
cg07291744	4.028596e-14	SLC43A1;SLC43A1
cg13939520	4.11020062498255e-14	PPIEL
cg18938907	4.21991083589217e-14	GSTM1;GSTM1;GSTM1;GSTM1
cg13752020	4.393299e-14	ZFHX3;ZFHX3
cg01528832	4.39763236321518e-14	JMJD1C;LOC84989
cg08679171	4.45018e-14	LRP6
cg00741675	4.52578198200513e-14	DGKQ;DGKQ
cg27009008	4.53251e-14	IRF2BP1
cg21693883	4.547478e-14	COL6A1
cg10092377	4.72528390960546e-14	C1orf106;C1orf106
cg16010163	4.737795e-14
cg14577066	4.832237e-14	ZFP161;ZFP161;ZFP161
cg16675581	4.87839290143571e-14	AKR7A2;PQLC2;PQLC2;PQLC2
cg11903210	4.87839290143571e-14	LYZL2
cg01019631	4.89256755415211e-14	RBM20
cg20597540	4.95773534948746e-14
cg14303481	5.01430132060318e-14	LOC101927969;SLIT3;SLIT3
cg07019285	5.17315426025108e-14	CALML3-AS1;CALML3-AS1
cg20675274	5.211672e-14	PGAP2;NUP98;NUP98;NUP98;NUP98;PGAP2;PGAP2;PGAP2;PGAP2;PGAP2;PGAP2;PGAP2;PGAP2;PGAP2;PGAP2;PGAP2;PGAP2;PGAP2
cg11635557	5.216149e-14	BCAS4;BCAS4;BCAS4
cg00507055	5.25606258244949e-14	TMEM63B
cg04592747	5.352764e-14	RAB1B
cg15411927	5.37829079053456e-14	CLSTN1;CLSTN1;CLSTN1
cg24674302	5.39247175904051e-14
cg24426391	5.544241e-14	HTATIP2;HTATIP2;HTATIP2;HTATIP2;HTATIP2
cg22542451	5.55567764468631e-14
cg10393857	5.555678e-14
cg01707391	5.558849e-14
cg06296752	5.64331963147102e-14	IFNLR1;IFNLR1;IFNLR1
cg12792075	5.64331963147102e-14	FAM66A
cg05934315	5.67394653589307e-14	SMAD1-AS1;SMAD1;SMAD1
cg07152320	5.67394653589307e-14	VAV2;VAV2
cg23992123	5.725324e-14
cg05883855	5.80111593469688e-14
cg09999381	5.81636089614876e-14	SFMBT1
cg26546874	5.956407e-14
cg13629150	6.269133e-14
cg22554448	6.35560774034484e-14	ATP5I
cg05064044	6.35560774034484e-14	DUSP22;DUSP22
cg06199438	6.35560774034484e-14
cg00077566	6.35682890249612e-14	EPM2A;EPM2A
cg05176970	6.681611e-14	NXN
cg05528899	6.8894e-14
cg17591781	7.028376e-14	BRD1
cg03947447	7.076847e-14	SMAD3
cg27012845	7.07684747740196e-14
cg23580828	7.07684747740196e-14
cg14011486	7.10178078109754e-14	LIN28
cg18361445	7.19636544160608e-14	KLF3;FLJ13197
cg00837987	7.25377021684093e-14
cg25890938	7.362243e-14	WBP2NL
cg00687728	7.462955e-14
cg24617313	7.571754e-14	GNAS;GNAS;GNAS;GNASAS
cg07015485	7.78463412036109e-14	CUZD1
cg07870920	7.85221200226368e-14
cg26186408	8.05503900993508e-14	KIF2A;KIF2A
cg08282512	8.087117e-14	LOC729799;ALKBH3
cg01309118	8.09852470349706e-14
cg07007128	8.13855571043368e-14	C1orf107
cg25138076	8.19242436923158e-14
cg22741544	8.20636159045971e-14
cg02605456	8.35693076583012e-14	SUCLG2;SUCLG2
cg14725194	8.40685182806425e-14	CLVS1
cg11041558	8.63688103390943e-14	CEP170;CEP170;CEP170
cg22549335	8.64247661201365e-14	FHIT;FHIT
cg00429767	8.7082976475587e-14	MICB
cg13898457	8.74701231035583e-14	MAP7D1;MAP7D1;MAP7D1
cg20139290	8.86067330849548e-14
cg24419602	9.222322e-14
cg18705301	9.563676e-14	NDUFAF1
cg13276615	9.941235e-14
cg12251126	1.02144294728359e-13	DEFA3;DEFA1B;DEFA1
cg11865601	1.0557785405607e-13	GPLD1
cg05532980	1.055792e-13	ERN2
cg20282533	1.096946e-13	TXNRD1
cg05868255	1.1219197112477e-13
cg03875091	1.1219197112477e-13	INPP5A
cg05755219	1.12192e-13	MIPEP
cg26332116	1.12192e-13	MAP1LC3B
cg11089291	1.126839e-13	PLEKHA7
cg21601498	1.12948992897119e-13	FBXO42;FBXO42
cg00308792	1.12948992897119e-13	PDZD2
cg08299859	1.13552256918155e-13
cg19469447	1.13637215132534e-13	CYP2E1
cg07508773	1.13967889860513e-13	WDSUB1;WDSUB1;WDSUB1;WDSUB1;WDSUB1
cg06367286	1.14668286405665e-13
cg13205059	1.15449092104475e-13	GPR177
cg01634423	1.154491e-13
cg13691793	1.209942e-13	OSBPL1A;OSBPL1A;OSBPL1A
cg22099896	1.22810778239491e-13	KCNT1;KCNT1
cg05079227	1.240307e-13	ADAMTS17
cg20571404	1.246208e-13	GSTTP2
cg07432305	1.27252486769987e-13	MKNK1;MKNK1;MKNK1;MKNK1;MKNK1
cg14188831	1.34166783704457e-13
cg16424195	1.35067824091816e-13	NVL;NVL;NVL;NVL
cg11259070	1.354562e-13	MEX3C
cg20336016	1.366252e-13
cg11206811	1.37614347494692e-13
cg18629013	1.377198e-13	PLXNC1
cg11314174	1.380972448571e-13	RPS6KA2;RPS6KA2
cg14163324	1.40664955032183e-13	C9orf3
cg25443773	1.429478e-13	XRCC6;XRCC6;XRCC6;XRCC6
cg05449108	1.447787e-13	RPH3AL
cg25366315	1.45218848576167e-13
cg26168224	1.47574824465142e-13
cg25163088	1.52522162633976e-13	RGS5
cg19871462	1.54661e-13	PLA2G6;PLA2G6;PLA2G6
cg01581037	1.54661036099996e-13	MAK16
cg08550441	1.565459e-13	EFEMP2
cg15251456	1.58743e-13	PPP6R2;PPP6R2;PPP6R2;PPP6R2
cg09314524	1.64213887377786e-13
cg04792395	1.67070659431208e-13
cg08080515	1.70797359490292e-13
cg02317229	1.72236319778259e-13	PRICKLE2
cg10871684	1.7365911768226e-13
cg15600226	1.740475e-13
cg12632353	1.796611e-13
cg15844450	1.823205e-13
cg24811777	1.83371546344617e-13
cg15616006	1.876633e-13	MIR518C
cg27308188	1.87663302497715e-13	NOM1
cg20291244	1.897498e-13
cg18474443	1.90081106329856e-13	PFKP
cg24524879	1.91399546787449e-13
cg14629168	1.91953793762224e-13	UQCC2
cg12356859	1.94513898538519e-13	LOC150622
cg12811101	1.95730641387423e-13
cg25621215	1.961942e-13
cg05705223	1.965712e-13	C11orf64
cg03748376	2.06437858175538e-13	OR2L13;OR2L13
cg26116664	2.07082910369397e-13
cg23472400	2.09346720709371e-13	TAF6;TAF6;TAF6;TAF6
cg14854798	2.14975212703308e-13
cg26857135	2.15601365192638e-13
cg16512390	2.15732122496676e-13
cg07745930	2.15931e-13	RBFOX3
cg16558994	2.15931009813808e-13	KIF17;KIF17
cg26736055	2.166757e-13	DEGS2
cg02006790	2.18302038227536e-13
cg13614887	2.26925357452422e-13
cg14229934	2.34244868837569e-13
cg10070314	2.34312e-13	ITPA;ITPA;ITPA;ITPA;ITPA;ITPA
cg23097826	2.34312048368506e-13	RPS14;RPS14;RPS14
cg04841583	2.37927040116579e-13
cg17080216	2.452323e-13	ARHGAP42
cg13784004	2.482657e-13	MYO5B
cg16603176	2.531184e-13	ITGB4;ITGB4;ITGB4
cg11173636	2.55762726716901e-13
cg09901823	2.60635195537775e-13
cg01493009	2.62766e-13	FOXO1
cg09935228	2.63261366743845e-13	ZNF704
cg02613576	2.66399618137084e-13
cg02444928	2.72435337715622e-13	SPSB4
cg16719517	2.847073e-13	CBR1;CBR1
cg12338140	2.86390264542897e-13	PLXNA1
cg19873149	2.88484241792061e-13	LOC100506682
cg07018980	2.89834237420097e-13	GAK
cg14317384	2.89834237420097e-13
cg01274643	2.95363874493165e-13
cg08010331	2.98067867861598e-13	HLA-DPA1
cg23041410	2.9832395607337e-13	IL1RN;IL1RN;IL1RN;IL1RN
cg16935517	2.99292598675327e-13	USP6NL
cg00256329	2.99636e-13	NXN
cg23834210	3.01512074440545e-13
cg07412317	3.069722e-13
cg17106729	3.1264228937501e-13	SDC3
cg14260773	3.15154963686298e-13	LTBP1
cg25303761	3.2524056550853e-13
cg15677797	3.31148977898937e-13	KLF11;KLF11;KLF11
cg25249362	3.31148977898937e-13	PFKP
cg02405213	3.36417959118194e-13	JAK2
cg01941243	3.38326877072714e-13
cg25164450	3.44470692506385e-13	HDAC4
cg05460996	3.49922897641528e-13	RNASET2
cg23775236	3.499229e-13	VPS18
cg02575605	3.53217164043128e-13	LINC00620
cg02173128	3.57510657236651e-13	CHD5
cg12833414	3.61355085117185e-13
cg26758184	3.638649e-13
cg05531694	3.66556819726116e-13	SNHG6
cg07167872	3.79799240302577e-13	PM20D1
cg18265315	3.79799240302577e-13	CCDC173
cg02139480	3.91205610344082e-13	CCDC129;CCDC129;CCDC129;CCDC129
cg14413680	4.00901982028983e-13
cg06063541	4.00901982028983e-13	TCERG1L
cg03857535	4.072174e-13
cg07291601	4.118571e-13	SLC22A18AS;SLC22A18;SLC22A18
cg24478129	4.11857135981608e-13	SMYD3
cg14674954	4.18827929524953e-13
cg09970125	4.21285915086607e-13	ADAM3A;ADAM3A;ADAM3A;ADAM3A
cg10047753	4.308487e-13
cg02422997	4.343896e-13
cg26303616	4.34389606619701e-13
cg21125709	4.367359e-13
cg09227105	4.37527532313769e-13
cg08112003	4.48347381975076e-13
cg10277872	4.56138027535865e-13
cg26482585	4.5681135910005e-13
cg06880603	4.600056226574e-13	GCNT1;GCNT1;GCNT1;GCNT1
cg14677909	4.63142772659207e-13	PTPN20B;PTPN20A;PTPN20A;PTPN20B;PTPN20B;PTPN20B;PTPN20B;PTPN20B;PTPN20A;PTPN20B;PTPN20B;PTPN20A;PTPN20B;PTPN20A;PTPN20A;PTPN20A;PTPN20B;PTPN20A;PTPN20A;PTPN20A
cg27565382	4.64701380347814e-13	SFMBT1;SFMBT1;SFMBT1
cg00492083	4.680949e-13	AZI1;AZI1
cg08466858	4.71816798557749e-13	KCNB2
cg13343851	4.729965e-13
cg27332938	4.87384387237019e-13	ZNF511;TUBGCP2
cg03892103	4.885273e-13
cg03225671	4.90040818267524e-13	RIMS1;RIMS1;RIMS1;RIMS1;RIMS1
cg07422416	4.90497425615303e-13	MFHAS1
cg11563656	5.10198602096712e-13	DCDC2
cg17050690	5.183762e-13	GIT1;GIT1
cg07660543	5.27492163243223e-13
cg08617581	5.37482635987818e-13	TCERG1L
cg06803580	5.45653351055155e-13	DIP2C
cg23682634	5.644234e-13	DERA
cg04127823	5.668114e-13
cg26004710	5.703312e-13	PTPN6;PTPN6;PTPN6
cg05058762	5.800149e-13
cg04423622	5.98816223846923e-13	KIF17;KIF17
cg12790645	6.02857343328527e-13
cg23923019	6.08104772447112e-13	ABCC5-AS1;ABCC5;ABCC5
cg12650227	6.1489989183298e-13	LCE3C
cg16378151	6.19690407373548e-13
cg19533489	6.24487e-13	ZCCHC14;LOC101928737
cg10478600	6.42930048527216e-13	CARD11
cg17137035	6.456025e-13	RANBP3;RANBP3;RANBP3
cg24238852	6.500021e-13	GSTT1
cg00598860	6.57269073836033e-13	C4orf19;C4orf19
cg09183742	6.67438078849333e-13	COL11A1;COL11A1;COL11A1;COL11A1
cg03297418	6.674381e-13
cg24524099	6.79679188172568e-13	PTPRN2;PTPRN2;PTPRN2
cg13353337	6.86002e-13	LZTR1
cg07796016	6.86002001979945e-13	LCE1C
cg20418101	6.86002001979945e-13	ADAM3A;ADAM3A;ADAM3A;ADAM3A
cg13839202	6.99013575434526e-13	CAMK1D;CAMK1D
cg21555962	7.023185e-13	RFFL;RFFL;RAD51L3-RFFL
cg16990009	7.05766160789992e-13	GTF2H4
cg03926921	7.171833e-13	ELMO2;ELMO2
cg12760705	7.26969058979997e-13
cg05841700	7.37780561826954e-13	PM20D1
cg26033510	7.37997442070956e-13
cg10546252	7.472881e-13	GSTT1
cg11463057	7.51677875946157e-13
cg10091362	7.693656e-13	FAM83D
cg02416656	8.068245e-13	C12orf51
cg16875032	8.06921424137656e-13	SNTB1
cg04837455	8.18231000888923e-13	CDK14
cg19879272	8.26804280633314e-13	RRP12;RRP12;RRP12
cg07695670	8.385465e-13	CPAMD8;CPAMD8
cg17636135	8.50151295464283e-13
cg19377150	8.58640408054052e-13
cg12108278	8.606548e-13
cg23421288	8.64642171725238e-13
cg00793072	8.67320020710847e-13
cg01920698	8.71474e-13
cg20048260	8.901461e-13	COL4A1
cg15279541	8.98812933934097e-13
cg02621613	9.124642e-13	LOC100506403
cg23444004	9.294068e-13
cg17873037	9.37156305649905e-13	MGST3
cg15424377	9.49739555749729e-13
cg15877601	9.63569273123789e-13
cg14459203	9.635693e-13	CCDC34;CCDC34
cg18826267	9.635693e-13	RANBP3;RANBP3;RANBP3
cg24508942	9.647843e-13
cg07699771	9.98346191103066e-13
cg07504457	1.02329777294698e-12	VPS28;VPS28
cg21879272	1.038924e-12	SAV1
cg12057156	1.04176828897597e-12
cg24068006	1.04245345542719e-12	DIP2C
cg08028580	1.043929e-12	CEACAM19;CEACAM19
cg07253311	1.05235277832854e-12	ATF2;ATF2;ATF2;ATF2;ATF2;ATF2;ATF2;ATF2;ATF2;ATF2;ATF2;ATF2
cg18284672	1.08841524660143e-12	CNOT7;CNOT7
cg16402757	1.09580756325267e-12	CUL2;CUL2;CUL2;CUL2
cg27057335	1.113719e-12	TBC1D10A;TBC1D10A
cg04169585	1.128754e-12	LDLRAD4
cg18874570	1.131514e-12
cg01206017	1.19378704622398e-12	AGAP1;AGAP1
cg27450894	1.19378704622398e-12
cg26728851	1.229105e-12	GUCY2E
cg11757124	1.25204542344155e-12	PTPRN2;PTPRN2;PTPRN2
cg26284196	1.25288596055446e-12	PDE4DIP;PDE4DIP;PDE4DIP;NBPF20;NBPF9
cg12600417	1.261641e-12	TMTC3
cg21599783	1.26809710048589e-12
cg13985597	1.26809710048589e-12
cg23246769	1.274621e-12	ZNF664
cg06139856	1.278456e-12	PCNX;PCNX
cg18723865	1.28295764767808e-12	RMND1;RMND1
cg11524184	1.29202235396412e-12
cg20994372	1.30897430608924e-12	EFCAB14-AS1;EFCAB14-AS1
cg14448451	1.30897430608924e-12	LOC101928979;LOC101928979;NBPF20;NBPF10;NBPF10
cg22831511	1.33388424323857e-12	VWA5B1
cg26193015	1.34380146275084e-12	MDC1
cg17315247	1.3518004350141e-12	AMZ1
cg12175949	1.356712e-12	TXNRD2;COMT;COMT
cg10892585	1.41188504420394e-12	ZNF138
cg23281729	1.412352e-12	PARD6G
cg09683562	1.443169e-12	RNF135;RNF135
cg03209130	1.449744e-12
cg05468833	1.450257e-12	NRXN3;NRXN3;NRXN3;NRXN3;NRXN3;NRXN3
cg06011587	1.46980373140017e-12	VAV2;VAV2
cg12262617	1.47113903771002e-12	SLC36A3;SLC36A3
cg21986118	1.493977e-12	TVP23B
cg10999850	1.50650070766322e-12	CNR1;CNR1;CNR1;CNR1;CNR1
cg26948066	1.53975313945983e-12	FBXO28;FBXO28;FBXO28
cg03181471	1.54507171284553e-12	MYOF;MYOF
cg20361843	1.545072e-12	HMBS;HMBS;HMBS
cg24245216	1.567445e-12
cg26476595	1.584806e-12	E4F1
cg18065464	1.59279362632646e-12
cg21166376	1.592794e-12	SLC52A3
cg18310072	1.59751706246649e-12
cg03043709	1.60138928241157e-12	MAD1L1;MAD1L1;MAD1L1
cg05141895	1.610141e-12
cg13828893	1.61227200471186e-12	KIF26B
cg01516881	1.62209646198678e-12	DUSP22
cg18186552	1.64697862778312e-12	FAM76A;FAM76A;FAM76A;FAM76A;FAM76A
cg16527454	1.682493e-12
cg00488012	1.68586093801278e-12	SH3YL1;SH3YL1;SH3YL1;SH3YL1;SH3YL1;SH3YL1;SH3YL1;SH3YL1
cg23505044	1.718495e-12	NTN1
cg13907973	1.71983810775815e-12	IRF1
cg25009553	1.72001392166392e-12
cg24406698	1.73260156551293e-12
cg25208881	1.789779e-12
cg12551798	1.803181e-12	C1RL-AS1
cg11257340	1.803181e-12
cg12315994	1.803181e-12	DDX49;DDX49
cg18834050	1.807023e-12
cg00938380	1.807023e-12	GRAMD4
cg24324446	1.80888306422935e-12
cg26031613	1.824596e-12	KLC1;KLC1;KLC1
cg01966087	1.85803384343262e-12	PLEKHM3
cg11480029	1.85803384343262e-12	OR9A2
cg26409826	1.86302976381036e-12	CADPS;CADPS;CADPS
cg11348583	1.87537390023599e-12	CFHR3;CFHR3
cg08129914	1.93586136583837e-12	PAX7;PAX7;PAX7
cg26752796	1.940512e-12	SLC6A12;SLC6A12;SLC6A12;SLC6A12
cg16612023	1.940512e-12	KTN1;KTN1;KTN1;KTN1;KTN1;KTN1
cg12940965	2.01436662764826e-12
cg01212809	2.015557e-12	NINJ2;NINJ2;NINJ2
cg07264401	2.015557e-12	CLCN7;CLCN7
cg01700942	2.01952768692797e-12
cg14382478	2.08496567657834e-12
cg11483424	2.091107e-12
cg19249110	2.09110714010587e-12	TSNARE1
cg21598751	2.09554308719589e-12
cg24999883	2.097683e-12	SETD3;SETD3
cg18433519	2.09972327218376e-12	KIAA0319;KIAA0319;KIAA0319;KIAA0319;KIAA0319
cg14902306	2.108022e-12	SFI1;SFI1;SFI1;SFI1;SFI1
cg08816037	2.10954907079404e-12	TRIM59;TRIM59
cg13837633	2.125911e-12	PMFBP1;PMFBP1
cg15568035	2.19976316027267e-12
cg17719473	2.20896013857904e-12	C1orf52;C1orf52
cg20221740	2.215733e-12	SLN
cg24113243	2.236446e-12	GALNT9
cg01589135	2.236446e-12	CYYR1
cg17469361	2.24628603384265e-12
cg27286337	2.2526948930169e-12	INPP5A
cg25343008	2.26094049574468e-12	PPP1R12B;PPP1R12B;PPP1R12B
cg12887361	2.299619e-12	C14orf159;C14orf159;C14orf159;C14orf159;C14orf159;C14orf159;C14orf159;C14orf159
cg18715193	2.30603251275653e-12	HLA-DPA1
cg22444562	2.3122718820756e-12	GPR1-AS
cg21826606	2.31762022115743e-12
cg27226147	2.32840088946704e-12
cg03986691	2.39621431026248e-12	APBB2;APBB2;APBB2;APBB2;APBB2;APBB2;APBB2
cg07929412	2.43933008163466e-12	LOC101927924
cg10978274	2.44112154138578e-12	LCE3C
cg01597779	2.44112154138578e-12	TRIM71
cg26236902	2.47046319839635e-12	AGAP1;AGAP1
cg04481923	2.51291735607101e-12	MIR886
cg12477724	2.529671e-12
cg08371215	2.531852e-12	ATP1B2
cg23084506	2.53487113593132e-12	PRAMEF5
cg04031134	2.56451718769982e-12	SMURF1;SMURF1
cg04373036	2.566873e-12	STRADA;STRADA;STRADA;STRADA;STRADA;STRADA
cg17480035	2.56687349639036e-12	HLA-DRB1
cg09777060	2.56739614396601e-12
cg07817883	2.59119455352843e-12	TMEM39B;TMEM39B
cg01759756	2.606994e-12	C11orf80
cg07533224	2.60856347289026e-12	PM20D1
cg13707335	2.60856347289026e-12	TTN;TTN;TTN;TTN;TTN;TTN
cg15808273	2.60856347289026e-12	JAZF1
cg05633225	2.615153e-12	ZNF525
cg22562631	2.64291292504753e-12	SLC2A9;SLC2A9
cg23943283	2.64549849301294e-12	PDE11A;PDE11A;PDE11A;PDE11A
cg09796376	2.659217e-12	HCK
cg03938141	2.67480966808538e-12
cg17547336	2.694656e-12	ANO1;ANO1
cg05276469	2.733895e-12
cg08818448	2.77929467984789e-12	LOC100506023
cg11091397	2.7873963727336e-12
cg05926478	2.80890637691082e-12	DCLK2;DCLK2
cg27401488	2.82819325139435e-12	JADE2;JADE2;JADE2;JADE2
cg09651654	2.846871e-12
cg04842962	2.84949097207448e-12	MRPS18A
cg08024058	2.84949097207448e-12	STXBP5;STXBP5
cg24416181	2.858329e-12
cg26966001	2.95159293246184e-12
cg17140737	3.09339171342241e-12	PTCH2
cg23715696	3.093392e-12	TIAF1;TIAF1;MYO18A;MYO18A
cg22901664	3.1030187516825e-12
cg11091623	3.11948213379001e-12	MGAM
cg19477551	3.140569e-12	IRF2BP1
cg01987362	3.14326860713787e-12
cg18258597	3.15690853860658e-12
cg02967393	3.209952e-12	SCGB2B3P
cg14121472	3.239604e-12	ITFG2
cg26929888	3.25694106028479e-12	TPO;TPO;TPO;TPO;TPO;TPO
cg24672790	3.329569e-12	FAT3
cg19408572	3.36458305211755e-12	DGKQ;DGKQ
cg16378581	3.36458305211755e-12	AVL9
cg19556217	3.376374e-12	GOT2;GOT2
cg01550161	3.3916686862131e-12	LAMB4
cg27000335	3.3929736485427e-12	PLSCR4;PLSCR4;PLSCR4;PLSCR4;PLSCR4
cg19662677	3.392974e-12	ISX
cg02929682	3.562555e-12
cg14906510	3.569891e-12
cg02475236	3.634288e-12	DSCAM
cg21257337	3.71657654541117e-12
cg23079911	3.76185587765327e-12	RAB4A;RAB4A;RAB4A
cg24239165	3.782359e-12
cg23788733	3.782359e-12	LOC388428
cg24309011	3.782359e-12	PKNOX1;PKNOX1
cg02922287	3.83206090313003e-12
cg09623286	3.8590642149178e-12	TLR2;TLR2
cg04546413	3.909363e-12
cg09953122	4.084621e-12	CST8
cg22024931	4.1456481678141e-12	SMN1;SMN2;SMN2;SMN2;SMN1;SMN2
cg23437973	4.170067e-12
cg03733026	4.178477e-12	ZNRF3
cg18697348	4.23783386551478e-12	SELK
cg09014603	4.23783386551478e-12
cg00440468	4.30242301125639e-12
cg08060988	4.30964352149872e-12	DEFA6
cg00047222	4.336297e-12	ZNF429
cg14298807	4.38064557978177e-12	WNT5A
cg25352098	4.380646e-12	LOC101928804;LOC101928804;KIR2DL1
cg13587533	4.53260037279595e-12	ZNF511;TUBGCP2
cg23149560	4.73818531462708e-12	MOBKL1B
cg18537979	4.73818531462708e-12
cg17920646	4.77698227312369e-12
cg07805603	4.844118e-12	METAP2
cg11754971	4.884598e-12	GSG1L
cg07564598	4.916527e-12	WSB1;WSB1
cg15707064	4.94553317310435e-12
cg18428180	4.95648512340462e-12	KIAA0319;KIAA0319;KIAA0319;KIAA0319;KIAA0319
cg02148024	4.99976058368158e-12	SLC22A16
cg01070560	5.03282426075011e-12	CSMD1
cg16377884	5.043857e-12
cg10979888	5.0769865829475e-12	PRRC2B
cg25817503	5.08408973973765e-12	AFAP1;AFAP1
cg25034558	5.16637716282299e-12
cg11935344	5.19676912801754e-12	FAM13AOS
cg19682338	5.26111944303883e-12	CCDC129;CCDC129;CCDC129;CCDC129
cg09251967	5.2631904014831e-12
cg09716288	5.265251e-12	STK33;STK33;STK33;STK33
cg04124576	5.36238e-12	MYBPC1;MYBPC1;MYBPC1;MYBPC1;MYBPC1;MYBPC1;MYBPC1;MYBPC1;MYBPC1;MYBPC1
cg20391432	5.38622891516102e-12	CRIM1
cg05069807	5.46367585030649e-12	TBC1D14;TBC1D14
cg19767548	5.499586e-12	LDHC;LDHC
cg03964091	5.582708e-12	FAM19A5;FAM19A5
cg13264811	5.65707858988523e-12	HDAC4
cg02894300	5.66223766428593e-12
cg07879897	5.687593e-12
cg13910785	5.80386651858049e-12	HLA-DRB1
cg11444129	5.89458437914235e-12	EPHB1
cg00239490	5.93494469859503e-12	GABRP
cg10578777	5.934945e-12
cg26010834	5.934945e-12	GNG13
cg13008339	5.969639e-12	PYGL;PYGL
cg21081239	6.098758e-12
cg18068256	6.155773e-12	KRT37
cg14457074	6.18111957335997e-12
cg25323545	6.282478e-12	UBE2Q2P2;GOLGA6L17P;GOLGA6L9
cg09865379	6.40792097712611e-12	LINC01207
cg01387383	6.407921e-12	CCDC88C
cg12419862	6.679766e-12	LOC391322
cg10724963	6.700206e-12	CTCFL;CTCFL;CTCFL;CTCFL;CTCFL;CTCFL;CTCFL;CTCFL;CTCFL;CTCFL;CTCFL;CTCFL;CTCFL;CTCFL;CTCFL;CTCFL;CTCFL
cg26575584	6.701782e-12
cg02996391	6.712e-09	SLCO1A2;SLCO1A2;SLCO1A2
cg26227935	6.731631e-12	PQLC1;PQLC1;PQLC1
cg10154826	6.73481217146389e-12	FAM8A1
cg22730047	6.8929283745027e-12
cg12002427	6.9019690156e-12
cg09658126	6.916952e-12	LLPH-AS1;LLPH
cg03875385	7.01981993773577e-12
cg06367429	7.03077572359104e-12	LOC100133669
cg17545300	7.03077572359104e-12
cg23010236	7.15587457250282e-12
cg11678063	7.38436977278484e-12	LOC101928461;MAP3K5
cg14013659	7.417741e-12	RNFT1
cg26209765	7.62112983624e-12
cg07398106	7.62113e-12	LDHC;LDHC
cg14159672	7.65201861921074e-12	PM20D1
cg08860619	7.821936e-12
cg16358154	8.00150861041676e-12
cg10970132	8.001509e-12	ADGRD1
cg09366587	8.006779e-12	PLXNC1
cg08074971	8.021835e-12	GNG13
cg14893161	8.05361286836653e-12	PM20D1;PM20D1
cg02814283	8.054998e-12	ZNF254;ZNF254;ZNF254
cg00293330	8.09198924468708e-12	LCE3C
cg22598098	8.12200178028433e-12	RNASET2
cg02427933	8.188079e-12
cg11792616	8.19954718459232e-12	DCTN6
cg02238794	8.318436e-12	ZZEF1
cg07550819	8.353706e-12	ERC1;ERC1;ERC1;ERC1;ERC1
cg00661861	8.41921156140473e-12	GPRIN2
cg23436303	8.469597e-12	CDH4;CDH4;CDH4
cg20877230	8.56755622877143e-12	DEFA3;DEFA1;DEFA1B
cg08530738	8.643776e-12
cg05934647	8.66402169501273e-12
cg00779281	8.744111e-12	GLT1D1
cg26539522	8.889507e-12	FAM38A
cg07707072	8.899996e-12
cg27310733	8.94353598586155e-12
cg09104915	9.022427e-12	SHANK2
cg19738233	9.083666e-12	DNAJC24
cg07999547	9.59283781683017e-12
cg08292080	9.720684e-12	AMFR
cg16023065	9.84522e-12	C12orf54
cg13149459	9.97126498645886e-12	PPP1R12B
cg24675983	1.010148e-11
cg18903750	1.01151065903485e-11
cg27062705	1.02572805691968e-11
cg13081066	1.0535996916058e-11	MTR;MTR;MTR
cg05383619	1.0535996916058e-11	HLA-DRB1
cg17301053	1.05593313116656e-11	RPS6KA2;RPS6KA2
cg20481110	1.067814e-11	SECTM1
cg17365146	1.084801e-11	ADAMTS10
cg05114740	1.094005e-11
cg26475594	1.09837e-11	ZNF599
cg21248699	1.157619e-11
cg26220594	1.15761949672787e-11
cg20381404	1.15840839290359e-11	AMACR;AMACR;AMACR;AMACR;AMACR;AMACR;AMACR;AMACR;AMACR;AMACR;AMACR;AMACR
cg10199230	1.171836e-11	NUDT14
cg16635863	1.174517e-11	BACE2;BACE2;BACE2
cg16435573	1.179687e-11	LOC101928107
cg27495669	1.198331e-11	LINC01443
cg10608783	1.20287535224645e-11	PGBD5
cg24126612	1.203025e-11
cg12181213	1.203025e-11	SH3BGR;SH3BGR
cg06308982	1.226889e-11
cg22084806	1.25017965561126e-11
cg20673407	1.26888692738349e-11
cg22176584	1.286919e-11	MAN2C1;MAN2C1;MAN2C1;MAN2C1
cg24942953	1.31274728020082e-11	PSMD1;PSMD1;PSMD1
cg15570656	1.34828201467957e-11
cg14784428	1.3706430416155e-11	FDFT1
cg17707095	1.37195095062978e-11	RPS6KA2;RPS6KA2
cg13764124	1.38706885218643e-11
cg11965913	1.39492678125339e-11	PM20D1
cg17266357	1.401378e-11	ZNF10
cg24065597	1.41133508241075e-11
cg10181978	1.42399437496959e-11	ZMAT3;ZMAT3
cg09516963	1.42586e-11	DYRK2;DYRK2
cg08568145	1.450169e-11	LMF1
cg10454368	1.45201749727849e-11	RPP21
cg02032872	1.495398e-11	C19orf61
cg25828445	1.495918e-11
cg11294364	1.508007e-11	NLRP4
cg09775294	1.5610835367678e-11
cg26656688	1.58537529435934e-11	BCAR3
cg13957186	1.585531e-11	RHBDF2;RHBDF2
cg18986403	1.59555295611911e-11	PINX1;PINX1
cg24088258	1.636243e-11	CCL22
cg22916756	1.63769172802533e-11	CCBP2
cg15532640	1.643021e-11
cg06434499	1.66286824326128e-11
cg09458135	1.671704e-11	C11orf49;C11orf49;C11orf49;C11orf49;C11orf49;C11orf49;C11orf49
cg01744396	1.696044e-11	GSTT1;GSTT1
cg21550016	1.69604421467969e-11	PAX8;PAX8;PAX8;PAX8;PAX8;LOC440839;LOC654433
cg19673480	1.72189149552075e-11
cg19242610	1.73531424416139e-11	FCGR2C
cg04007319	1.73670819254826e-11	SMU1
cg01889448	1.74263322941468e-11	HLA-DQB1
cg06489993	1.774994e-11	PPP5D1
cg14998086	1.79372988554703e-11	TNS3
cg13494229	1.814238e-11
cg24131848	1.83747434148983e-11	FYTTD1;FYTTD1;FYTTD1;KIAA0226
cg03957615	1.89913338324534e-11	LRFN2
cg08734112	1.91398388924608e-11	MYL1;MYL1;MYL1
cg10746770	1.91398388924608e-11	LOC150935
cg06417478	1.95094e-11	HOOK2;HOOK2
cg22337407	1.96435054440016e-11
cg18379824	1.96860887257121e-11	CASP9;CASP9;CASP9;CASP9;CASP9
cg21298667	1.96860887257121e-11
cg03765770	1.97595624023488e-11
cg13253150	1.98317427231357e-11	DLC1;DLC1
cg27590469	2.052991e-11	P2RY6;P2RY6;P2RY6;P2RY6;P2RY6;P2RY6;P2RY6;P2RY6
cg07719788	2.06607873543606e-11	RNU6-79P;NAV1;IPO9-AS1;NAV1
cg14764203	2.088515e-11
cg09458398	2.088872e-11	GAS7
cg07242283	2.11494655004659e-11	HTT
cg06194652	2.11903058402376e-11
cg01778345	2.16726130878119e-11	GDAP2;GDAP2
cg16203592	2.18583618242376e-11	TMEM154
cg19545611	2.21136724789182e-11
cg11424828	2.22628405870837e-11	MYOM2
cg20619667	2.23981e-11	CCDC77;CCDC77;CCDC77;CCDC77
cg12749439	2.25671455606913e-11
cg27413643	2.258944e-11	ANKRD27;RGS9BP
cg08146115	2.26245629348118e-11
cg00793227	2.27816538169086e-11
cg23771949	2.28192081517063e-11	LRRC27;LRRC27;LRRC27;LRRC27;LRRC27
cg27191320	2.29803728977273e-11	OR2T5
cg18211003	2.30625744662972e-11	CFHR3;CFHR3
cg21992857	2.307943e-11
cg03080357	2.330661e-11	KSR1
cg06561646	2.331554e-11	DUSP14
cg03724010	2.37969129538624e-11	C1orf70
cg08159412	2.37969129538624e-11
cg26178024	2.37969129538624e-11	LHPP;LHPP
cg19863040	2.39167436231721e-11	MAD1L1;MAD1L1;MAD1L1
cg14378564	2.44024821074817e-11
cg00647839	2.48769307896118e-11	CHD7
cg24725430	2.492079e-11	LOC101928823;LOC101928823
cg18629442	2.50089119809007e-11	KRTAP5-1;KRTAP5-AS1
cg13979566	2.678166e-11	TCF4
cg19882830	2.678166e-11	ZNF714;ZNF714;ZNF714;ZNF714
cg03589348	2.709099e-11	TASP1
cg11847442	2.737969e-11
cg00369590	2.782713e-11	SHANK2
cg11404795	2.812154e-11	CORO6
cg03598948	2.835028e-11	SEC14L4;SEC14L4
cg08082455	2.85469823896022e-11	VIPR2
cg13557411	2.85687e-11	SEMA7A;SEMA7A;SEMA7A
cg16808927	2.861366e-11	WDR90
cg21479923	2.86507797002705e-11	PDE4D
cg14406419	2.910103e-11	KIF16B
cg19640377	2.96706985185073e-11	EDAR
cg04225473	3.037626e-11
cg18220841	3.039312e-11
cg23211310	3.1664358543305e-11	LRRC18;WDFY4
cg04228998	3.1956120514381e-11	AARS2
cg25239516	3.199484e-11	MEF2A;MEF2A;MEF2A;MEF2A
cg19609351	3.20249821556919e-11
cg10304682	3.29046080831482e-11
cg05840533	3.337733e-11	C20orf70
cg09849552	3.34859447908235e-11	CD8A;CD8A;CD8A;CD8A
cg20391597	3.39479036840142e-11
cg02669225	3.39553783868175e-11
cg12339802	3.41687974712197e-11	C1orf109
cg19619253	3.419038e-11	APCDD1L-AS1
cg25880954	3.54378181953913e-11	MGC12982;FOXD2
cg01436877	3.587242e-11
cg10614253	3.587242e-11
cg26354017	3.59769733891792e-11	PM20D1
cg04671734	3.70348471661637e-11
cg08541599	3.783257e-11	BSG;BSG;BSG
cg24895977	3.802693e-11
cg13523132	3.81718483773379e-11	LCN6;LCN10
cg12086421	3.83680745576173e-11
cg16648036	3.89660965381593e-11	LPIN1;LPIN1;LPIN1
cg17335657	3.903533e-11
cg15548601	3.914107e-11	LOC100507424
cg11314826	3.928119e-11	RBM19;RBM19;RBM19
cg19661978	3.94109e-11
cg25627920	3.958382e-11	NT5C3B;NT5C3B;NT5C3B;KLHL10
cg15857635	3.95872074218599e-11	MICALL2
cg24009529	4.02258278209326e-11	PPT2;PPT2
cg01445689	4.02258278209326e-11	WDR60
cg16915215	4.02641060262772e-11	UGT1A9;UGT1A8;UGT1A10
cg20311868	4.05530637980424e-11	WBSCR27
cg21050539	4.07942948897828e-11
cg18029737	4.157342937967e-11
cg21571142	4.15943540999159e-11
cg18996202	4.22938617580742e-11	HLA-B
cg27121144	4.25149108095148e-11	CENPU;CENPU
cg12190407	4.25149108095148e-11	ANK1;ANK1;ANK1;ANK1;ANK1
cg17842024	4.253737e-11	METTL9;METTL9;LOC101927814
cg00100844	4.313291e-11	CAPN5
cg23359644	4.41282294695053e-11	THSD7A
cg04136259	4.44946285371313e-11	MAFK
cg23348610	4.45179934629967e-11
cg22974337	4.45747342208062e-11
cg24485571	4.489331e-11	IQSEC3;IQSEC3
cg14543988	4.52677687907678e-11
cg00952201	4.527629e-11	NFATC1;NFATC1;NFATC1;NFATC1;NFATC1
cg01690073	4.52845560969841e-11	GABRR2
cg20564865	4.64670102813059e-11	PSORS1C1
cg24805089	4.70844296781319e-11	GRK6;GRK6;GRK6
cg12898220	4.79626480085907e-11	PM20D1
cg21167402	4.86288650814611e-11	SDHAP3
cg16789847	4.87714894153842e-11	LCE3B
cg14378789	4.9028128332354e-11
cg11825776	4.904211e-11	RTN2;RTN2;RTN2;RTN2;RTN2;RTN2
cg15146039	4.90990524206839e-11
cg10023837	4.95620647448462e-11	AGPAT1;RNF5;RNF5P1
cg14082737	4.97355630205163e-11	TRIM60
cg12280692	5.101842e-11
cg22519183	5.106403e-11	WDR93;WDR93
cg13800612	5.1666704373668e-11
cg16285447	5.189338e-11	DAD1
cg04806653	5.384083e-11	CELF4;CELF4;CELF4;CELF4
cg21373890	5.49882325233208e-11	SYNE1;SYNE1
cg14222729	5.51221732591352e-11
cg10358248	5.516436e-11	CRLF1
cg05234244	5.556497e-11
cg19504605	5.57144684965263e-11	ZFP41
cg06871323	5.57535068058679e-11	DPY19L1
cg17864916	5.640509e-11
cg07482220	5.82111198808622e-11	AGPAT1;RNF5;RNF5P1
cg20790798	5.82388788192646e-11
cg15392101	5.83466439370377e-11
cg00944631	5.835612e-11
cg08944170	5.86962008063787e-11	OR2L13;OR2L13
cg21840844	5.9093236264443e-11	NEXN;NEXN
cg03541914	5.92023418497788e-11	TIFAB
cg12396660	5.92023418497788e-11
cg22504267	5.92598654137184e-11	KBTBD11
cg18597292	6.01193180641198e-11	TSPYL1;DSE;DSE
cg18059362	6.09464880734268e-11	NDST1
cg07132558	6.11582698555031e-11
cg09944764	6.11582698555031e-11	GPR171;MED12L
cg07423892	6.12750812510293e-11
cg11961865	6.13086e-11
cg04248502	6.21274237483399e-11	ADARB2
cg10266189	6.327448e-11
cg07010222	6.343442e-11
cg15620908	6.452845e-11
cg14660449	6.4775328294302e-11
cg01627637	6.485285e-11
cg26000393	6.492296e-11	APOBEC3B
cg26263166	6.50506756782348e-11	IGF2;IGF2;IGF2;IGF2;IGF2;INS-IGF2
cg00753039	6.58979301532046e-11
cg24450397	6.66076654725021e-11	EHMT2;EHMT2
cg04361279	6.77030764227494e-11	WDR8
cg06463424	6.86049181674499e-11
cg25968886	7.03384676670671e-11	PLAC8L1
cg09939247	7.0581303435627e-11
cg25787886	7.080974e-11	APOBEC3B
cg27197115	7.080974e-11	PARVB;PARVB;PARVB;PARVB;PARVB;PARVB;PARVB;PARVB
cg05991929	7.08097401026774e-11
cg04377134	7.270158e-11	EVPL
cg01254501	7.280007e-11	PTPN1;PTPN1
cg15146207	7.30992253588471e-11	SIM1
cg26811927	7.43161572211964e-11	EPHA8;EPHA8
cg19160264	7.57137721804071e-11	MAD1L1;MAD1L1;MAD1L1;MAD1L1;MAD1L1;MAD1L1
cg21485543	7.82099881539014e-11	FAM170B;FAM170B-AS1
cg25021451	7.90813567571018e-11	ACAP3
cg24058116	7.911303e-11	TSHZ1;TSHZ1
cg07531550	7.96283957105386e-11
cg17437770	8.0139081839094e-11
cg09125754	8.07606092549953e-11	POTEF;POTEF
cg18138010	8.10696534536939e-11	GMDS-AS1
cg03317714	8.124003e-11	LOC101928443
cg08345626	8.124003e-11	NEO1
cg07884673	8.24451080205084e-11	SFMBT1;SFMBT1;SFMBT1
cg19748487	8.24451080205084e-11
cg05871548	8.24451080205084e-11	GFRA1;GFRA1;GFRA1
cg09930753	8.244511e-11
cg24160354	8.40591918157162e-11	PPARGC1A
cg24207904	8.515506e-11	LIPT2
cg12658972	8.529955e-11
cg16077538	8.736368e-11
cg20367421	8.790485e-11	GJA3
cg10407935	9.00595620209706e-11	LRPAP1
cg07656646	9.16491019122018e-11
cg21011794	9.32858891072865e-11	MYOZ2;MYOZ2
cg03070989	9.443115e-11
cg18708796	9.46103479633947e-11	IKZF1;IKZF1;IKZF1;IKZF1;IKZF1;IKZF1;IKZF1;IKZF1;IKZF1;IKZF1;IKZF1;IKZF1;IKZF1;IKZF1;IKZF1;IKZF1;IKZF1
cg15914990	9.555322e-11	FAM168A;FAM168A;FAM168A
cg24037715	9.64522e-11
cg21665557	9.71317385281437e-11	OBSL1
cg22148141	9.73981960760016e-11
cg16959075	9.941814e-11	PDE8A;PDE8A;PDE8A
cg10786572	1.02607314100649e-10
cg26539349	1.03307137502148e-10
cg23844865	1.04960958784525e-10	PACRG;PACRG;PACRG
cg01819111	1.07823422351528e-10	RPS6KA2-IT1;RPS6KA2;RPS6KA2
cg25657443	1.10634222637439e-10	SCARNA5;ATG16L1;ATG16L1;ATG16L1;ATG16L1;ATG16L1
cg10166522	1.1111e-10
cg17371014	1.151386e-10	DPH3B;TCFL5
cg21717958	1.16011515826162e-10	NPNT
cg03980662	1.16217583723737e-10	KCNN3;KCNN3;KCNN3
cg06547839	1.16508167552347e-10	MGAM
cg00321709	1.17603300209317e-10	CYP2E1
cg15230074	1.1827275445921e-10
cg23237621	1.187329e-10	STAB2
cg11861696	1.208335e-10	TANGO2;TANGO2;TANGO2;TANGO2;TANGO2;TANGO2;TANGO2;TANGO2;TANGO2;TANGO2;TANGO2;TANGO2;TANGO2;TANGO2
cg22857746	1.20833522897844e-10	AMPH;AMPH;AMPH;AMPH
cg19528610	1.23950309824496e-10	MAK16
cg15888996	1.27491019004859e-10	APITD1-CORT;APITD1-CORT;APITD1;APITD1-CORT;APITD1-CORT;APITD1-CORT;APITD1;APITD1-CORT
cg03377073	1.27513088199143e-10	PTPRN2;PTPRN2;PTPRN2
cg22850234	1.283678e-10
cg13613346	1.28367825906847e-10	EHMT2;EHMT2
cg20604380	1.29187863064452e-10
cg07754385	1.302427e-10	MPI;MPI;MPI;MPI
cg23201188	1.30293249692529e-10
cg21556182	1.30413286387722e-10	ST18
cg13894784	1.32873076070286e-10	MUPCDH;MUPCDH
cg23975198	1.32901530451218e-10	IGFBP1
cg09383791	1.33128618160197e-10	GIGYF1
cg15405368	1.33280022825781e-10	HSD52
cg05477921	1.337056e-10	ADAMTS17
cg00950813	1.36681974555426e-10	ZNF282;ZNF282
cg08095860	1.37322662550964e-10
cg12167135	1.385719e-10	WDR45L
cg01988523	1.389912e-10
cg15851204	1.39366691465122e-10	SNRPG
cg07134666	1.39519402410984e-10
cg09015824	1.40372964346798e-10
cg04512899	1.40372964346798e-10	ANKRD6;ANKRD6;ANKRD6
cg15824046	1.41063167141593e-10
cg18377660	1.43243121525662e-10	DAB1
cg12161132	1.4360489503949e-10	STK32C
cg11391221	1.43698869915192e-10	MYPN;MYPN;MYPN;MYPN;MYPN
cg25403368	1.44487035031837e-10
cg18891864	1.450953e-10	MAPK4
cg26670620	1.45818221028354e-10	FAM66A
cg11822515	1.47125182580987e-10
cg06076184	1.47125182580987e-10
cg25059408	1.471889e-10
cg23664662	1.49481737907812e-10
cg26913836	1.511493e-10	FOXF1;FENDRR;FENDRR
cg04486924	1.551251e-10	CCDC88C
cg00236261	1.55182974057393e-10	CCDC3
cg06508795	1.56427386786424e-10	DDC;DDC;DDC;DDC;DDC;DDC
cg00836944	1.56905291283843e-10	DAB2IP;DAB2IP
cg17142149	1.56980087614367e-10	RCAN2
cg01128039	1.588898e-10	SIRPB1;SIRPB1;SIRPB1
cg09136023	1.58964272380267e-10	NBPF1
cg21918736	1.605592e-10	TRIM68;TRIM68
cg04882972	1.62389e-10	ELMO2;ELMO2;ELMO2
cg25140531	1.63383607571815e-10	CAND2;CAND2
cg10609241	1.638244e-10	MIR548AZ;MTHFD1
cg22701520	1.638244e-10
cg24196422	1.64493468415781e-10
cg03256631	1.6481345050743e-10	ST3GAL6-AS1
cg19636627	1.65015188640083e-10
cg03395511	1.65252331398884e-10	DUSP22
cg09611472	1.661193e-10	GNG13
cg15249900	1.661193e-10	ZNF211;ZNF211
cg21410980	1.67722200983351e-10	N4BP2
cg04280909	1.67722200983351e-10
cg08472925	1.71964016346453e-10
cg13830619	1.723853e-10
cg14113240	1.72542380957592e-10
cg10808905	1.73103458677642e-10	KCNMA1;KCNMA1;KCNMA1;KCNMA1;KCNMA1;KCNMA1
cg09500421	1.73351181998117e-10	C5orf49
cg24157836	1.7587970312915e-10	BTNL3
cg25931138	1.76115247801219e-10	SDHAP1
cg19855119	1.77570345117221e-10	FBXW11;FBXW11;FBXW11
cg07701004	1.77880163452739e-10
cg18405880	1.78288719157762e-10	ATXN7;ATXN7
cg19162470	1.810413e-10
cg14071023	1.84572858361172e-10	CLIC5;CLIC5
cg02321536	1.881411e-10	ZC3H13
cg01203147	1.89672362957738e-10	LINC01280
cg12052203	1.912968e-10	B3GNT1;B3GNT1
cg02908956	1.95955697725334e-10	CTBP2;CTBP2;CTBP2;CTBP2
cg19637330	1.96348586926451e-10
cg22153527	1.97418082725118e-10	GLI2
cg18496131	1.99185952526411e-10
cg23187735	2.00813648761023e-10	OVGP1
cg06356698	2.053093e-10	CPEB1;CPEB1
cg24115835	2.053093e-10	MARCH2;MARCH2;MARCH2
cg08795713	2.0786623239195e-10
cg05803631	2.07952460745232e-10	PER3
cg10409680	2.07956092865117e-10	HLA-C
cg10677016	2.08568872496488e-10
cg00750627	2.11115623452293e-10	DHDDS;DHDDS;DHDDS;DHDDS
cg12051458	2.11950760059066e-10	LOC102724659;C1orf167
cg00629028	2.130533e-10
cg21788897	2.13144039641782e-10	SLC39A4;SLC39A4;SLC39A4
cg10260486	2.143317e-10
cg13840476	2.14331743561601e-10	PKD1L1;C7orf69;C7orf69
cg24728683	2.155656e-10	ABR;ABR
cg08346443	2.17812035239908e-10
cg23403192	2.179102e-10	USP16;USP16;USP16
cg12536936	2.189055e-10	FBL
cg15851958	2.190355e-10
cg20326737	2.192541e-10	MYO18B
cg25317025	2.204775e-10	RPL17;RPL17;RPL17;RPL17;RPL17;RPL17-C18orf32;RPL17;RPL17;RPL17
cg22470047	2.205377e-10	ABCA3
cg11445109	2.20697553380202e-10	CYP2E1
cg21507367	2.222731e-10	STK38L
cg00710618	2.26429579795783e-10	LEF1;LEF1;LEF1;LEF1
cg15843817	2.284067e-10
cg11799977	2.29656617305163e-10	DBIL5P2
cg06513375	2.32414656265123e-10	ZNF251
cg17997358	2.355319e-10	APOL2;APOL2
cg13239133	2.419565e-10	PI4KA;PI4KA
cg03096785	2.50603932687734e-10	CTRC
cg07962291	2.54080459462113e-10
cg16328225	2.5509869730762e-10	ATP13A3
cg14236602	2.553031e-10	PFKL;PFKL
cg25982983	2.56747367697427e-10
cg24196240	2.575341e-10	NCRNA00160
cg10975830	2.58844e-10	LOC102724084
cg26888267	2.590532e-10	WDFY2
cg12638476	2.621219e-10	BAIAP3;BAIAP3;BAIAP3;BAIAP3;BAIAP3;BAIAP3
cg00982348	2.66539357805705e-10	FAM184A;FAM184A
cg15174564	2.677596e-10	GRIK4
cg17818531	2.700735e-10
cg14168080	2.7314565845952e-10	PTPRN2;PTPRN2;PTPRN2
cg02783661	2.731457e-10	CCDC77;CCDC77
cg22652275	2.745504e-10
cg10097015	2.76033695156888e-10
cg08604533	2.76968634105805e-10
cg13721028	2.84021076025488e-10	PJA2
cg09880891	2.85842299858694e-10	GALNT2;GALNT2
cg00318109	2.872441e-10	MYH7
cg11734017	2.93038146627248e-10	RHD;RHD;RHD;RHD;RHD;RHD;RHD;RHD
cg03835428	2.959436e-10
cg05187542	2.985856e-10	TRIB3;TRIB3;TRIB3;TRIB3;TRIB3;TRIB3
cg03858121	2.997054e-10
cg09255157	3.00083664555157e-10	ARHGEF38
cg15210065	3.01209004284432e-10
cg16373817	3.05531849321133e-10	PALLD;PALLD
cg13023205	3.059334e-10
cg24008280	3.07678590497669e-10
cg26924012	3.079564e-10	SPATA5L1;SPATA5L1
cg17874699	3.17278773542958e-10	TCERG1L
cg07777042	3.18769684369847e-10
cg10296238	3.200374e-10	C21orf56;C21orf56
cg27636047	3.20841482899438e-10
cg06522412	3.217846e-10
cg18442365	3.235421e-10	BCL2
cg03069726	3.24502773739063e-10	UBE2E2
cg07992027	3.27519994898865e-10	LOC100129461
cg19078123	3.289012e-10	RAP1GAP2;RAP1GAP2
cg00880674	3.301426e-10	BARX2
cg17798070	3.30142641582035e-10
cg12679725	3.331809e-10
cg04653913	3.335774e-10
cg07971231	3.34774492247972e-10	FAM167A-AS1
cg08242633	3.39185214015014e-10
cg23480666	3.400821e-10	AGBL1
cg09416096	3.42187620262427e-10
cg01044608	3.546357e-10	ZNF543
cg08463633	3.56644916898375e-10
cg08693745	3.573494e-10
cg05674046	3.59468786960096e-10	PRICKLE2
cg02638791	3.60283425851494e-10	PTPRE
cg17931038	3.609063e-10
cg21435568	3.692959e-10	ANKRD29
cg14418922	3.6949826005035e-10
cg20849833	3.72053e-10	MADD;MADD;MADD;MADD;MADD;MADD;MADD;MADD;MADD;MADD
cg00439392	3.752914e-10
cg14657341	3.75291439323717e-10	MUC5B
cg25160690	3.77127102919435e-10
cg18304557	3.80314142587902e-10	KIAA0907;KIAA0907
cg24593918	3.9409582686836e-10	HLA-DQB1
cg25268811	3.9409582686836e-10	SIM1
cg05304538	3.95371e-10	GPC5
cg03146160	3.960866e-10	LOC101928708
cg09464894	3.99524230905656e-10	UNQ6494
cg09157890	4.014036e-10	ERC1;ERC1;ERC1;ERC1;ERC1;ERC1
cg04066121	4.06347157824908e-10	UBR5;UBR5
cg06295223	4.06501e-10	PRDM7
cg22111694	4.11922166128299e-10
cg05995465	4.19991967869292e-10	HDAC4
cg22056094	4.19991967869292e-10	PCDHGA2;PCDHGA1;PCDHGA2
cg15563854	4.22727176081606e-10	LOC101927502;TLE1;TLE1;TLE1;TLE1;TLE1;TLE1
cg23096297	4.229447e-10	DIDO1;DIDO1;DIDO1;DIDO1
cg11862304	4.25510402286944e-10	SYCE1;SPRNP1
cg25956459	4.26743399882026e-10
cg27370696	4.28008802492221e-10	AGPAT1;RNF5;RNF5P1
cg22933800	4.28008802492221e-10	HLA-DQA1
cg02806738	4.292214e-10
cg00440797	4.29444306886728e-10	HLA-DRB5
cg15192627	4.298502e-10	RAB40C;RAB40C;RAB40C;RAB40C;RAB40C
cg11551223	4.29859846072961e-10	EHBP1
cg24723798	4.32866244261457e-10	FARP2;FARP2;FARP2
cg21724239	4.33077721044385e-10
cg09959721	4.333792e-10	AACS
cg20773800	4.36810830029692e-10	PILRB;PMS2L1;PILRB
cg03535985	4.417726e-10	SNX29
cg03038615	4.444108e-10
cg26879339	4.458609e-10
cg15679747	4.47110455768638e-10
cg20273576	4.489129e-10	AATK;MIR1250
cg10315076	4.49341669395132e-10	SRD5A3-AS1
cg06882198	4.49422e-10	AVEN
cg14495538	4.52935550390652e-10
cg12747024	4.53803958673067e-10
cg11480354	4.54910232192626e-10
cg13230004	4.63111334981653e-10
cg20811856	4.67015238609997e-10	TMEM51;TMEM51;TMEM51;TMEM51;TMEM51;TMEM51;C1orf126
cg04409153	4.731011e-10	DSCAML1
cg19038066	4.732171e-10	NOP2;NOP2;NOP2;NOP2;NOP2
cg08535001	4.74093610822939e-10	CTTNBP2
cg18457375	4.818512e-10	RNPS1;RNPS1;RNPS1;RNPS1;RNPS1;RNPS1
cg16542356	4.83561164972394e-10	C7orf50;C7orf50;C7orf50
cg26022684	4.85584448555683e-10	NBPF1
cg17899774	4.874653e-10	C11orf97
cg00229428	4.878566e-10
cg09352518	4.911824e-10	ZNF714
cg09557149	5.00050589757144e-10	DCTD;DCTD
cg02124233	5.034266e-10
cg05234450	5.210621e-10	PTPRA;PTPRA;PTPRA
cg09989560	5.245875e-10	LINC01146
cg09633308	5.245875e-10
cg16334093	5.28780639693463e-10	PM20D1
cg08886482	5.33833938029674e-10	TMEM201;TMEM201
cg19558832	5.41413281478821e-10	LINC00339;LINC00339;LINC00339;LINC00339;LINC00339;LINC00339;LOC101928043
cg21899558	5.41655520360658e-10	PRKAR1B;PRKAR1B;PRKAR1B;PRKAR1B;PRKAR1B;PRKAR1B
cg00154902	5.42420420113937e-10
cg21464492	5.48998142640164e-10	PXDN
cg26436011	5.496808e-10	ABCC8;ABCC8
cg19476878	5.511022e-10	ANAPC5
cg07151190	5.56427795562979e-10
cg24450063	5.62201367262393e-10	SLC25A44;SLC25A44
cg13196479	5.705981e-10
cg13548034	5.716575e-10	COG6;COG6;COG6
cg06536159	5.72598724905514e-10	FHAD1
cg03591606	5.78198962610846e-10	DLGAP2
cg09638873	5.80131349586079e-10
cg12715136	5.81127713967658e-10	C10orf28
cg07093428	5.913813e-10	LDHC;LDHC
cg05715076	6.020359e-10
cg10665071	6.22204356473949e-10	DNAJB6
cg14346872	6.276045e-10	AP4S1;AP4S1
cg13876833	6.303515e-10	LARP6
cg05014687	6.379216e-10
cg02952635	6.4090230124272e-10	PDE11A;PDE11A;PDE11A;PDE11A
cg08605269	6.440254e-10	XYLT1
cg23132611	6.54442928659893e-10	ADAMTS2;ADAMTS2
cg09508552	6.630564e-10
cg07508332	6.696944e-10	SLC16A3;SLC16A3;SLC16A3
cg01532284	6.696944e-10	FAM71E2
cg10964963	6.72898719245965e-10
cg24410469	6.84210623416089e-10	AGAP1;AGAP1
cg20107632	6.871352e-10	JPH3;JPH3
cg18849213	6.884598e-10	ULK1
cg22045604	6.884598e-10	KANSL1
cg19806483	7.06437477066057e-10	MGMT
cg19070118	7.09814942589788e-10
cg16698663	7.161159e-10	ZNF664-FAM101A
cg17031489	7.1689291574802e-10
cg20045882	7.196211e-10	ZFP36L1
cg04334751	7.20875886980297e-10
cg24506221	7.21487764167713e-10	GSTM1;GSTM1
cg06301252	7.21487764167713e-10	PTPRN2;PTPRN2;PTPRN2
cg13036173	7.243027e-10	ATXN2;ATXN2;ATXN2;ATXN2
cg03745316	7.27921210196582e-10
cg17392024	7.28625274404159e-10	LANCL1;LANCL1;LANCL1;LANCL1-AS1;LANCL1-AS1;LANCL1-AS1
cg13632595	7.497116e-10
cg27233174	7.523977e-10
cg17975931	7.631482e-10	ATP8A2
cg24677793	7.725091e-10	NAALAD2;NAALAD2
cg02926035	7.801853e-10
cg14613101	7.8084589239181e-10
cg01483656	7.820567e-10	ZNF714
cg18958984	7.826403e-10
cg06360820	7.82640323094773e-10
cg08052848	7.83646498674206e-10
cg02314782	7.849378e-10	DNAJC7;DNAJC7;DNAJC7
cg26043149	7.853684e-10	FECH;FECH;FECH;FECH
cg14182339	7.94927885929556e-10
cg14727512	8.051368e-10	TSSK2;DGCR14
cg11415389	8.13769435101677e-10
cg16981421	8.141733e-10	MOV10L1;MOV10L1;MOV10L1
cg08212657	8.15048476587703e-10	TMEM201;TMEM201
cg07380506	8.15048476587703e-10	CYP1B1
cg05552814	8.24319638144695e-10
cg22539914	8.254958e-10	RPS26;RPS26
cg24577116	8.263658e-10	PTH
cg22192076	8.28147645005375e-10
cg09605497	8.309721e-10	DMXL2;DMXL2;DMXL2
cg03768796	8.313416e-10
cg14816418	8.478099e-10
cg08986967	8.564273e-10	PLA2G6;PLA2G6;PLA2G6
cg22509179	8.61731712231704e-10	RUNX3;RUNX3
cg09435798	8.61731712231704e-10	ZNF511;TUBGCP2
cg10659543	8.65891e-10	ZNF772;ZNF772
cg05906502	8.704613e-10	ZNF264
cg12320848	8.709943e-10	PITPNC1;PITPNC1
cg01649064	8.71028e-10	C14orf79
cg10848318	8.80887492637291e-10	FANCD2;FANCD2
cg19748840	8.825608e-10	GALNT9
cg21415084	8.886669e-10
cg27357675	8.92750149933695e-10
cg21116021	8.9849981958228e-10
cg13093842	9.062307e-10	NLRP2;NLRP2;NLRP2;NLRP2
cg01394167	9.07932095735838e-10
cg27066256	9.08500571313678e-10
cg24503407	9.33318819818221e-10	PM20D1
cg09861075	9.37516562285988e-10	TRIM26
cg20246743	9.512637e-10
cg11540596	9.64420739561277e-10
cg08478006	9.684125e-10
cg10420426	9.75807893484183e-10
cg24960960	9.84097988874951e-10	SDHAP3
cg00238468	9.85404121477457e-10	ERCC3
cg18925616	9.8583680516259e-10	SIPA1L2
cg03844115	9.92088950692157e-10	ADARB2
cg01517571	9.97252221688769e-10	ACOT11;FAM151A
cg08081727	1.012634e-09
cg14609729	1.01939519732775e-09	CAMSAP1
cg14159526	1.02390748729335e-09
cg00387037	1.03581509402946e-09	GTF2IRD1;GTF2IRD1;GTF2IRD1
cg14834300	1.0471386255998e-09
cg06047886	1.07234361332461e-09	KBTBD11
cg27128560	1.07325595829661e-09	COL17A1
cg06201205	1.07364776942434e-09
cg03026689	1.07504959644235e-09	SLC17A5
cg25501666	1.07658530803092e-09
cg10577103	1.081481e-09
cg04109421	1.088944e-09	LONP1;LONP1;LONP1;LONP1
cg25138124	1.089015e-09	APP;APP;APP;APP;APP;APP;APP;APP;APP
cg22084793	1.089677e-09
cg11383134	1.09942314138839e-09
cg08243356	1.100827e-09	CTIF;CTIF
cg03048112	1.104806e-09	GRIK4;GRIK4;GRIK4
cg10675865	1.1169789396587e-09
cg14600877	1.128551e-09	RPTOR;RPTOR
cg21797739	1.130687e-09	GGT1;GGT1;GGT1
cg04554949	1.146786e-09
cg03822950	1.163208e-09
cg04146228	1.16517108226291e-09
cg13432558	1.16855912790604e-09	RHD;RHD;RHD;RHD;RHD;RHD;RHD;RHD
cg00630494	1.177468e-09	ZNF83;ZNF83;ZNF83;ZNF83;ZNF83
cg00648630	1.17756785785684e-09
cg12869254	1.2090767267418e-09	ZDHHC23
cg19550388	1.21020085334353e-09
cg10983929	1.222883e-09	FAM90A1
cg22947570	1.228853e-09
cg24803573	1.23184739313144e-09	SMYD3;SMYD3
cg25625233	1.24306107953979e-09	MYSM1
cg19751990	1.245817e-09	OR52N5
cg18753337	1.249283e-09	ST20;ST20;ST20
cg08227692	1.251888e-09	STIM1;STIM1;STIM1
cg06365181	1.267533e-09	ACSF3;ACSF3;ACSF3;ACSF3;ACSF3;ACSF3
cg12284872	1.29351062535915e-09	KLHDC8A;KLHDC8A;KLHDC8A;KLHDC8A
cg00807769	1.303122063131e-09	SLIT1
cg00613827	1.30700786374089e-09	CR1L
cg19139764	1.36021122945724e-09	RANBP6;RANBP6;RANBP6
cg01786044	1.405388e-09	LINC01387
cg17757773	1.40599810722368e-09	RNVU1-20;LINC00623;LINC00869;LOC103091866;LOC103091866;LOC103091866;LOC103091866;LOC103091866;LINC00623;LINC00623;LINC00623
cg23024553	1.407636e-09	CCDC34;CCDC34
cg00064972	1.41882047247412e-09
cg24143305	1.43779753651358e-09	HLA-DQA1
cg26787320	1.440363e-09	NXN
cg16399648	1.44890446690365e-09	COL27A1
cg11763394	1.46086073704987e-09	PAX8;PAX8;PAX8;PAX8;PAX8;LOC440839;LOC654433
cg00897058	1.48681374519972e-09	LOC440839
cg08174890	1.48681374519972e-09	MIR548I2
cg15756570	1.48878900784092e-09
cg19743728	1.497438e-09	L2HGDH
cg03826826	1.50553564215506e-09	TRIM36;TRIM36;TRIM36
cg12337884	1.511941e-09	RASA3
cg14699765	1.511941e-09	PRR5;PRR5;PRR5;PRR5-ARHGAP8;PRR5;PRR5
cg17321915	1.514924e-09	TUBGCP3
cg19593182	1.53800959054472e-09	TRIM26
cg08547350	1.53800959054472e-09	CEP41;CEP41;CEP41;CEP41;CEP41
cg02731293	1.53931192217436e-09	PRKG1;PRKG1
cg12374770	1.55162415953513e-09	SLC24A2;SLC24A2
cg18361420	1.557494e-09	SF4
cg10518000	1.559245e-09
cg13796975	1.5664507056157e-09
cg14170447	1.58160659323349e-09	AIM1
cg12734820	1.58652376887523e-09	ARHGEF10
cg12554413	1.59173814351173e-09
cg08077178	1.6119976045151e-09	SP140;SP140;SP140;SP140
cg12088497	1.6119976045151e-09	SPOCK3;SPOCK3;SPOCK3;SPOCK3;SPOCK3;SPOCK3;SPOCK3;SPOCK3;SPOCK3
cg13412658	1.61639163945978e-09
cg26775940	1.616392e-09	LOC101928767
cg05583353	1.62073624688922e-09	ARHGAP15
cg05926928	1.63368e-09	GDPD1;GDPD1;GDPD1
cg23371584	1.65283987017419e-09	BTG2
cg12648671	1.682594e-09
cg03377939	1.686316e-09
cg09402314	1.703491e-09	CRAMP1L
cg05079405	1.703597e-09	MIR548H4
cg22530157	1.758973e-09	CELA1;CELA1
cg18070959	1.78675664842403e-09	LOC101929034
cg13672817	1.81013e-09	KREMEN1;KREMEN1
cg23614428	1.83334492178802e-09
cg14315232	1.833763e-09
cg16165949	1.85934921594562e-09
cg15203632	1.89753399303006e-09	KCNK1
cg06750320	1.90166838474852e-09
cg04027132	1.94459076212835e-09	MIR548N
cg17328195	1.97457075872374e-09
cg08610326	1.97998097510419e-09
cg05473257	1.97998097510419e-09	CYP2E1
cg01293332	1.979981e-09	GSPT1;GSPT1;GSPT1
cg12731092	2.01858511285308e-09
cg09062982	2.03753e-09
cg02197629	2.04272e-09	C21orf81
cg23042158	2.04447824849717e-09
cg22353823	2.061693e-09
cg13369831	2.06319630591788e-09	KIFC1
cg06123563	2.06319630591788e-09
cg24348479	2.10784573504739e-09	DCST1;DCST2;DCST1
cg23400446	2.10784573504739e-09	CYP2E1
cg05099493	2.11328672830165e-09	ESPNL
cg23228858	2.12093878689735e-09	TTBK1
cg01620082	2.16191716521492e-09
cg09807353	2.1626893530609e-09
cg07110043	2.16646568714931e-09	FABP3
cg07171156	2.18892367220707e-09
cg02694632	2.251775e-09	LINC00572
cg03395495	2.251775e-09
cg10085009	2.286866e-09	PRDM15;PRDM15;PRDM15;PRDM15;PRDM15;PRDM15
cg07397612	2.306256e-09	TBC1D22A
cg12196389	2.31996118020746e-09
cg17629827	2.3318e-09	LINC01272
cg20503657	2.34505856010163e-09
cg19717762	2.353251e-09	CAND1.11
cg04981940	2.35325135222423e-09	ATAD3C
cg21760026	2.373757e-09	CLECL1;CLECL1;CLECL1
cg19059735	2.38457275700853e-09	LOC101929710
cg23254196	2.38898815736294e-09	LRBA;LRBA
cg12947436	2.38898815736294e-09	KLHL3;KLHL3;KLHL3
cg06573709	2.3952623030208e-09
cg26251192	2.407651e-09	ACOT1;HEATR4;HEATR4
cg08344634	2.45570051976249e-09	KBTBD11
cg07307460	2.472485e-09
cg11489429	2.5162284696713e-09	SDC2
cg08470516	2.53545304131933e-09
cg07122798	2.535704e-09	HEATR4;HEATR4
cg14011978	2.543021e-09	TMOD3
cg01683941	2.54823367485259e-09	FAM178B
cg02375258	2.553213e-09	ZNF175
cg03205258	2.578787e-09	TXNRD2;COMT;COMT
cg10661558	2.581127e-09
cg23022213	2.592436e-09	POP5;POP5
cg02940645	2.607809e-09
cg20476087	2.69269796236388e-09	CGREF1;CGREF1;CGREF1;CGREF1
cg19586483	2.69269796236388e-09	CDC40
cg15363314	2.70055365925503e-09
cg04492396	2.71411008482366e-09
cg13521643	2.71817271863385e-09	GNG10;DNAJC25-GNG10
cg02129337	2.72259073310102e-09
cg02386345	2.744744e-09
cg15648058	2.925607e-09	LINC01425
cg24179559	2.92678424538864e-09	LOC400958
cg10109470	2.927781e-09	GUCY2E
cg06238316	2.949887e-09	ZNF714
cg18004184	2.95512215293197e-09
cg15552091	2.96709452497554e-09	ARHGAP25;ARHGAP25
cg20201929	2.98537470372566e-09	SCIN;SCIN
cg13122347	3.027873e-09
cg08634464	3.040298e-09	ZNF57
cg00198337	3.04441775898991e-09	SLC12A7
cg07157834	3.07383227165828e-09	PM20D1
cg10575128	3.10344214674353e-09
cg25325723	3.125385e-09	FERMT1
cg14261943	3.13019343715054e-09	ZNF311
cg19864670	3.14072259404344e-09
cg12419229	3.22491439806492e-09	SORCS2
cg07664909	3.2264657499378e-09	MIR29C;MIR29B2
cg20920357	3.23597500722335e-09
cg17132070	3.24795973726682e-09	IL17F
cg06082920	3.25060526267055e-09	TTC39A
cg09355292	3.26190347429894e-09	KCNH8
cg08986950	3.28078834177531e-09	ERAP1;ERAP1;ERAP1
cg09016236	3.28078834177531e-09
cg16259423	3.28955558704418e-09
cg26772386	3.292131e-09	PDE9A;PDE9A;PDE9A;PDE9A;PDE9A;PDE9A;PDE9A;PDE9A;PDE9A;PDE9A;PDE9A;PDE9A;PDE9A;PDE9A;PDE9A;PDE9A;PDE9A;PDE9A;PDE9A;PDE9A
cg18771165	3.323994e-09
cg12855615	3.386179e-09	ACTN1;ACTN1;ACTN1
cg25062380	3.41433632544505e-09	PRSS35;PRSS35
cg27299580	3.43114634479889e-09
cg22704893	3.512784e-09	THCAT158;THCAT158;EFCAB13;EFCAB13
cg20886265	3.58295234867441e-09	BACH2;BACH2
cg03558010	3.6058913976824e-09	GPR116;GPR116
cg03048525	3.653220702379e-09
cg19318179	3.65782228608895e-09	CHN2;CHN2;CHN2;CHN2;CHN2
cg17594662	3.69080319722585e-09	IFFO2
cg10109614	3.694357e-09	GYLTL1B;GYLTL1B;GYLTL1B
cg01472075	3.722537e-09	CLEC18A;CLEC18A;CLEC18A
cg11623532	3.74236293952637e-09	MSC-AS1;MSC-AS1
cg13132986	3.74236293952637e-09	AKR1C2;AKR1C2
cg00989059	3.79266217913109e-09	ITIH5;ITIH5;ITIH5
cg26838315	3.80873968061738e-09
cg04238896	3.810637e-09	NCF4;NCF4
cg12945273	3.857415e-09	ACSBG1;ACSBG1
cg10876145	3.89799484701047e-09
cg20631595	3.97485546403286e-09	FTSJ2;NUDT1;NUDT1;NUDT1;NUDT1;NUDT1;NUDT1;NUDT1
cg20290983	3.97524239173485e-09	MRPS18A
cg05777630	3.99821204455866e-09	BBX;BBX;BBX
cg12046395	4.02877408093994e-09	TBC1D31;TBC1D31
cg06394109	4.062282e-09
cg11141652	4.075338e-09	GSTTP1
cg11444428	4.091374e-09	GNG13
cg04637506	4.104483e-09	LRRC43;LRRC43
cg04201563	4.132933e-09
cg03709234	4.171883e-09	KLRF2
cg13537595	4.17188345727048e-09	ASNS;ASNS;ASNS;ASNS;ASNS;ASNS
cg23150814	4.2038987363258e-09	FKBP9P1;FKBP9P1;FKBP9P1;FKBP9P1
cg20647800	4.21070861286015e-09
cg09529336	4.210847e-09	ERVV-2
cg01292139	4.305714e-09
cg17900619	4.39390216126211e-09	ARHGAP10
cg15706994	4.42633610803543e-09	LOC153910;LOC153910
cg17749961	4.48639289652696e-09	LCLAT1;LCLAT1
cg18385852	4.573952e-09	ACTN1;ACTN1;ACTN1
cg22017105	4.58623249272305e-09	LINC01398
cg05541470	4.692887e-09
cg03449857	4.71097922963475e-09
cg20067405	4.758251e-09	NLRP2;NLRP2;NLRP2;NLRP2
cg03486834	4.784858e-09	GAA;GAA;GAA
cg05508698	4.80294e-09	LINC00665
cg09578252	4.818979e-09
cg15095728	4.824102e-09	SLCO3A1;SLCO3A1
cg02197923	4.85401547292436e-09
cg08317289	4.87136882004963e-09	MCM9
cg11528570	4.87136882004963e-09	PFKFB3;PFKFB3
cg26213571	4.90057196421119e-09	LINC00202-1
cg01714268	4.90582685591116e-09	TAPT1-AS1;TAPT1-AS1
cg09331844	4.908532e-09	GYS2
cg03421014	4.98123074606287e-09	MGST2
cg01471747	5.11715160947365e-09	OSBPL3;OSBPL3;OSBPL3;OSBPL3;OSBPL3;OSBPL3
cg19115690	5.11715160947365e-09	ECHS1
cg04292615	5.118156e-09	ZNF600
cg00170217	5.17380340870414e-09	MDGA1
cg17770738	5.21058929872945e-09
cg01426195	5.22517978953258e-09
cg14227325	5.26492275051414e-09	RGPD8;RGPD5
cg02159489	5.29758e-09
cg21718113	5.29758037700539e-09	LCE3C
cg14898670	5.30832315969323e-09	FOXP1;FOXP1;FOXP1;FOXP1;FOXP1;FOXP1;FOXP1;FOXP1
cg09961663	5.315827e-09	SLC38A6
cg12211040	5.322908e-09	TMBIM4
cg20300135	5.34479e-09	MTA1
cg26121931	5.37757290639391e-09
cg00937982	5.448461e-09	SIM2;SIM2
cg12534199	5.46829700467467e-09
cg05874923	5.474132e-09
cg21952393	5.48262448614127e-09
cg12918445	5.55893945126203e-09	ACOXL
cg13225565	5.610789e-09	RIN3
cg14372062	5.61840397761675e-09	DMXL1;DMXL1;DMXL1;DMXL1;DMXL1;DMXL1
cg25208724	5.68622507189851e-09	SLC25A44;SLC25A44
cg23595710	5.707261244885e-09	TYW1B
cg01096250	5.73187118548453e-09
cg23896850	5.784377e-09	TBC1D3H;TBC1D3C
cg04077732	5.795371e-09	ZNF431;ZNF431
cg18110333	5.81691021763521e-09	DUSP22;DUSP22
cg11168104	5.9178454500623e-09
cg00432461	5.99693342021271e-09	ADRB3
cg06581766	6.014244e-09	TESPA1;TESPA1;TESPA1;TESPA1
cg14249808	6.10616234056405e-09	QSOX2
cg01742248	6.15688936493188e-09	GMDS;GMDS
cg04304696	6.16274924052754e-09	UBAC1
cg21515692	6.191227e-09	ZNF536
cg14669419	6.313891e-09
cg11747586	6.31577582853982e-09	NRCAM;NRCAM;NRCAM
cg23912081	6.38952648126923e-09
cg09829164	6.4365725355617e-09	RADIL
cg09167875	6.45628390151724e-09	INTS1
cg27346510	6.45628390151724e-09	TCERG1L
cg24912473	6.456284e-09	SGTA
cg05499111	6.478425e-09
cg04369739	6.536561e-09
cg15489593	6.738904e-09	TNRC6C;TNRC6C
cg02128085	6.774829e-09	DIDO1;DIDO1;DIDO1
cg04879995	6.78461679331742e-09	PDLIM1
cg14983838	6.880919e-09
cg26225328	6.89029278459205e-09
cg07519373	6.93337e-09	ZNF426
cg26348690	6.963816e-09
cg07258695	6.99904491986666e-09
cg15580874	7.13040209943926e-09	DFNB59;PRKRA;MIR548N;PRKRA;PRKRA
cg15053096	7.13161485785385e-09
cg08464831	7.201456e-09
cg12523359	7.212541575636e-09
cg24821564	7.251929e-09	KIR2DL1
cg21548131	7.25416488220776e-09	NLGN1
cg24863052	7.275885e-09
cg18083664	7.2758851236827e-09	SIL1;SIL1
cg17777544	7.33616918198487e-09	FAM99A
cg23742872	7.34644819096133e-09	UBXN2A
cg22851781	7.34644819096133e-09	FIBCD1;FIBCD1
cg12941445	7.3671091209052e-09
cg15395600	7.48578362930962e-09
cg14557508	7.558341e-09	RGS6;RGS6;RGS6;RGS6;RGS6;RGS6;RGS6;RGS6;RGS6;RGS6
cg11123583	7.662244e-09	NXN
cg26748794	7.789854e-09	FAM38A
cg16990132	7.798367e-09
cg27543572	7.82599960386365e-09
cg13714437	7.943351e-09	RASA3
cg12845895	7.973141e-09	PQLC1;PQLC1;PQLC1
cg21298523	8.03925880614603e-09	NUDT9;NUDT9;NUDT9
cg03725354	8.058969e-09	LRRC10
cg27615249	8.134154e-09
cg14380576	8.14576509890992e-09	SEC24B;SEC24B
cg04407652	8.36271854154793e-09
cg27219644	8.4628739760033e-09
cg27043838	8.48324729127868e-09	DLGAP2
cg06173543	8.53622305629971e-09
cg08422420	8.54949705749682e-09	SDHAP3
cg11731845	8.6429144970356e-09	LOC100288069
cg00750481	8.667889e-09
cg07060347	8.67937074727536e-09	CUX1;CUX1;CUX1;CUX1;CUX1;CUX1;CUX1
cg03738707	8.73524266539492e-09
cg08930456	8.7573741808543e-09	TCF7L2;TCF7L2;TCF7L2;TCF7L2;TCF7L2;TCF7L2
cg27659734	8.771821e-09
cg13290180	8.78213792976069e-09	MAD1L1;MAD1L1;MAD1L1
cg00496228	8.82542413490373e-09	F11-AS1
cg06657917	8.947307e-09	HCN2
cg04603630	8.980899e-09	APOBEC3A_B
cg05059571	9.061363e-09	KIAA1609
cg02307957	9.14428182095298e-09
cg18322025	9.17122652643575e-09	WDR27
cg27547377	9.21693463100018e-09
cg25923684	9.233994e-09	FRMD8;FRMD8;FRMD8
cg17554194	9.24763110101267e-09	HLA-B;HLA-B
cg10167378	9.31307740426619e-09
cg15837308	9.32250458255802e-09
cg06395090	9.370058e-09
cg23704082	9.63151445334096e-09	TRIM59;TRIM59
cg00432203	9.66860460136369e-09	LIPM
cg10936153	9.688301e-09
cg03804706	9.70536732683098e-09	PPP1R12B;PPP1R12B;PPP1R12B
cg12129848	9.84505609980867e-09
cg00579468	9.84505609980867e-09
cg20823221	9.86968837504587e-09
cg20346869	9.86990075584382e-09
cg25151834	9.937625e-09	UNKL
cg01947015	1.00278420980532e-08	DPY19L1P1
cg15145296	1.00427365498977e-08
cg10546058	1.00858599694639e-08	HSPA4
cg14823918	1.0310751802961e-08
cg00151744	1.039839e-08
cg17220632	1.05110523943087e-08	ARHGEF10
cg15595755	1.05613460084959e-08
cg03874201	1.09925340203552e-08
cg11605861	1.09946010985344e-08	C4orf22;C4orf22
cg11223352	1.10543991020239e-08	OSBPL3;OSBPL3;OSBPL3;OSBPL3;OSBPL3;OSBPL3
cg04657470	1.10672184165298e-08	HSPE1;HSPE1;HSPD1;HSPD1
cg16978449	1.10799363196846e-08
cg06685058	1.114551e-08	TADA2A;TADA2A;TADA2A;TADA2A
cg06171839	1.11714196428847e-08	ZFAND3
cg21206915	1.117142e-08	SYN3;SYN3;SYN3
cg16270844	1.122625e-08	FCHO1;FCHO1
cg25482854	1.12577759712302e-08	RNVU1-19
cg13910026	1.16615986724803e-08	ADARB2
cg24651604	1.18720859126652e-08	SWT1;SWT1
cg17666981	1.18851680305119e-08	TRIM27
cg04946709	1.204683e-08	LOC644649
cg21185019	1.20592358481417e-08
cg02407415	1.206662e-08	PRR25
cg17014728	1.22041707068995e-08	CCNL2;CCNL2;CCNL2;CCNL2
cg12988522	1.222785e-08	SHMT2;SHMT2;SHMT2;SHMT2;SHMT2;SHMT2;SHMT2;SHMT2
cg05721444	1.23156336010605e-08	FKBP9
cg02045760	1.26763971521716e-08
cg25267487	1.270552e-08
cg13769283	1.27669042619854e-08	KCNT1
cg16180556	1.28104714594774e-08	GSTM1;GSTM1
cg14859874	1.2988113198947e-08	UBAP2L
cg21482265	1.2988113198947e-08	PAX8;PAX8;PAX8;PAX8;PAX8;LOC440839;LOC654433
cg26429520	1.30704431615142e-08
cg02407004	1.309095e-08	ABR;ABR
cg05896524	1.315575e-08	C21orf56;C21orf56
cg06896770	1.3173652066677e-08	DOCK7
cg16039889	1.33867974343548e-08	AIRN;AIRN;IGF2R
cg19596870	1.35603457714557e-08	SERPINB6
cg08186021	1.35980576482067e-08	DAB1
cg14838992	1.365739e-08	WARS;WARS;WARS;WARS
cg08022281	1.38582657661638e-08
cg14418592	1.3871300864518e-08	NRM
cg10432719	1.398168e-08	LOC102724084
cg18071532	1.413823e-08	TMEM106C;TMEM106C;TMEM106C;TMEM106C
cg21931717	1.42451897394726e-08	SDHAP3
cg11478607	1.441189e-08	GSTT1
cg04663285	1.44269776993525e-08	B4GALNT4
cg22635523	1.44543730907404e-08	HLA-DRB5
cg00699919	1.44751673246078e-08	GPR161
cg22270253	1.45938373888484e-08
cg00897404	1.459384e-08	ZFP1
cg17648252	1.46169419119894e-08	MAML1
cg13360638	1.466231e-08	AMH
cg03635532	1.468375e-08	FCGBP
cg26913710	1.47123576322693e-08	TRAM2-AS1;TRAM2-AS1;TRAM2
cg19330204	1.47667419903814e-08
cg14444562	1.497612e-08	FBXW10;FBXW10;FBXW10
cg05337694	1.49944528258448e-08	C6orf125
cg00004786	1.50021859974335e-08
cg25972924	1.502831e-08	FOXM1;C12orf32;C12orf32;FOXM1;FOXM1;C12orf32
cg11747594	1.50301785532145e-08
cg15857088	1.50686946161879e-08	UHRF1BP1
cg07853955	1.508491e-08	RPRD1B;TTI1;TTI1
cg05197551	1.525158e-08	HPS5;HPS5;HPS5
cg01338084	1.546478e-08	PISD
cg12770425	1.56591643743532e-08
cg03093843	1.57476471980173e-08	AGBL4
cg19988558	1.57476471980173e-08
cg05859465	1.579256e-08
cg24748746	1.58511956436186e-08
cg10198837	1.59873116423414e-08	CD8B;CD8B;CD8B;CD8B;CD8B
cg01326874	1.612795e-08	ZNF714;ZNF714;ZNF714;ZNF714;ZNF714
cg05409047	1.620186e-08
cg04530366	1.62862427526564e-08
cg24428837	1.65307120644096e-08
cg16755749	1.6888134496913e-08	SEC13;SEC13;SEC13;SEC13
cg11355631	1.71046651194942e-08
cg07414060	1.71088095878317e-08	CEP72
cg21959034	1.73093810051807e-08	HLA-DRB6
cg25295273	1.758205e-08	PLCB4;PLCB4;PLCB4
cg08291040	1.761581e-08	RPL13AP5;SNORD35A;RPL13A
cg22921445	1.79578516927408e-08	TREML4
cg20296298	1.82381036008589e-08
cg11951449	1.85132517399611e-08	SLC22A15
cg07775170	1.86215870011475e-08
cg08946068	1.86392087956809e-08
cg10384133	1.89473465295025e-08
cg13982718	1.90586102449877e-08
cg09328330	1.90741474948722e-08	LOC728323;LOC728323;LOC728323;LOC728323
cg16835101	1.920495e-08
cg13012494	1.944332e-08	C21orf56;C21orf56
cg11923920	1.96911177424202e-08	WDR17;WDR17;WDR17;WDR17
cg26309691	1.98095511574626e-08	SCCPDH
cg08698639	1.981897e-08
cg12935359	1.995986e-08	CKB
cg26476930	1.99855971844101e-08
cg13610307	2.00643371991474e-08	CACNA1B
cg10459672	2.01043150214356e-08
cg20228636	2.03262403774298e-08
cg00755791	2.03262403774298e-08	VCL;VCL
cg24470900	2.06736095968667e-08	LINC01020
cg24973221	2.07989982758415e-08	INPP5A
cg11868634	2.08005024811765e-08
cg14101527	2.081701e-08
cg01414268	2.08457058248168e-08
cg10919053	2.08660051792968e-08
cg02648471	2.087484e-08
cg10462576	2.14219486696562e-08
cg10648573	2.14219486696562e-08
cg09440129	2.149505e-08	GNAO1;GNAO1
cg03400661	2.170778e-08	SNAP25;SNAP25
cg11889628	2.20230731934436e-08	FSHR;FSHR
cg03125480	2.20303538437322e-08	PRDM16;PRDM16
cg18771839	2.213827e-08	ANO1;ANO1
cg23352925	2.29343409490505e-08	GC;GC;GC
[truncated: 14,069 more rows]

## Sheet: association_Triglycerides
cpg ID	FDR	gene_annotation
cg14918591	4.894008e-06	HNRNPM;HNRNPM;HNRNPM

## Sheet: association_HbA1c
cpg ID	FDR	gene_annotation
cg20613350	1.93400186715576e-34
cg22355889	3.00129e-28	ELMOD1;LOC643923;ELMOD1
cg02831300	6.317199e-28	NAA60;NAA60;NAA60
cg11102724	1.15194353763255e-26
cg17430651	1.15831486524716e-26	PRKAR1B;PRKAR1B;PRKAR1B;PRKAR1B;PRKAR1B;PRKAR1B
cg10387963	1.15831486524716e-26	ADAM3A;ADAM3A;ADAM3A;ADAM3A
cg09819502	8.77502396432541e-26	C5orf33;C5orf33
cg00843105	5.661625e-25	ZNF234;ZNF234
cg24377562	5.295731e-24	UCRC;ZMAT5;UCRC;ZMAT5
cg18843803	6.325683e-24	TSHZ3
cg04665049	8.273423e-24	HEATR4;HEATR4
cg10797920	8.273423e-24	TPD52L2;TPD52L2;TPD52L2;TPD52L2;TPD52L2;TPD52L2
cg05984554	1.677045e-23	VSTM2B
cg01387220	3.169715e-23	KIR2DL1;KIR2DL1;KIR3DP1
cg10193290	5.182632e-23	WDFY2
cg14363146	6.34923876931959e-23
cg21702557	9.889624e-23
cg03397234	1.174505e-22	LOC440356;LOC440356;CDIPT
cg02275226	1.455294e-22
cg03966322	1.90429187928824e-22	NADK2;NADK2;NADK2;NADK2
cg07641578	2.268312e-22	CYP2D7P1
cg26402811	3.035432e-22	NUP88
cg24492374	3.035432e-22	ZNF70
cg03192273	3.78183324868704e-22
cg01677809	4.5643019367264e-22	SLC35E2;SLC35E2
cg22169467	6.29030718031978e-22	TJP2
cg22593669	7.782721e-22	NAA60;NAA60;NAA60
cg16646226	7.962843572482e-22
cg11403352	8.94274659278075e-22	TGFBR3;TGFBR3;TGFBR3;TGFBR3
cg02515033	9.11825254058207e-22	MAD1L1;MAD1L1;MAD1L1
cg21302929	9.345039e-22	PRR14;PRR14
cg12648931	9.79695779662388e-22	C5orf33;C5orf33
cg03144406	1.149616e-21	CCDC40;CCDC40
cg16491274	1.17314043982414e-21	FBXO42;FBXO42
cg13661648	1.66232795260239e-21	HLA-DPA1
cg22504140	1.83735796336377e-21
cg06495764	1.837358e-21	NAA60;NAA60;NAA60
cg15119961	2.306665e-21	RPTOR;RPTOR;RPTOR;RPTOR
cg09598057	2.516244e-21
cg03745598	3.15546085215136e-21
cg11546683	3.155461e-21
cg26459904	3.52782573868388e-21	ROR1;ROR1
cg24616795	4.19227062467657e-21	SFMBT1;SFMBT1;SFMBT1
cg19854763	4.19227062467657e-21	UROS
cg17527589	4.23906749465809e-21	ADAM3A;ADAM3A;ADAM3A
cg25395304	7.747324e-21	ZNF234;ZNF234;ZNF234;ZNF234
cg15352782	8.152873e-21	PPP2R5C;PPP2R5C;PPP2R5C;PPP2R5C;PPP2R5C
cg00013655	8.152873e-21	PIGQ;PIGQ
cg09244222	8.152873e-21	NARS
cg26968269	1.27219357814006e-20
cg00742920	1.272194e-20
cg10194791	1.272194e-20	KIFC3;KIFC3;KIFC3;KIFC3
cg21245975	1.57141615845072e-20	C1orf52;C1orf52
cg08135765	1.57141615845072e-20	TBC1D14;TBC1D14;TBC1D14;TBC1D14
cg16654079	2.03751734442676e-20
cg24670077	2.39212211052214e-20	ALDH1A1
cg18021992	3.423807e-20	ITPA;ITPA
cg04490807	5.649375e-20	ZMYND8;ZMYND8;ZMYND8;ZMYND8;ZMYND8;ZMYND8;ZMYND8;ZMYND8;ZMYND8;ZMYND8;ZMYND8;ZMYND8;ZMYND8;ZMYND8;ZMYND8;ZMYND8;ZMYND8
cg17700087	6.369948e-20	AKAP13;AKAP13
cg04039547	6.36994804416103e-20	LAMTOR4
cg15956490	8.71785257117498e-20	SFMBT1;SFMBT1;SFMBT1
cg09255850	1.05013967970535e-19	SPRED2
cg12858166	1.34861027917853e-19	HLA-DPA1
cg12975603	1.58786662335149e-19
cg24247495	1.947157e-19	DDX17;DDX17
cg02818849	2.006499e-19	DNMT1;DNMT1
cg17056703	2.00649918420476e-19	SYCP2L;LOC101928191
cg23067272	2.012129e-19
cg04440724	2.083513e-19	UBN1;UBN1
cg05194847	2.178689e-19	BFAR
cg23595055	2.32866452312251e-19	DUSP27
cg14457850	2.6761624594025e-19	ADAM3A;ADAM3A;ADAM3A;ADAM3A
cg26635170	2.809072e-19	NEDD4L;NEDD4L;NEDD4L;NEDD4L;NEDD4L;NEDD4L;NEDD4L;NEDD4L;NEDD4L;NEDD4L
cg08172037	2.95783077377378e-19	BRDT;BRDT
cg00873648	3.03876972577152e-19
cg10958254	3.299951e-19	CYP46A1
cg12897067	4.30536099574711e-19
cg19768068	4.46284e-19	MBTPS1
cg21983255	5.474224e-19	MPPE1;MPPE1;MPPE1;MPPE1;MPPE1
cg03758436	7.261759e-19
cg08177575	7.420285e-19	CHD3;CHD3;CHD3
cg08611995	7.95409737825162e-19	SFMBT1
cg09175811	8.606629e-19	TCTN1;TCTN1;TCTN1
cg04399443	1.06662910986606e-18
cg02704963	1.29225561073504e-18
cg20675274	1.418236e-18	PGAP2;NUP98;NUP98;NUP98;NUP98;PGAP2;PGAP2;PGAP2;PGAP2;PGAP2;PGAP2;PGAP2;PGAP2;PGAP2;PGAP2;PGAP2;PGAP2;PGAP2
cg03806228	1.41823629538523e-18	TTL
cg11945674	1.41823629538523e-18	NCRNA00200
cg13823439	1.500632e-18
cg06733215	1.711177e-18	AARS
cg04906675	2.073966e-18	PTTG1IP;PTTG1IP;PTTG1IP
cg00809871	2.07396631204734e-18	UBR4
cg14294708	2.07396631204734e-18	ZCCHC7
cg12576596	2.141525e-18	EFTUD1;EFTUD1
cg10313151	2.30760143771927e-18
cg26546874	2.318632e-18
cg09678388	2.56214168091533e-18
cg08742833	2.751016e-18	APLP2;APLP2;APLP2;APLP2;APLP2;APLP2
cg01634423	2.751016e-18
cg07990658	2.751016e-18	ACSF3;ACSF3;ACSF3
cg26181490	2.75101638121979e-18
cg17358562	3.089562e-18
cg20863800	3.08956246188785e-18	CUX1;CUX1;CUX1;CUX1;CUX1;CUX1;CUX1
cg12680776	3.13016581913552e-18
cg20269729	3.13016581913552e-18	COL11A2;COL11A2;COL11A2
cg17146617	3.52475e-18	KDM2B;KDM2B
cg22598767	3.7144197487454e-18	NSUN2;NSUN2;NSUN2
cg09025007	3.940568e-18	LINC01430
cg02364651	4.32856372796572e-18
cg01834566	4.69321157020114e-18	CYP1B1
cg05227844	5.03148698990538e-18
cg07950577	5.04194082045239e-18	SNRPE;SNRPE;SNRPE;SNRPE;SNRPE;SNRPE
cg05231837	5.21672088420302e-18
cg00450497	5.37950260615132e-18	TRIM24;TRIM24
cg15208524	5.43673362745154e-18	KIF1B;KIF1B
cg08858926	5.436734e-18	ZFHX3;ZFHX3
cg10871684	5.62246450690651e-18
cg00355784	6.311079e-18	KIAA0430
cg06078588	6.66908193479645e-18
cg25366472	6.669082e-18
cg06841693	6.917371e-18	OCA2
cg04659536	7.31870700011707e-18	SDK1;SDK1
cg16344227	8.173835e-18	HMGB1L1
cg06199438	9.78174609500799e-18
cg10249074	1.02589539925706e-17	C4orf11;C4orf11
cg05079227	1.051477e-17	ADAMTS17
cg02006790	1.16962827359104e-17
cg26403285	1.272696e-17	MIR6866;CASC3
cg13100743	1.27768e-17
cg03947447	1.5586e-17	SMAD3
cg25314057	1.560734e-17	NHLRC3;NHLRC3;NHLRC3
cg10314578	1.588464e-17
cg03558233	1.6793815652895e-17
cg07007128	1.75562978631753e-17	C1orf107
cg07636088	1.75563e-17	HSPH1
cg11054952	1.77316252545042e-17
cg11489144	2.120194e-17	TCF4;TCF4;TCF4;TCF4;TCF4;TCF4;TCF4;TCF4;TCF4;TCF4;TCF4;TCF4;TCF4;TCF4
cg07015485	2.38147259574351e-17	CUZD1
cg26385913	2.43949692279958e-17	PLD5;PLD5;PLD5
cg12792075	2.43949692279958e-17	FAM66A
cg10393857	2.60724e-17
cg15547764	2.70292800657904e-17	PCCB;PCCB
cg23263911	2.781473e-17
cg03938632	3.07764372026376e-17
cg04098805	3.43676800784991e-17	RBM20
cg08832190	3.529808e-17
cg14413680	3.59583560592362e-17
cg25110239	3.68140163428268e-17
cg12148306	3.837917e-17
cg04980191	3.99657001809985e-17	C3orf26;C3orf26
cg08931987	4.27856725373527e-17	SUSD3;SUSD3;SUSD3;SUSD3;SUSD3
cg08282512	4.437812e-17	LOC729799;ALKBH3
cg03297418	5.225907e-17
cg22549335	5.606810295218e-17	FHIT;FHIT
cg25138076	6.03757572918965e-17
cg19477942	6.511178e-17	DSCAM
cg12994227	6.669425e-17
cg14163324	6.85084802786488e-17	C9orf3
cg26568304	7.399645e-17	C16orf75
cg13939520	7.71191650558695e-17	PPIEL
cg24419602	7.711917e-17
cg02317229	7.79843285024755e-17	PRICKLE2
cg24674302	7.84584430779136e-17
cg12356859	8.00511028538882e-17	LOC150622
cg13614887	8.35016072069434e-17
cg16424195	8.5103748130362e-17	NVL;NVL;NVL;NVL
cg00929267	9.78349459590906e-17	WDR27;WDR27
cg21601498	1.01150564052276e-16	FBXO42;FBXO42
cg23774631	1.020129e-16	SHANK2
cg07422416	1.06130465946359e-16	MFHAS1
cg06367286	1.1444884373329e-16
cg13985597	1.25726087219327e-16
cg19871462	1.286073e-16	PLA2G6;PLA2G6;PLA2G6
cg11314417	1.29802808410806e-16
cg12632353	1.432057e-16
cg11206811	1.44510011138586e-16
cg12760705	1.46678806062377e-16
cg18723865	1.48211748941526e-16	RMND1;RMND1
cg12338140	1.57506561729798e-16	PLXNA1
cg19377150	1.6925506698358e-16
cg13837633	1.692551e-16	PMFBP1;PMFBP1
cg11483424	1.9012e-16
cg18874570	2.122324e-16
cg22562631	2.15761478883893e-16	SLC2A9;SLC2A9
cg10497481	2.1946793738268e-16
cg09970125	2.21595451189315e-16	ADAM3A;ADAM3A;ADAM3A;ADAM3A
cg02621613	2.229141e-16	LOC100506403
cg23682634	2.440893e-16	DERA
cg26004710	2.448399e-16	PTPN6;PTPN6;PTPN6
cg25208881	2.580501e-16
cg04405211	2.89867154679758e-16	C6orf195
cg22554448	3.19321668094407e-16	ATP5I
cg07291601	3.241919e-16	SLC22A18AS;SLC22A18;SLC22A18
cg00077566	3.25423231165931e-16	EPM2A;EPM2A
cg25890938	3.51701e-16	WBP2NL
cg25164450	3.51701003128831e-16	HDAC4
cg23437973	3.755262e-16
cg22741544	3.8893571608432e-16
cg14260773	3.95828289827559e-16	LTBP1
cg25163088	4.13811044017863e-16	RGS5
cg10334058	4.2492544584063e-16
cg12962167	4.33349717836793e-16	SFMBT1;SFMBT1;SFMBT1
cg16603176	4.372286e-16	ITGB4;ITGB4;ITGB4
cg09314524	4.43120331379082e-16
cg16007185	4.604126e-16	TMX1
cg15877601	4.91959612277035e-16
cg08371215	4.937077e-16	ATP1B2
cg15411927	5.01989992281525e-16	CLSTN1;CLSTN1;CLSTN1
cg26332116	5.201431e-16	MAP1LC3B
cg05069807	5.27958721307695e-16	TBC1D14;TBC1D14
cg10478600	5.27958721307695e-16	CARD11
cg24672790	5.298475e-16	FAT3
cg05705223	5.376846e-16	C11orf64
cg18065464	6.16487015395518e-16
cg02613576	6.19320515285649e-16
cg13828893	6.19320515285649e-16	KIF26B
cg04837455	6.22059430316207e-16	CDK14
cg17140737	6.49910390360453e-16	PTCH2
cg10070314	6.569715e-16	ITPA;ITPA;ITPA;ITPA;ITPA;ITPA
cg25009553	7.12622472734141e-16
cg00443488	7.38804490097521e-16	PFKFB3;PFKFB3
cg01707391	7.388045e-16
cg21371986	7.42549796256564e-16	SLC25A24;SLC25A24
cg26752796	7.756472e-16	SLC6A12;SLC6A12;SLC6A12;SLC6A12
cg23775236	7.756472e-16	VPS18
cg00488012	7.94060944810682e-16	SH3YL1;SH3YL1;SH3YL1;SH3YL1;SH3YL1;SH3YL1;SH3YL1;SH3YL1
cg18941521	8.552274e-16	DLGAP5;DLGAP5
cg07817883	8.90284104180939e-16	TMEM39B;TMEM39B
cg24406698	9.00662760504004e-16
cg19879272	9.35234340104738e-16	RRP12;RRP12;RRP12
cg23010236	9.90979617210327e-16
cg13629150	1.064284e-15
cg16527454	1.09926e-15
cg10979888	1.10429625352418e-15	PRRC2B
cg04031134	1.27963526639987e-15	SMURF1;SMURF1
cg06880603	1.30345505844752e-15	GCNT1;GCNT1;GCNT1;GCNT1
cg07879897	1.380419e-15
cg20391432	1.38041943308791e-15	CRIM1
cg10091362	1.440334e-15	FAM83D
cg16990009	1.45239782355337e-15	GTF2H4
cg06367429	1.48802224954977e-15	LOC100133669
cg16612023	1.505478e-15	KTN1;KTN1;KTN1;KTN1;KTN1;KTN1
cg04169585	1.505478e-15	LDLRAD4
cg17547336	1.617125e-15	ANO1;ANO1
cg03724010	1.70187482228955e-15	C1orf70
cg14577066	1.727806e-15	ZFP161;ZFP161;ZFP161
cg24508942	1.843211e-15
cg26758184	1.867313e-15
cg25817503	1.93032745866308e-15	AFAP1;AFAP1
cg11754971	1.942446e-15	GSG1L
cg12551798	2.057307e-15	C1RL-AS1
cg25352098	2.057307e-15	LOC101928804;LOC101928804;KIR2DL1
cg17106729	2.05730749793115e-15	SDC3
cg26227935	2.186631e-15	PQLC1;PQLC1;PQLC1
cg17301053	2.423734742078e-15	RPS6KA2;RPS6KA2
cg03080357	2.84889e-15	KSR1
cg01550161	2.96899286458784e-15	LAMB4
cg20418101	3.0661413572757e-15	ADAM3A;ADAM3A;ADAM3A;ADAM3A
cg17137035	3.123025e-15	RANBP3;RANBP3;RANBP3
cg06803580	3.14375195035899e-15	DIP2C
cg01700942	3.14480686388017e-15
cg27565382	3.25930636618768e-15	SFMBT1;SFMBT1;SFMBT1
cg19673480	3.55136437979908e-15
cg11635557	3.56951e-15	BCAS4;BCAS4;BCAS4
cg09683562	3.654705e-15	RNF135;RNF135
cg23281729	3.77054e-15	PARD6G
cg04265957	3.807626e-15	SPTB;SPTB
cg11444129	3.83863185422382e-15	EPHB1
cg07564598	3.857238e-15	WSB1;WSB1
cg14229934	3.9428943612113e-15
cg19863040	4.10151370336383e-15	MAD1L1;MAD1L1;MAD1L1
cg08129914	4.23289034800495e-15	PAX7;PAX7;PAX7
cg10304682	4.50600157704287e-15
cg12477724	4.516775e-15
cg07745930	4.623116e-15	RBFOX3
cg18258597	4.62311625780767e-15
cg11563656	4.62311625780767e-15	DCDC2
cg24324446	4.89311799405685e-15
cg11314174	4.89311799405685e-15	RPS6KA2;RPS6KA2
cg05141895	4.976024e-15
cg00047222	5.354266e-15	ZNF429
cg22831511	5.62126955137428e-15	VWA5B1
cg07018980	7.12549635855285e-15	GAK
cg11091623	7.62052949343773e-15	MGAM
cg12600417	7.647275e-15	TMTC3
cg05633225	7.928008e-15	ZNF525
cg08082455	8.28826711711187e-15	VIPR2
cg21555962	8.580863e-15	RFFL;RFFL;RAD51L3-RFFL
cg00369590	8.947856e-15	SHANK2
cg17469361	8.97650892624098e-15
cg08541599	9.152436e-15	BSG;BSG;BSG
cg08345626	9.154139e-15	NEO1
cg03765770	9.26869746656486e-15
cg09953122	9.938257e-15	CST8
cg03957615	1.00944299825886e-14	LRFN2
cg26116664	1.01967258146512e-14
cg27495669	1.019673e-14	LINC01443
cg05926478	1.04557485420966e-14	DCLK2;DCLK2
cg16023065	1.052631e-14	C12orf54
cg03598948	1.084776e-14	SEC14L4;SEC14L4
cg08024058	1.09253512433352e-14	STXBP5;STXBP5
cg03225671	1.13649778320171e-14	RIMS1;RIMS1;RIMS1;RIMS1;RIMS1
cg07647179	1.13649778320171e-14	MUC2
cg04833823	1.22490906506777e-14	DENND1A;DENND1A
cg26475594	1.272177e-14	ZNF599
cg18715193	1.28145990074522e-14	HLA-DPA1
cg12190407	1.29728723777569e-14	ANK1;ANK1;ANK1;ANK1;ANK1
cg16635863	1.306306e-14	BACE2;BACE2;BACE2
cg06434499	1.34774592018136e-14
cg17864916	1.373248e-14
cg22176584	1.393627e-14	MAN2C1;MAN2C1;MAN2C1;MAN2C1
cg17315247	1.41285554399927e-14	AMZ1
cg11935344	1.44523481582084e-14	FAM13AOS
cg16808927	1.459592e-14	WDR90
cg01597779	1.464690444564e-14	TRIM71
cg18903750	1.46870568634148e-14
cg13898457	1.49053370064325e-14	MAP7D1;MAP7D1;MAP7D1
cg13523132	1.52776156348767e-14	LCN6;LCN10
cg24485571	1.538127e-14	IQSEC3;IQSEC3
cg09623286	1.69478906019967e-14	TLR2;TLR2
cg16915215	1.70703278697032e-14	UGT1A9;UGT1A8;UGT1A10
cg02238794	1.757781e-14	ZZEF1
cg07010222	1.789559e-14
cg12167135	1.822107e-14	WDR45L
cg20564865	1.88409398261731e-14	PSORS1C1
cg21248699	1.912513e-14
cg26476595	1.913434e-14	E4F1
cg11257340	1.915688e-14
cg04007319	1.96768153394259e-14	SMU1
cg02669225	2.08761907567754e-14
cg07707072	2.097374e-14
cg08860619	2.11743e-14
cg23943283	2.11743002215961e-14	PDE11A;PDE11A;PDE11A;PDE11A
cg18059362	2.11743002215961e-14	NDST1
cg24058116	2.129819e-14	TSHZ1;TSHZ1
cg24725430	2.457213e-14	LOC101928823;LOC101928823
cg17335657	2.474045e-14
cg02922287	2.4740453583972e-14
cg21050539	2.63028867370784e-14
cg04377134	2.65108e-14	EVPL
cg26929888	2.86857866023195e-14	TPO;TPO;TPO;TPO;TPO;TPO
cg22598098	2.91871898080715e-14	RNASET2
cg12161132	3.04987394371739e-14	STK32C
cg11391221	3.10647627375679e-14	MYPN;MYPN;MYPN;MYPN;MYPN
cg17707095	3.16874291747688e-14	RPS6KA2;RPS6KA2
cg22857746	3.39672144897404e-14	AMPH;AMPH;AMPH;AMPH
cg08095860	3.56150591564513e-14
cg04512899	3.69351281403405e-14	ANKRD6;ANKRD6;ANKRD6
cg05934647	4.02460932698845e-14
cg09865379	4.02460932698845e-14	LINC01207
cg03589348	4.067114e-14	TASP1
cg25021451	4.07826800634845e-14	ACAP3
cg21257337	4.22229384974861e-14
cg11294364	4.405177e-14	NLRP4
cg10614253	4.506939e-14
cg23715696	4.852099e-14	TIAF1;TIAF1;MYO18A;MYO18A
cg16959075	5.10066e-14	PDE8A;PDE8A;PDE8A
cg18708796	5.46532961337238e-14	IKZF1;IKZF1;IKZF1;IKZF1;IKZF1;IKZF1;IKZF1;IKZF1;IKZF1;IKZF1;IKZF1;IKZF1;IKZF1;IKZF1;IKZF1;IKZF1;IKZF1
cg00793227	5.6783787645149e-14
cg20699200	5.68021431360711e-14	LOC93622
cg09939247	5.74099417807099e-14
cg15548601	6.382979e-14	LOC100507424
cg22519183	6.613437e-14	WDR93;WDR93
cg27000335	6.64156170219028e-14	PLSCR4;PLSCR4;PLSCR4;PLSCR4;PLSCR4
cg00750627	6.83837664597454e-14	DHDDS;DHDDS;DHDDS;DHDDS
cg11480029	6.88529517104009e-14	OR9A2
cg12175949	7.12118e-14	TXNRD2;COMT;COMT
cg07656646	7.35629476425922e-14
cg04124576	7.397581e-14	MYBPC1;MYBPC1;MYBPC1;MYBPC1;MYBPC1;MYBPC1;MYBPC1;MYBPC1;MYBPC1;MYBPC1
cg12251126	7.86344347863934e-14	DEFA3;DEFA1B;DEFA1
cg23788733	7.878033e-14	LOC388428
cg04228998	7.91826537462865e-14	AARS2
cg18986403	7.95507149530752e-14	PINX1;PINX1
cg10199230	7.997184e-14	NUDT14
cg26888267	8.068967e-14	WDFY2
cg19038066	8.29679e-14	NOP2;NOP2;NOP2;NOP2;NOP2
cg16285447	8.29679e-14	DAD1
cg20773800	8.29679036787541e-14	PILRB;PMS2L1;PILRB
cg10970132	8.497085e-14	ADGRD1
cg00944631	8.586416e-14
cg09366587	8.902065e-14	PLXNC1
cg17142149	9.1184472065759e-14	RCAN2
cg26178024	1.00862628938268e-13	LHPP;LHPP
cg26656688	1.04992796829018e-13	BCAR3
cg24410469	1.04992796829018e-13	AGAP1;AGAP1
cg09557149	1.04992796829018e-13	DCTD;DCTD
cg05814923	1.05077530459197e-13	RABGAP1L
cg01203147	1.05077530459197e-13	LINC01280
cg26736055	1.097271e-13	DEGS2
cg26879339	1.111239e-13
cg08530738	1.132047e-13
cg06194652	1.13204727447548e-13
cg15679747	1.13204727447548e-13
cg03892103	1.160411e-13
cg23348610	1.19757039633032e-13
cg10266189	1.203066e-13
cg11678063	1.22666383052532e-13	LOC101928461;MAP3K5
cg11961865	1.231192e-13
cg01212809	1.250543e-13	NINJ2;NINJ2;NINJ2
cg24450397	1.25766265363697e-13	EHMT2;EHMT2
cg06076184	1.37626135404168e-13
cg13081066	1.41949957566751e-13	MTR;MTR;MTR
cg18405880	1.53840916675592e-13	ATXN7;ATXN7
cg16377884	1.591747e-13
cg23201188	1.64170397106448e-13
cg14660449	1.64875444798903e-13
cg06547839	1.70750064199836e-13	MGAM
cg22974337	1.72130833866892e-13
cg00836944	1.76438268493035e-13	DAB2IP;DAB2IP
cg02638791	1.76438268493035e-13	PTPRE
cg03822950	1.767129e-13
cg12051458	1.83741444100923e-13	LOC102724659;C1orf167
cg14784428	1.85164759541691e-13	FDFT1
cg22701520	1.891416e-13
cg09383791	2.25032237935314e-13	GIGYF1
cg04248502	2.25659261362519e-13	ADARB2
cg24723798	2.54246568497273e-13	FARP2;FARP2;FARP2
cg23480666	2.585631e-13	AGBL1
cg02314782	2.666365e-13	DNAJC7;DNAJC7;DNAJC7
cg12262617	2.82873279784151e-13	SLC36A3;SLC36A3
cg18826267	3.045822e-13	RANBP3;RANBP3;RANBP3
cg05234450	3.428942e-13	PTPRA;PTPRA;PTPRA
cg21166376	3.538882e-13	SLC52A3
cg16328225	3.57904559845353e-13	ATP13A3
cg09775294	3.61068545762114e-13
cg10315076	3.64681252814677e-13	SRD5A3-AS1
cg27197115	3.717828e-13	PARVB;PARVB;PARVB;PARVB;PARVB;PARVB;PARVB;PARVB
cg16981421	3.812732e-13	MOV10L1;MOV10L1;MOV10L1
cg03980662	4.1501523886508e-13	KCNN3;KCNN3;KCNN3
cg09416096	4.23063624511091e-13
cg18304557	4.33955123949031e-13	KIAA0907;KIAA0907
cg10975830	4.360382e-13	LOC102724084
cg07719788	4.63713745659811e-13	RNU6-79P;NAV1;IPO9-AS1;NAV1
cg27066256	4.76069038958598e-13
cg08734112	4.80462531490912e-13	MYL1;MYL1;MYL1
cg25239516	4.839731e-13	MEF2A;MEF2A;MEF2A;MEF2A
cg14159526	4.93711524747793e-13
cg14236602	5.351335e-13	PFKL;PFKL
cg12536936	5.495154e-13	FBL
cg24675983	5.639056e-13
cg26787320	5.665069e-13	NXN
cg24805089	5.68216572599787e-13	GRK6;GRK6;GRK6
cg15192627	5.721204e-13	RAB40C;RAB40C;RAB40C;RAB40C;RAB40C
cg23149560	5.79169650882775e-13	MOBKL1B
cg21011794	5.94794114730003e-13	MYOZ2;MYOZ2
cg09500421	5.94794114730003e-13	C5orf49
cg14011486	6.1351931812765e-13	LIN28
cg05552814	6.51035075394222e-13
cg21485543	6.83312069910792e-13	FAM170B;FAM170B-AS1
cg03317714	7.190804e-13	LOC101928443
cg03048112	7.190804e-13	GRIK4;GRIK4;GRIK4
cg00982348	7.43020701045331e-13	FAM184A;FAM184A
cg25138124	7.510997e-13	APP;APP;APP;APP;APP;APP;APP;APP;APP
cg08159412	7.62628847803425e-13
cg23042158	7.64472519637855e-13
cg12002427	7.66327817528597e-13
cg12945273	8.159106e-13	ACSBG1;ACSBG1
cg07423892	8.30625805097415e-13
cg25059408	9.537417e-13
cg07132558	9.8525847277523e-13
cg15914990	9.852585e-13	FAM168A;FAM168A;FAM168A
cg23237621	1.122873e-12	STAB2
cg22504267	1.13418449572645e-12	KBTBD11
cg25268811	1.1698265482106e-12	SIM1
cg04882972	1.19141e-12	ELMO2;ELMO2;ELMO2
cg27401488	1.23287950899444e-12	JADE2;JADE2;JADE2;JADE2
cg09880891	1.24241864038781e-12	GALNT2;GALNT2
cg19593182	1.26067631600125e-12	TRIM26
cg14071023	1.26067631600125e-12	CLIC5;CLIC5
cg01649064	1.279244e-12	C14orf79
cg21479923	1.27924408899434e-12	PDE4D
cg24677793	1.371081e-12	NAALAD2;NAALAD2
cg03069726	1.38707996734064e-12	UBE2E2
cg14699765	1.38708e-12	PRR5;PRR5;PRR5;PRR5-ARHGAP8;PRR5;PRR5
cg02894300	1.3955305185558e-12
cg21840844	1.40299912835127e-12	NEXN;NEXN
cg08478006	1.41084e-12
cg07884673	1.43120310549295e-12	SFMBT1;SFMBT1;SFMBT1
cg16077538	1.433221e-12
cg09464894	1.4719581206916e-12	UNQ6494
cg09807353	1.50251419874336e-12
cg09638873	1.54676386516705e-12
cg21410980	1.57042157387015e-12	N4BP2
cg08010331	1.60992704642981e-12	HLA-DPA1
cg15203632	1.61519832253003e-12	KCNK1
cg26539349	1.68187792887394e-12
cg06750320	1.69092054053957e-12
cg24617313	1.690921e-12	GNAS;GNAS;GNAS;GNASAS
cg12715136	1.76803172959541e-12	C10orf28
cg13876833	1.807223e-12	LARP6
cg12747024	1.81627056084878e-12
cg26209765	1.87650653903346e-12
cg14727512	1.883951e-12	TSSK2;DGCR14
cg15824046	1.94047101205767e-12
cg16698663	1.944011e-12	ZNF664-FAM101A
cg11314826	2.022121e-12	RBM19;RBM19;RBM19
cg05840533	2.040408e-12	C20orf70
cg19476878	2.041404e-12	ANAPC5
cg10097015	2.09986335859149e-12
cg12320848	2.115088e-12	PITPNC1;PITPNC1
cg17392024	2.12800446256037e-12	LANCL1;LANCL1;LANCL1;LANCL1-AS1;LANCL1-AS1;LANCL1-AS1
cg07992027	2.19135079958924e-12	LOC100129461
cg04304696	2.19135079958924e-12	UBAC1
cg01778345	2.2171517613161e-12	GDAP2;GDAP2
cg05995465	2.23311974812362e-12	HDAC4
cg12419229	2.26962920402691e-12	SORCS2
cg06356698	2.377864e-12	CPEB1;CPEB1
cg15851204	2.45473620088242e-12	SNRPG
cg21298523	2.52733767250124e-12	NUDT9;NUDT9;NUDT9
cg11551223	2.60918412670651e-12	EHBP1
cg00807769	2.60918412670651e-12	SLIT1
cg14557508	2.617309e-12	RGS6;RGS6;RGS6;RGS6;RGS6;RGS6;RGS6;RGS6;RGS6;RGS6
cg27233174	2.634471e-12
cg02386345	2.92613e-12
cg08535001	3.07906978809152e-12	CTTNBP2
cg15095728	3.07907e-12	SLCO3A1;SLCO3A1
cg03745316	3.22881812575363e-12
cg12941445	3.27950971627212e-12
cg02197923	3.29540978326055e-12
cg14418922	3.51227174820678e-12
cg10085009	3.575469e-12	PRDM15;PRDM15;PRDM15;PRDM15;PRDM15;PRDM15
cg10092377	3.64489335646227e-12	C1orf106;C1orf106
cg05304538	3.738014e-12	GPC5
cg14315232	3.807524e-12
cg26775940	3.996116e-12	LOC101928767
cg06365181	4.037752e-12	ACSF3;ACSF3;ACSF3;ACSF3;ACSF3;ACSF3
cg08292080	4.664114e-12	AMFR
cg00439392	4.664786e-12
cg23371584	4.8847586679672e-12	BTG2
cg12046395	4.8847586679672e-12	TBC1D31;TBC1D31
cg07171156	4.99790650954833e-12
cg14082737	5.30610299617843e-12	TRIM60
cg18925616	5.71974097701981e-12	SIPA1L2
cg14859874	5.85558245617918e-12	UBAP2L
cg25982983	6.00476920397186e-12
cg27043838	6.16554994193095e-12	DLGAP2
cg08464831	6.470343e-12
cg10575128	6.48344112522559e-12
cg08946068	6.48344112522559e-12
cg14249808	6.49404323097347e-12	QSOX2
cg01683941	6.72928159343279e-12	FAM178B
cg12052203	6.855867e-12	B3GNT1;B3GNT1
cg05583353	7.10065316537428e-12	ARHGAP15
cg15146207	7.10065316537428e-12	SIM1
cg02128085	7.369566e-12	DIDO1;DIDO1;DIDO1
cg27219644	7.7209110019533e-12
cg00432203	7.79148300401269e-12	LIPM
cg09989560	8.362935e-12	LINC01146
cg12337884	8.564746e-12	RASA3
cg22704893	8.7378e-12	THCAT158;THCAT158;EFCAB13;EFCAB13
cg02731293	9.13066410498273e-12	PRKG1;PRKG1
cg11861696	9.356617e-12	TANGO2;TANGO2;TANGO2;TANGO2;TANGO2;TANGO2;TANGO2;TANGO2;TANGO2;TANGO2;TANGO2;TANGO2;TANGO2;TANGO2
cg25160690	9.41042697447307e-12
cg10260486	9.472155e-12
cg12734820	9.55067073243009e-12	ARHGEF10
cg21081239	9.550671e-12
cg16259423	9.57610278679467e-12
cg25151834	9.64749e-12	UNKL
cg00880674	1.048187e-11	BARX2
cg05777630	1.10061091932271e-11	BBX;BBX;BBX
cg15857635	1.16515951156881e-11	MICALL2
cg12129848	1.18712582590795e-11
cg24131848	1.23708075371149e-11	FYTTD1;FYTTD1;FYTTD1;KIAA0226
cg13196479	1.263594e-11
cg12947436	1.26844466853337e-11	KLHL3;KLHL3;KLHL3
cg08930456	1.35041612496784e-11	TCF7L2;TCF7L2;TCF7L2;TCF7L2;TCF7L2;TCF7L2
cg11415389	1.39431512111152e-11
cg17629827	1.401419e-11	LINC01272
cg11480354	1.46327958645e-11
cg07962291	1.51504613528462e-11
cg03826826	1.55792375625709e-11	TRIM36;TRIM36;TRIM36
cg11747586	1.58728369333176e-11	NRCAM;NRCAM;NRCAM
cg20552635	1.593381e-11
cg23228858	1.61261243556543e-11	TTBK1
cg24821564	1.642632e-11	KIR2DL1
cg02045760	1.70775870667113e-11
cg04066121	1.71099622549698e-11	UBR5;UBR5
cg05409047	1.729285e-11
cg00699919	1.79231734881087e-11	GPR161
cg12770425	1.85296485460621e-11
cg01471747	1.87143030160717e-11	OSBPL3;OSBPL3;OSBPL3;OSBPL3;OSBPL3;OSBPL3
cg13230004	1.89891918580123e-11
cg04981940	1.89941620445658e-11	ATAD3C
cg01394167	1.94509094107111e-11
cg00170217	2.08703763407127e-11	MDGA1
cg02806738	2.116778e-11
cg00432461	2.15801804023286e-11	ADRB3
cg20326737	2.166773e-11	MYO18B
cg26251192	2.303243e-11	ACOT1;HEATR4;HEATR4
cg15395600	2.36662889772377e-11
cg02926035	2.376237e-11
cg13982718	2.44297328395203e-11
cg03125480	2.63013690500326e-11	PRDM16;PRDM16
cg18322025	2.63013690500326e-11	WDR27
cg01292139	3.041135e-11
cg21185019	3.04365070409693e-11
cg17931038	3.088706e-11
cg09961663	3.461436e-11	SLC38A6
cg14085523	3.50144195394423e-11
cg17132070	3.50154889815386e-11	IL17F
cg17031489	3.52101847041832e-11
cg02124233	3.97682e-11
cg14495538	3.98666208090683e-11
cg14823918	4.19488816759836e-11
cg20886265	4.22496016021586e-11	BACH2;BACH2
cg19743728	4.339567e-11	L2HGDH
cg09402314	4.473144e-11	CRAMP1L
cg13683507	4.56972682955888e-11	ADARB2
cg07414162	4.79755671621921e-11	KALRN;KALRN
cg00897058	4.82047974850124e-11	LOC440839
cg27615249	4.917408e-11
cg21298667	5.78190027777588e-11
cg01293332	5.86617e-11	GSPT1;GSPT1;GSPT1
cg11983323	5.89173270386849e-11	GRM6
cg04097388	5.9268226186213e-11	AGAP1;AGAP1
cg26670620	6.13834603592303e-11	FAM66A
cg03205258	6.392903e-11	TXNRD2;COMT;COMT
cg06581766	6.483957e-11	TESPA1;TESPA1;TESPA1;TESPA1
cg18771839	6.671491e-11	ANO1;ANO1
cg01394927	7.00899290338515e-11	FRMD1;FRMD1
cg02722618	7.15047378536995e-11	EHMT2;EHMT2
cg21556182	7.23265454787897e-11	ST18
cg06516820	7.74684758420559e-11	LCNL1
cg08698639	8.330632e-11
cg27062705	8.97369983750765e-11
cg25625233	9.22713471199466e-11	MYSM1
cg11804965	9.55174e-11
cg09529336	1.160875e-10	ERVV-2
cg02145088	1.16274128791654e-10	RHOBTB2;RHOBTB2;RHOBTB2
cg24651604	1.17978449883588e-10	SWT1;SWT1
cg26348690	1.184055e-10
cg19318179	1.25361992743422e-10	CHN2;CHN2;CHN2;CHN2;CHN2
cg17201966	1.26323839809802e-10	CAPG;CAPG;CAPG
cg25867754	1.28438509512747e-10	EPHB1
cg02874992	1.314798e-10
cg15576576	1.347166e-10	ZNF331;ZNF331
cg11489429	1.4911554282049e-10	SDC2
cg21515692	1.493939e-10	ZNF536
cg01206017	1.50922197489887e-10	AGAP1;AGAP1
cg10109614	1.635876e-10	GYLTL1B;GYLTL1B;GYLTL1B
cg19985030	1.663197e-10	USH1G
cg18213661	1.666918e-10
cg11548732	1.66979511068389e-10	BAZ2B
cg24009529	1.67888754424184e-10	PPT2;PPT2
cg23096297	1.691668e-10	DIDO1;DIDO1;DIDO1;DIDO1
cg11694187	1.846923e-10	PRKCB;PRKCB
cg23920515	1.898291e-10
cg21029093	2.00225287568722e-10
cg00318643	2.059851e-10
cg26924012	2.068379e-10	SPATA5L1;SPATA5L1
cg20346869	2.10545056164559e-10
cg25140531	2.1195800427423e-10	CAND2;CAND2
cg06513375	2.25299086310372e-10	ZNF251
cg01947015	2.48527067526693e-10	DPY19L1P1
cg26023938	2.526664e-10	ATP5G1;ATP5G1
cg27543572	2.54799263112642e-10
cg24577116	2.60078e-10	PTH
cg22385966	2.63528200179875e-10
cg00755791	2.64080191251102e-10	VCL;VCL
cg09633308	2.931537e-10
cg07664909	2.93219790232011e-10	MIR29C;MIR29B2
cg16990132	2.942145e-10
cg14380576	3.04687154225665e-10	SEC24B;SEC24B
cg19769520	3.31819307670407e-10	PXDN
cg19139764	3.48000400275243e-10	RANBP6;RANBP6;RANBP6
cg23100955	3.609867e-10
cg07508332	3.640624e-10	SLC16A3;SLC16A3;SLC16A3
cg03485694	3.785895e-10	EFCAB4B;EFCAB4B;EFCAB4B
cg12523359	3.90780908838093e-10
cg12374345	4.068297e-10	MYO16;MYO16
cg17304433	4.09222932484546e-10	ERGIC1
cg15806365	4.09222932484546e-10	ADARB2
cg21851621	4.16970089269716e-10
cg21116021	4.56583935003696e-10
cg13583586	5.16897779929987e-10	PTDSS2
cg03964091	5.27428e-10	FAM19A5;FAM19A5
cg26423844	5.28768897947634e-10
cg02187874	5.71617263962589e-10
cg17666981	5.73948123450039e-10	TRIM27
cg12339802	5.75183244314347e-10	C1orf109
cg00872435	5.80022712705155e-10
cg00274640	6.449084e-10
cg27547377	6.85396607322161e-10
cg01175394	6.85396607322161e-10
cg21638996	6.920733e-10	GPR137C
cg17274632	7.23534737743112e-10	GRK5
cg14011978	7.69916e-10	TMOD3
cg14444562	7.705079e-10	FBXW10;FBXW10;FBXW10
cg10432719	8.192069e-10	LOC102724084
cg07408673	8.37054153755194e-10
cg22041803	8.59222820397618e-10
cg01026744	8.64955779773653e-10	NAP1L5;HERC3
cg12845697	8.677944e-10	ARPC3;ARPC3
cg09997145	8.717224e-10	PPP1R37
cg25207627	8.7228933618518e-10	BASP1
cg01445689	8.90387409577978e-10	WDR60
cg01069823	8.9529e-10	MCM5
cg09177337	9.82228943123669e-10	B3GNT2
cg27456999	1.002717e-09	PRPSAP1
cg16755749	1.01216468957405e-09	SEC13;SEC13;SEC13;SEC13
cg13639016	1.03434995474795e-09	MLANA
cg18385852	1.035157e-09	ACTN1;ACTN1;ACTN1
cg25923684	1.049586e-09	FRMD8;FRMD8;FRMD8
cg24623109	1.06445369745367e-09	EIF3A
cg10754910	1.10057912481465e-09	COBL;COBL
cg06157779	1.106656e-09
cg08142679	1.106656e-09
cg08368123	1.10901469360675e-09
cg19716566	1.10939e-09	DNAJC3-AS1;DNAJC3
cg03651613	1.117052e-09	TMEM120B
cg22148141	1.13622091451103e-09
cg08223915	1.162139e-09	TMCO3
cg12421437	1.17721750659151e-09	GIGYF1
cg23403192	1.1864e-09	USP16;USP16;USP16
cg15552091	1.19753828608393e-09	ARHGAP25;ARHGAP25
cg03459202	1.21517296665119e-09	DIP2C
cg23022213	1.264118e-09	POP5;POP5
cg03266059	1.319166e-09	ZNF17
cg15505543	1.323312e-09	USP43;USP43
cg02446878	1.34009373550998e-09	FRMD3;FRMD3
cg15539786	1.34104866573063e-09
cg11605861	1.42454391483645e-09	C4orf22;C4orf22
cg06427586	1.44548791161264e-09	UNC5D
cg08742975	1.48650228088201e-09	LRRN2;LRRN2
cg21467050	1.492602e-09	MX1;MX1;MX1;MX1
cg20269520	1.4958360223792e-09	MUC5B
cg18849213	1.536305e-09	ULK1
cg13600918	1.549889e-09	LOC643339
cg12551718	1.57367028604682e-09	RAB28;RAB28;RAB28
cg03709234	1.599557e-09	KLRF2
cg13135437	1.639003e-09
cg14815125	1.945963e-09	PDE2A;PDE2A;PDE2A;PDE2A
cg12100178	1.96904761510194e-09
cg13547817	2.06780814825048e-09	ERP44
cg24076095	2.151616e-09
cg26243759	2.160422e-09	FAM19A5;FAM19A5
cg06218165	2.25538101234412e-09
cg14428878	2.272593e-09
cg11540553	2.30894e-09	LOC390595
cg20908131	2.345169e-09	C14orf64
cg14822721	2.51574274514562e-09	ZMAT4;ZMAT4
cg07122798	2.51662e-09	HEATR4;HEATR4
cg15737320	2.57405457774617e-09	FKBP9;FKBP9
cg07218357	2.581425e-09	A2LD1
cg19402853	2.63542829957521e-09	MFSD2B
cg06292396	2.64049592076941e-09	PALD1
cg18202440	2.704473e-09
cg15699122	2.72048185075598e-09	MAD1L1;MAD1L1;MAD1L1;MAD1L1;MAD1L1
cg08990543	2.79611009232451e-09	PAICS;PAICS;PAICS
cg26931334	2.904147e-09	PRSSL1
cg19384241	2.90758924708372e-09
cg19053103	2.98140981133709e-09	C1orf94;C1orf94
cg01277538	2.981903e-09
cg13910026	3.12714797252189e-09	ADARB2
cg06500096	3.146603e-09	CACNA1A;CACNA1A
cg08391733	3.14660318195044e-09	CDH23;LOC102723377;CDH23;CDH23;CDH23;CDH23
cg18665120	3.15634541116213e-09
cg08448274	3.2792533080166e-09	TBC1D1;TBC1D1
cg13422185	3.50397967183658e-09
cg01155831	3.629633e-09
cg15706312	3.83638992049539e-09	WWC2
cg07272015	3.87878088208918e-09	ADTRP;ADTRP
cg15163107	4.198519e-09
cg04407388	4.272889e-09	DNM1P35
cg21913519	4.49665155647862e-09	FAM20C
cg18576210	4.60846543161419e-09	HIST1H3B;HIST1H2AB
cg25736002	4.66166053451156e-09	REST
cg16373817	4.6704106920655e-09	PALLD;PALLD
cg10520799	4.6704106920655e-09
cg08264118	4.898459e-09
cg05099493	4.92791731976924e-09	ESPNL
cg27546114	5.155728e-09
cg09152353	5.24606219854885e-09	GRHL1
cg15509305	5.885823e-09	TMCO3
cg21126969	6.10032811901726e-09	SFMBT1;SFMBT1;SFMBT1
cg11811131	6.140741e-09	PLA2G4D
cg06160789	6.227161e-09	EPG5
cg15161950	6.55407015549775e-09
cg16085056	6.73822370088266e-09
cg02171206	7.10902e-09	WWOX;WWOX
cg18361420	7.27882e-09	SF4
cg18902978	7.28889559370487e-09
cg25673589	7.62233875583494e-09	LOC728554;LOC728554
cg15888996	7.98365684610086e-09	APITD1-CORT;APITD1-CORT;APITD1;APITD1-CORT;APITD1-CORT;APITD1-CORT;APITD1;APITD1-CORT
cg13257250	7.983657e-09	TTC38
cg03025285	8.06394471374905e-09
cg00424800	8.08208675629278e-09	GPR160
cg05583033	8.505977e-09
cg08186021	8.64965914734128e-09	DAB1
cg00651657	8.71804968156899e-09	OAT;OAT
cg01202976	8.762968e-09	ITPK1;ITPK1;ITPK1;NCRNA00203
cg04243082	8.83807862684162e-09	ADAMTS13;ADAMTS13;ADAMTS13;ADAMTS13
cg23436303	9.092776e-09	CDH4;CDH4;CDH4
cg08693745	9.37508e-09
cg27066925	9.43534126159207e-09
cg20697683	1.00021164653434e-08	GP5
cg01235375	1.01130799285505e-08	LOC100507073
cg02722613	1.04946662475741e-08	SEPSECS;SEPSECS;SEPSECS
cg02849968	1.05918178825624e-08	CACNA1B;CACNA1B
cg19648023	1.08348762042863e-08	MIR548N
cg02598077	1.083488e-08	YWHAB;YWHAB
cg02648471	1.10211e-08
cg13665025	1.108285e-08	RPRML
cg02653030	1.11816233910813e-08	DAB2;DAB2
cg15551646	1.148076e-08	SPINT3
cg02659392	1.17214583731554e-08
cg09033429	1.17389241201251e-08
cg05199761	1.20336775804834e-08	IL2RA;IL2RA;IL2RA
cg12230892	1.203368e-08
cg12522722	1.206577e-08	ZW10
cg10887230	1.22733153929858e-08	LOC101929297
cg20273576	1.231712e-08	AATK;MIR1250
cg16097834	1.237261e-08
cg03634803	1.272179e-08
cg14403776	1.29588738353414e-08	ZNF169
cg14802408	1.30657696239599e-08	MBL2
cg00530028	1.32834224502545e-08
cg12288627	1.3417316755456e-08	GSTCD;GSTCD
cg09314196	1.369253e-08	ZNF492
cg23150827	1.4008019242262e-08
cg08516846	1.400802e-08
cg03207373	1.40361875930497e-08	TGFBR3;TGFBR3;TGFBR3;TGFBR3
cg14182339	1.42310622071197e-08
cg22290832	1.46323440300613e-08
cg24470900	1.46323440300613e-08	LINC01020
cg06906965	1.493228e-08
cg10679755	1.51793459020035e-08	PLSCR1;PLSCR1
cg18737369	1.541617e-08
cg02621540	1.607793e-08	SPATA20
cg23966593	1.64468e-08	LINC01424;UBE2G2;UBE2G2;UBE2G2
cg19748509	1.71586819965749e-08	HLA-A
cg05219616	1.72725512738567e-08
cg17437770	1.742401707273e-08
cg03188547	1.74553995290139e-08	CHIA;CHIA;CHIA;CHIA;CHIA;CHIA;CHIA;CHIA
cg09022647	1.75888487791855e-08	ADAM3A;ADAM3A;ADAM3A;ADAM3A
cg15740693	1.76374473404319e-08
cg27413950	1.815735e-08
cg11371118	1.91220241621778e-08
cg21316899	1.92198008598169e-08	VPS41;VPS41
cg22927827	1.96078e-08
cg20236627	1.96970519840348e-08	HLA-DOA
cg03798986	1.97564e-08	PCSK6;PCSK6;PCSK6;PCSK6;PCSK6;PCSK6;PCSK6;PCSK6
cg23614428	2.01874989361249e-08
cg06283052	2.06187752916771e-08
cg03809660	2.138149e-08
cg08904058	2.152007e-08	FAM189A1
cg16562486	2.1630314112938e-08
cg14113240	2.39321895762193e-08
cg18720828	2.518363e-08	NEDD4L;NEDD4L;NEDD4L;NEDD4L;NEDD4L;NEDD4L;NEDD4L;NEDD4L
cg05832202	2.621636e-08	SLC37A2;SLC37A2
cg20226743	2.647384e-08	TMEM116;TMEM116;TMEM116;TMEM116;TMEM116
cg07119149	2.73056135180056e-08
cg19686637	2.756936e-08	SLC28A1;SLC28A1
cg17900619	2.7654044124227e-08	ARHGAP10
cg11581263	2.880216e-08	ELOF1
cg11703018	2.943141e-08	PTPRB;PTPRB;PTPRB;PTPRB
cg08754725	2.96512633667569e-08	SLC22A23;SLC22A23
cg04468092	3.0591362499417e-08	LGI2
cg01219135	3.09606129186089e-08
cg03486834	3.103897e-08	GAA;GAA;GAA
cg03226624	3.10389715718574e-08	MIR137HG
cg20012315	3.13765657045001e-08	ZNF12;ZNF12
cg00858530	3.137657e-08
cg22553087	3.441671e-08
cg24892139	3.44208033196832e-08	SPEF2;SPEF2
cg13356354	3.45206801669778e-08	LOC93622
cg04167126	3.70640262148462e-08	PTAFR;PTAFR;PTAFR;PTAFR
cg15284384	3.70640262148462e-08
cg14218542	3.71861217773655e-08
cg11792007	4.09922577841437e-08	DNAH7
cg10200749	4.15346555022191e-08	NSUN5P1;NSUN5P1
cg00360879	4.22124304209657e-08	FLJ16171
cg02725294	4.292043e-08	EP400
cg15021292	4.32187262753157e-08	PIK3R1
cg22084806	4.62323519371047e-08
cg04201910	4.79238019646142e-08	MCPH1-AS1;MCPH1
cg21083023	4.87435678178831e-08	COLEC11;COLEC11
cg03064982	4.89476309597772e-08	LOC441025
cg10981331	4.99256019644096e-08
cg19379406	5.08414902577799e-08	PCNXL2
cg09564679	5.36285952640649e-08	SMYD3;SMYD3
cg20064577	5.365878e-08	LINC00343;LINC00343
cg03981954	5.39636588569463e-08	FEZF1;FEZF1
cg14618518	5.466947e-08
cg18752041	5.503844e-08	NCAM1;NCAM1
cg19642292	5.53175231119861e-08	FDFT1;FDFT1;FDFT1;FDFT1;FDFT1;FDFT1;FDFT1;FDFT1;FDFT1
cg25134647	5.537168e-08
cg06743283	5.56804e-08	ZNF814
cg26660316	5.9058114168564e-08	SLC25A46
cg09526469	6.10958265120318e-08	TRIO
cg15160445	6.235508e-08	GNAS;GNAS;GNAS;GNASAS
cg20916520	6.360021e-08	ERG;ERG;ERG;ERG;ERG;ERG;ERG;ERG
cg05393343	6.656907e-08
cg26306105	6.748807e-08
cg02159489	7.17068e-08
cg20476087	8.12277870596454e-08	CGREF1;CGREF1;CGREF1;CGREF1
cg17288747	8.18656318131624e-08	PPP1R14C
cg21717870	8.188518e-08	CCDC94
cg04550626	8.25634253249159e-08
cg03753284	8.2894583508908e-08	C1orf84;MED8;MED8
cg04014685	8.36693718462486e-08
cg27396048	8.66486643290198e-08	TNXB
cg09041389	8.897111e-08
cg21528729	9.27900355443949e-08	INSIG1;INSIG1;INSIG1
cg27127091	9.4608255560634e-08	SFMBT1;SFMBT1;SFMBT1
cg09550624	9.67732688872267e-08	CORO2A;CORO2A
cg15056878	1.012037e-07
cg15821620	1.03211599788619e-07	LOC220729
cg19657945	1.03548909523692e-07
cg01529207	1.070335e-07	NDUFA6
cg11580351	1.10885309805785e-07	SPATA9
cg03524264	1.13710130343594e-07	NGF
cg15551214	1.2306e-07	ATXN7L3B;ATXN7L3B
cg13512333	1.280249e-07	PDE3B
cg13994177	1.280249e-07	SNORD116-1
cg05945647	1.280249e-07	TSNAXIP1;TSNAXIP1;TSNAXIP1;TSNAXIP1;TSNAXIP1;TSNAXIP1
cg21549666	1.31032769881162e-07	ADAMTS2;ADAMTS2
cg15918259	1.36933091268571e-07	LOC153328
cg19386998	1.36933091268571e-07	ZSCAN12
cg02439483	1.42056013323533e-07
cg13141665	1.474353e-07	TDG
cg00004883	1.484292e-07	LDHD;LDHD
cg22863148	1.61235631281201e-07	C6orf10;C6orf10
cg23936860	1.752975e-07	IL16
cg03555763	1.767266e-07	PCCA;PCCA;PCCA
cg09489787	1.77734143857454e-07
cg21135466	1.78135321607245e-07	PGBD2;PGBD2
cg22666223	1.808108e-07	CDH4
cg17537403	1.8445645380671e-07	GPR160
cg11168423	1.8614056024409e-07	ANO10
cg08569828	1.86659235497725e-07
cg01599473	1.979091e-07	PRR5-ARHGAP8;ARHGAP8;ARHGAP8;ARHGAP8
cg13615322	1.99436624733303e-07	PLSCR1;PLSCR1
cg08000746	2.12289646057384e-07
cg17209826	2.13991047567019e-07	FEZF1;FEZF1
cg20718434	2.16414889468552e-07	ELFN1
cg10901867	2.20604551931673e-07	NAT8L
cg04627621	2.281474e-07
cg27309677	2.480616e-07	METT5D1;METT5D1;METT5D1;METT5D1;KIF18A
cg02904485	2.52080667695034e-07	PTPRG
cg18333937	2.54588263761226e-07	FREM3
cg04910505	2.65672506254328e-07	ADARB2
cg18202492	2.75886405406887e-07	TMEM48;TMEM48;TMEM48
cg08953243	2.88825875457412e-07	SPATA31D4
cg25190347	2.888259e-07
cg13392680	2.89694410708111e-07	TRPA1
cg12951094	2.960653e-07
cg03452690	3.11403132944956e-07
cg02367586	3.18724203957366e-07	TNFAIP8;TNFAIP8;TNFAIP8
cg08835041	3.190818e-07
cg07508413	3.32316024507799e-07
cg16621935	3.455046e-07
cg26342676	3.470239e-07	SLC25A21;SLC25A21;LOC100129794
cg01720774	3.578426e-07	TTI1;TTI1
cg24441577	3.59712633569138e-07
cg09100767	3.60459600306472e-07	ATP10D
cg00894547	3.608769e-07
cg05648010	3.62802423334307e-07
cg11733617	3.733693e-07	UNC93B1
cg06824988	3.85723810674675e-07	EHMT2;EHMT2
cg20440480	3.85723810674675e-07	FDFT1;FDFT1;FDFT1;FDFT1;FDFT1;FDFT1;FDFT1;FDFT1;FDFT1;FDFT1
cg27555130	4.10955398360063e-07	TMEM180
cg02145102	4.19604003828444e-07
cg09236056	4.344492e-07
cg10983929	4.407336e-07	FAM90A1
cg02216947	4.47011863743361e-07	C1orf105
cg17318058	4.52764838460246e-07	DIP2C
cg05177437	4.63931457988071e-07
cg19767548	4.639315e-07	LDHC;LDHC
cg08967134	4.639315e-07	LINC01544
cg07437056	4.90543904281789e-07	WRNIP1;WRNIP1
cg19015080	4.960769e-07
cg26988636	5.09518418588007e-07
cg17851276	5.10528988278249e-07
cg26811927	5.1139823422111e-07	EPHA8;EPHA8
cg20759825	5.34359112002228e-07	CDH17
cg06489993	5.352022e-07	PPP5D1
cg10400444	5.67647048261852e-07	LOC101928942;PRKG2;PRKG2
cg26065642	5.67647048261852e-07
cg12206334	5.72832658253455e-07	ZNF619;ZNF619;ZNF619;ZNF619
cg26711599	5.74321307616101e-07
cg13261970	5.92027784803675e-07	UTRN
cg07796016	5.98901360483432e-07	LCE1C
cg18366541	6.261743e-07	BPTF;BPTF
cg15188402	6.372298e-07	KCTD14;NDUFC2-KCTD14;NDUFC2-KCTD14;NDUFC2-KCTD14;KCTD14
cg05452836	6.42680219110627e-07	PLSCR1
cg14463348	6.4884e-07	KDM5A
cg25198485	6.48892767877913e-07
cg06710121	6.55157958609785e-07	FAM66A
cg04482736	6.814949e-07	TARM1
cg03456133	6.83567404879507e-07
cg09607712	7.10264753062303e-07
cg04386313	7.45784268868204e-07	SPHKAP;SPHKAP
cg07906995	7.777709e-07	IL27RA
cg09458398	7.845651e-07	GAS7
cg18156854	7.94619414340769e-07	LRRTM3;LRRTM3;CTNNA3;CTNNA3
cg19637330	8.00506312693282e-07
cg00339041	8.08512766790908e-07
cg16336751	8.15522253671261e-07	SPEF2;SPEF2;SPEF2;SPEF2
cg07093428	8.453723e-07	LDHC;LDHC
cg00339008	8.500661e-07
cg12454639	8.570777e-07	LINC01304
cg16625007	8.661199e-07	MYH14;MYH14;MYH14;MYH14;MYH14;MYH14
cg25219173	8.67452e-07	PLSCR1;PLSCR1
cg17616407	8.904897e-07
cg06981644	9.073448e-07	LINC01441;LINC01440
cg01584000	9.247709e-07	MLN;MLN
cg24867640	9.304105e-07	GTF3C4;DDX31;DDX31
cg23490773	9.327006e-07	METT5D1;KIF18A;METT5D1
cg15967253	9.499111e-07	LCE1D
cg00119687	9.864612e-07	AUTS2;AUTS2
cg07947033	1.021462e-06	GNAS;GNAS;GNAS;GNASAS
cg22801868	1.027995e-06	MCCC1;MCCC1;MCCC1;MCCC1
cg15936851	1.030839e-06
cg05080777	1.065202e-06	RTN4IP1
cg07639198	1.079334e-06	AKR1C1
cg16993579	1.108683e-06	UBE2T;UBE2T
cg06917450	1.143003e-06	C1orf109
cg20566942	1.178668e-06	METT5D1;METT5D1;METT5D1;METT5D1;KIF18A
cg17733141	1.197549e-06	AACS
cg17038068	1.198273e-06	CCDC13;CCDC13-AS1
cg11195360	1.24996e-06	OR8B8
cg11395893	1.255072e-06	CCDC94
cg24313249	1.296971e-06	GRTP1
cg16449662	1.31362e-06
cg09642854	1.332926e-06
cg10743148	1.383813e-06	GPC6
cg22437276	1.391103e-06	RHPN1
cg14933676	1.425784e-06	TMCO3
cg01234121	1.469917e-06	ADORA1;ADORA1
cg14171060	1.528151e-06
cg18751588	1.540504e-06	TFCP2
cg19935923	1.547883e-06
cg26094139	1.548237e-06	CCDC7;CCDC7
cg16871548	1.554076e-06
cg08080515	1.58071e-06
cg04601780	1.625738e-06	ACE;ACE;ACE
cg13480447	1.637653e-06	SIL1;SIL1
cg21587066	1.654794e-06	CCNA1;CCNA1;CCNA1;CCNA1
cg10830523	1.657355e-06	RIMS1;RIMS1;RIMS1;RIMS1;RIMS1
cg08874430	1.678917e-06	FDFT1
cg08960055	1.680224e-06
cg19191858	1.701397e-06	SLC2A14;SLC2A14;SLC2A14;SLC2A14;SLC2A14;SLC2A14
cg25592564	1.71354e-06
cg19830192	1.746017e-06	C3orf67;C3orf67
cg00440468	1.790186e-06
cg11258982	1.793821e-06	PAWR
cg13830619	1.84416e-06
cg11489192	1.883314e-06	LDLRAD3;LDLRAD3;LDLRAD3
cg27114354	1.891005e-06	MIR548H2
cg21052814	1.96358e-06	RASGRF1;RASGRF1
cg05817750	1.991451e-06
cg10567325	2.024147e-06
cg13056744	2.074479e-06
cg20239174	2.07952e-06
cg17655795	2.07952e-06	LOC102723448
cg23908786	2.100615e-06	CDH4
cg03857535	2.107597e-06
cg16915285	2.151156e-06
cg15387258	2.1578e-06	SMAD3;SMAD3;SMAD3;SMAD3
cg09605533	2.159057e-06
cg02416122	2.214304e-06	STK17A
cg22584019	2.277305e-06
cg13707371	2.282743e-06	ITGBL1;ITGBL1;ITGBL1;ITGBL1
cg24895977	2.358451e-06
cg20092482	2.364755e-06	EIF3H
cg17150749	2.397766e-06	RSPH14
cg25277353	2.437279e-06	MGAT5B;MGAT5B
cg17218882	2.467964e-06
cg23987897	2.483265e-06
cg23704085	2.521009e-06	COL11A2;COL11A2;COL11A2;COL11A2
cg07335712	2.532961e-06
cg03059112	2.593432e-06	FKBP11;FKBP11;FKBP11;FKBP11;FKBP11
cg02208776	2.612642e-06	HSPE1;HSPE1;HSPD1;HSPD1
cg13163896	2.638082e-06	SEPT9;SEPT9;SEPT9;SEPT9;SEPT9
cg12048247	2.644066e-06
cg16991858	2.677916e-06	ADSS
cg05506453	2.696677e-06	KCNG2
cg06062652	2.855508e-06	PGM2L1
cg15549849	2.969064e-06	GPR37
cg07045641	3.001811e-06	NTNG1;NTNG1;NTNG1
cg00548971	3.015178e-06
cg07935157	3.025533e-06
cg20291244	3.077024e-06
cg00820294	3.079288e-06	GNG12-AS1;WLS
cg08222192	3.096381e-06	JAK1
cg13811879	3.097885e-06	SARDH;SARDH
cg21566513	3.156804e-06
cg24013320	3.196455e-06
cg10195889	3.209044e-06	VNN3;VNN3;VNN3;VNN3
cg02745683	3.235036e-06
cg13768306	3.244477e-06	GLB1L2
cg27555617	3.262259e-06	INPP5A
cg16236976	3.322637e-06	IP6K2;IP6K2;IP6K2;IP6K2;IP6K2;IP6K2;IP6K2;IP6K2;IP6K2;IP6K2
cg02691866	3.381769e-06
cg17543469	3.405227e-06	IQCE;IQCE
cg27396830	3.507253e-06	C1orf187
cg16018729	3.536366e-06	LOC729668
cg12006118	3.661547e-06
cg23699916	3.712556e-06	FKBP11;FKBP11;FKBP11;FKBP11;FKBP11
cg15028578	3.738436e-06
cg14254882	3.901265e-06
cg12302182	3.939311e-06
cg09502221	4.009302e-06	TYW3;CRYZ;CRYZ;TYW3;TYW3;CRYZ;CRYZ
cg05475109	4.011942e-06
cg23069827	4.083114e-06	LOC102723661
cg20796651	4.153826e-06	ACOX3;ACOX3
cg25955968	4.156658e-06	MTHFD1L;MTHFD1L;MTHFD1L
cg08264699	4.204832e-06	CAMK4
cg24545495	4.384816e-06	KCNAB2;KCNAB2
cg19331215	4.437094e-06	CST9L
cg07253311	4.466138e-06	ATF2;ATF2;ATF2;ATF2;ATF2;ATF2;ATF2;ATF2;ATF2;ATF2;ATF2;ATF2
cg27269380	4.545436e-06	RBM33
cg06160092	4.555446e-06
cg11144316	4.639731e-06	ABCC2
cg24123057	4.6552e-06	FDFT1
cg06414921	4.681208e-06
cg11032634	4.700233e-06	TXNRD2;COMT
cg25288085	4.802161e-06	FAM64A
cg17938553	4.822014e-06	MIR5009
cg00207965	4.835955e-06	IFNAR1;IFNAR1
cg24593279	4.845095e-06
cg23706557	4.853208e-06	TMEM218;TMEM218;TMEM218;TMEM218;TMEM218;TMEM218;TMEM218;TMEM218;TMEM218;TMEM218;TMEM218;TMEM218;TMEM218;TMEM218;TMEM218;TMEM218;TMEM218;TMEM218
cg19558832	4.853208e-06	LINC00339;LINC00339;LINC00339;LINC00339;LINC00339;LINC00339;LOC101928043
cg10962883	4.898544e-06
cg16273524	4.99921e-06	THUMPD2;THUMPD2
cg23655107	5.054478e-06	GSC
cg17923703	5.184303e-06
cg00529424	5.231171e-06	DMRT1
cg07823127	5.255928e-06	LOC101927378;LOC101927378
cg14222607	5.255928e-06	NUDT18
cg25705309	5.298101e-06	OR12D3
cg15552206	5.435637e-06
cg20802868	5.629182e-06
cg24436143	5.959055e-06	UTRN
cg21148670	6.159245e-06	C20orf196;C20orf196;C20orf196
cg25458600	6.245619e-06	LCE1D
cg25711723	6.317242e-06
cg04898932	6.341141e-06
cg24478129	6.341141e-06	SMYD3
cg20586971	6.534641e-06	LPIN2;LOC727896
cg21579953	6.564547e-06	TSPAN9;TSPAN9
cg20411671	6.618505e-06	ADARB2
cg23486067	6.68168e-06	PLSCR1;PLSCR1
cg23746638	6.700558e-06
cg05276469	6.787204e-06
cg26976687	6.823116e-06
cg06941527	6.92507e-06	LINC01167;LINC01166
cg24859343	6.970587e-06	BTN2A2;BTN2A2;BTN2A2;BTN2A2;BTN2A2;BTN2A2
cg00991744	7.019366e-06	PDZRN4
cg16746026	7.019366e-06	ZNF438;ZNF438;ZNF438;ZNF438;ZNF438;ZNF438;ZNF438;ZNF438
cg12267016	7.230909e-06
cg07263102	7.288542e-06
cg27434922	7.388766e-06
cg25402687	7.499684e-06	RBM19;RBM19;RBM19
cg14744160	7.52391e-06	METT5D1;KIF18A;METT5D1
cg01013857	7.531132e-06	MGAM
cg25918847	7.669712e-06
cg27380552	7.774465e-06	TNNI3K;FPGT-TNNI3K;FPGT-TNNI3K
cg25863408	7.7912e-06	LINC01225
cg02926024	7.803344e-06	RASAL2
cg15487521	7.814521e-06	LOC101928858
cg01513806	7.82381e-06	SNORD115-1
cg13126051	7.88796e-06
cg03535985	7.940564e-06	SNX29
cg09444327	7.962097e-06	CCDC48
cg02362518	7.962097e-06	ADAM3A;ADAM3A;ADAM3A;ADAM3A
cg07238450	8.042149e-06	FBXL7
cg01063425	8.074414e-06	SBF1
cg07460605	8.144056e-06
cg22396280	8.383969e-06
cg22732549	8.44183e-06
cg00850016	8.451054e-06	ANAPC2
cg06718696	8.564339e-06	EIF4A3
cg11591782	8.78271e-06	NR6A1;NR6A1;NR6A1
cg19407435	8.874692e-06	C8orf45;C8orf45;C8orf45
cg06427702	8.874692e-06	PPAPDC1A
cg09469554	8.887642e-06	CLDN10;CLDN10;CLDN10
cg17758696	8.913817e-06	ST3GAL1;ST3GAL1
cg00521630	8.969832e-06	PLSCR1
cg08471835	8.976081e-06	ZNF486
cg23733562	9.03859e-06	AGBL3;AGBL3
cg20079766	9.03859e-06	MCF2L;MCF2L
cg26077129	9.221113e-06
cg02268951	9.436629e-06	GRTP1
cg24536782	9.456944e-06
cg19116956	9.475583e-06
cg25100848	9.504545e-06	TRNP1
cg01818027	9.504545e-06
cg24104387	9.527623e-06
cg08321815	9.607681e-06
cg06360820	9.650836e-06
cg01254501	9.662451e-06	PTPN1;PTPN1
cg15173674	9.695351e-06	ZFP69B
cg04936610	9.712883e-06	FAM38A
cg22498057	9.815316e-06	ANKRD32;C5orf36;C5orf36
cg16032703	9.828441e-06	KCND3;KCND3
cg14682985	9.995793e-06	DCAF12
cg17027353	1.000573e-05
cg04035904	1.000577e-05	KCNN3;KCNN3;KCNN3
cg10360906	1.002703e-05
cg02535684	1.002703e-05
cg21002223	1.009785e-05	MFHAS1
cg21059158	1.019875e-05
cg18125233	1.026752e-05
cg04747517	1.029573e-05	GPR160
cg13537595	1.036992e-05	ASNS;ASNS;ASNS;ASNS;ASNS;ASNS
cg21775007	1.066056e-05	TDH
cg01263624	1.071849e-05
cg24309011	1.081865e-05	PKNOX1;PKNOX1
cg12175642	1.090645e-05	CCDC142;CCDC142;TTC31;TTC31
cg25805123	1.097279e-05	LOC339622
cg07019740	1.128866e-05	TXNRD2;COMT
cg12739277	1.151949e-05	TNFAIP8;TNFAIP8;TNFAIP8
cg09598285	1.151949e-05
cg06894149	1.170095e-05	CHD6
cg06551332	1.187713e-05
cg19782772	1.198981e-05	TAF5
cg10679346	1.19982e-05
cg13283877	1.20338e-05	MON1A;MON1A
cg10395519	1.204298e-05	MTHFD1L
cg11523191	1.244977e-05	C20orf195
cg16855652	1.254145e-05
cg02869486	1.312692e-05
cg24639069	1.319914e-05
cg05572800	1.385109e-05	PPP2R2C
cg04056620	1.400494e-05	MRAS;MRAS;MRAS;MRAS;MRAS;MRAS
cg17038326	1.405835e-05
cg00526740	1.410912e-05	ANKFN1
cg10073693	1.4474e-05
cg16563342	1.475808e-05	LINC00927
cg06975067	1.495659e-05
cg11938672	1.501111e-05	WDR27
cg17778350	1.522425e-05	VPS9D1-AS1;VPS9D1
cg22870256	1.551093e-05	FDFT1;FDFT1
cg16329650	1.569107e-05	ERBB4;ERBB4
cg13357530	1.571133e-05	SCHLAP1;SCHLAP1;SCHLAP1;SCHLAP1;SCHLAP1;SCHLAP1;SCHLAP1
cg17773763	1.571133e-05	CCDC48
cg24848467	1.58576e-05	ZNF389
cg26504743	1.622564e-05	FLJ42627
cg21679810	1.656036e-05	MEPCE;ZCWPW1
cg19899694	1.746771e-05	SPRN
cg13092766	1.811281e-05	BCL2L11;BCL2L11;BCL2L11
cg10174926	1.84404e-05	RGS6;RGS6;RGS6;RGS6;RGS6;RGS6;RGS6;RGS6;RGS6;RGS6
cg00042881	1.858346e-05
cg22806076	1.876004e-05	DLGAP2
cg25393861	1.933232e-05
cg14012662	1.956768e-05
cg21768835	1.960175e-05	TECPR1
cg11123583	1.981872e-05	NXN
cg06378142	2.013008e-05	PRR12
cg05011589	2.048688e-05	DLGAP4
cg19059735	2.086761e-05	LOC101929710
cg13180232	2.086761e-05	CREM;CREM;CREM;CREM;CREM;CREM;CREM;CREM
cg09654669	2.106929e-05
cg23235468	2.129535e-05	THSD7A
cg16527761	2.171665e-05	CR1L
cg23524221	2.185056e-05
cg06213805	2.191416e-05
cg19861048	2.263346e-05	SCNN1D;SCNN1D
cg19129184	2.37303e-05	WDR27;WDR27
cg19735532	2.391738e-05
cg07401045	2.409205e-05	LOC93622
cg16846514	2.423733e-05
cg10388536	2.44539e-05	LOC339529
cg18727946	2.448996e-05
cg24678853	2.462818e-05	RASGRF1;RASGRF1;RASGRF1
cg14216997	2.599847e-05	GALNT12
cg10933808	2.662087e-05	OR51I2;OR51B5;OR51B5
cg15624813	2.67519e-05
cg12896271	2.675839e-05	LOC729218
cg26153715	2.717483e-05
cg15020732	2.729649e-05	ZSCAN2;ZSCAN2;ZSCAN2
cg07513042	2.772813e-05	GTDC1;GTDC1;GTDC1;GTDC1;GTDC1;GTDC1
cg06816419	2.78139e-05
cg19098493	2.806066e-05	GSTZ1;POMT2;POMT2;GSTZ1;GSTZ1
cg05738196	2.862016e-05
cg11580135	2.891081e-05	FOXN4
cg26476930	2.891081e-05
cg06185681	2.895267e-05	SENP7;SENP7;SENP7;SENP7;SENP7
cg15620146	2.899222e-05	FKBP11;FKBP11;FKBP11
cg26690034	2.951597e-05	CRYZ;CRYZ;CRYZ;TYW3;TYW3;CRYZ;CRYZ;CRYZ;TYW3;CRYZ;CRYZ
cg22371961	2.954653e-05	NME7;NME7;NME7
cg10691323	2.991778e-05	REN
cg20927059	3.012118e-05	TFCP2
cg25932599	3.235949e-05	FGFRL1;FGFRL1;FGFRL1
cg17920646	3.277085e-05
cg02113536	3.302551e-05
cg05383619	3.302906e-05	HLA-DRB1
cg05682482	3.312382e-05
cg14737613	3.328008e-05	RANBP3;RANBP3;RANBP3
cg17096289	3.328008e-05	HLA-C
cg18403283	3.328008e-05
cg19106932	3.329288e-05
cg15677797	3.374167e-05	KLF11;KLF11;KLF11
cg21404045	3.526351e-05
cg22994555	3.609412e-05	SLC29A3;SLC29A3;SLC29A3;SLC29A3
cg27036347	3.61513e-05	ACTN1;ACTN1;ACTN1
cg05126171	3.634678e-05	SLC18A2
cg20046040	3.701155e-05	COL14A1
cg26220594	3.922532e-05
cg18634211	3.929509e-05	LIN28
cg17773562	3.934944e-05	TAS2R43;PRH1-PRR4;PRH1;PRH1
cg09518720	3.970784e-05	KCNQ1OT1;KCNQ1;KCNQ1
cg24089133	3.987522e-05	WDR16;WDR16;WDR16;WDR16;STX8
cg14555649	3.994596e-05	DKFZP686I15217;DKFZP686I15217
cg00827519	4.027521e-05	TRIM6;TRIM6;TRIM6;TRIM6-TRIM34;TRIM6
cg20571404	4.027521e-05	GSTTP2
cg16120616	4.027521e-05	GMDS;GMDS
cg19001357	4.033353e-05	RFTN1
cg08693082	4.093878e-05	UGGT1;UGGT1
cg05502271	4.107851e-05	CYFIP1
cg14168080	4.170107e-05	PTPRN2;PTPRN2;PTPRN2
cg06382894	4.292441e-05	PCDH18;PCDH18
cg14927277	4.302792e-05	METT5D1;KIF18A;METT5D1;METT5D1;METT5D1
cg26795061	4.329736e-05
cg21831333	4.373096e-05	JPH4;JPH4
cg14222729	4.447732e-05
cg26059977	4.451775e-05
cg07659053	4.46193e-05
cg19078123	4.472284e-05	RAP1GAP2;RAP1GAP2
cg25332918	4.472608e-05
cg02317534	4.476103e-05
cg07784293	4.485707e-05	WWTR1;WWTR1;WWTR1
cg14741969	4.485707e-05
cg08081727	4.530351e-05
cg13923737	4.540116e-05
cg04179644	4.556135e-05
cg01254897	4.588994e-05
cg12662193	4.593494e-05	PLSCR1
cg20051548	4.607991e-05	CFAP99
cg24070195	4.666205e-05	ATP5G1;ATP5G1
cg01166932	4.776012e-05	CGNL1;CGNL1
cg22067914	4.87962e-05	TWSG1;TWSG1
cg04850148	4.909845e-05	CCL4L2;CCL4L1
cg23977502	4.935394e-05
cg21304619	4.966887e-05
cg03904042	5.075988e-05	NECAB3;NECAB3;C20orf134
cg03402384	5.183736e-05
cg21510030	5.282619e-05
cg25260934	5.314192e-05	PDE4D;PDE4D;PDE4D;PDE4D;PDE4D
cg08621406	5.4761e-05	SPEF2;SPEF2
cg24589024	5.485539e-05
cg25855249	5.512713e-05	AKAP12;AKAP12;AKAP12
cg04808022	5.512713e-05	DSG1-AS1
cg25484147	5.52777e-05	ACOT1;HEATR4;HEATR4
cg01840183	5.554564e-05
cg01850434	5.656638e-05	TTC21A;TTC21A;TTC21A;TTC21A
cg04526616	5.66331e-05	FOXK1
cg08463839	5.669561e-05
cg18594701	5.714936e-05	OR4A16
cg15293181	5.74591e-05	SNTG2
cg25267392	5.911009e-05
cg08568050	5.987556e-05	MEF2A;MEF2A;MEF2A;MEF2A
cg21142456	5.991612e-05	PLA2G4D
cg27617335	6.033237e-05	SH3BP2;SH3BP2;SH3BP2;SH3BP2
cg16145236	6.113716e-05	LCP1
cg11254308	6.129353e-05	PCSK6;PCSK6;PCSK6;PCSK6;PCSK6;PCSK6
cg24348766	6.150492e-05	PAWR
cg16428517	6.210256e-05
cg02217435	6.2103e-05	PALM2
cg22571038	6.228346e-05	MYCBPAP
cg11652686	6.289695e-05	MCTP1;MCTP1;MCTP1
cg27541508	6.291108e-05	TNNT1;TNNT1;TNNT1;TNNT1
cg02616966	6.326423e-05	MCCC1
cg01412011	6.435838e-05
cg01338139	6.440924e-05	C15orf53
cg16924664	6.459625e-05	TXN2
cg07929412	6.49679e-05	LOC101927924
cg24088508	6.569439e-05	C1orf109
cg22585224	6.669804e-05	ANXA5
cg27082657	6.67569e-05	UBXN7
cg26092302	6.67569e-05
cg12242038	6.692293e-05
cg06965316	6.692293e-05	EIF4EBP2
cg16434365	6.720355e-05
cg05912299	6.728395e-05
cg04833598	6.749141e-05	DPYSL5;DPYSL5;DPYSL5
cg21105476	6.767081e-05	OR2T34
cg14629168	6.915067e-05	UQCC2
cg11454334	6.917467e-05	ARID3A
cg08519233	7.040271e-05	ALCAM
cg03344433	7.040271e-05
cg26739149	7.060756e-05
cg06974672	7.080998e-05
cg15736734	7.161386e-05
cg18706028	7.20053e-05	CCKBR
cg04201563	7.20053e-05
cg01880321	7.306818e-05	GREB1
cg19364351	7.344582e-05	CCKBR
cg00515755	7.386059e-05	GRIN3B
cg11063088	7.479032e-05	DLG5
cg13717736	7.555838e-05	HCCA2
cg00104484	7.555838e-05	TRIM6;TRIM6;TRIM6;TRIM6-TRIM34;TRIM6
cg02427230	7.582433e-05	ZNF486
cg20951054	7.740239e-05	ZNF219;C14orf176
cg23336397	7.742864e-05	VWA8;VWA8
cg01635618	7.764227e-05	ATP2C2;ATP2C2;ATP2C2
cg07343000	7.865763e-05	TAF12;TAF12
cg25744898	7.880742e-05	C12orf42;C12orf42;C12orf42;C12orf42;C12orf42
cg22790973	7.947617e-05	TFCP2
cg16468546	7.958053e-05	TMEM9
cg17216506	7.96249e-05
cg22219795	7.99633e-05
cg18062706	8.153582e-05
cg07464924	8.233518e-05	MCCC1;MCCC1
cg12262681	8.238999e-05	LRCH3
cg17687247	8.542662e-05
cg17238830	8.594902e-05	CRHBP
cg15242686	8.60469e-05	GSTTP1
cg17575255	8.67286e-05	FGF10;FGF10-AS1
cg23914842	8.705331e-05	H6PD
cg07028469	8.709742e-05	RPL22L1;RPL22L1
cg10062141	8.825813e-05
cg10848318	8.843451e-05	FANCD2;FANCD2
cg10384133	8.870577e-05
cg21167402	8.900518e-05	SDHAP3
cg13249511	8.929447e-05	LOC101928790;PEX5L;PEX5L;PEX5L;PEX5L;PEX5L;PEX5L;PEX5L;PEX5L
cg14781700	8.93842e-05	AGO4
cg14632002	8.97144e-05	STOM;STOM
cg04543012	9.123596e-05	TFCP2;TFCP2
cg26664254	9.123596e-05
cg21994712	9.141459e-05
cg02887537	9.47772e-05	JPH3;JPH3
cg04106006	9.601152e-05	BDNF;BDNF;BDNF;BDNF;BDNF
cg07346464	9.795544e-05
cg19636627	9.982065e-05
cg08535970	0.0001012949
cg04570768	0.000103321	PBRM1
cg16342049	0.000103394
cg14274611	0.000103394	SORCS2
cg23591463	0.0001037556
cg07737110	0.0001040317	ZMAT4;ZMAT4
cg14261943	0.0001043482	ZNF311
cg11089122	0.0001051031
cg12861925	0.0001051031	BRK1
cg17115864	0.0001056647
cg17704839	0.0001068341	UBL5;UBL5
cg07746031	0.0001068341	LOC100132356;LOC648987;LOC100506639
cg18689486	0.0001071744	TNFAIP8
cg02106043	0.0001082005	HSPA7
cg18938907	0.0001091464	GSTM1;GSTM1;GSTM1;GSTM1
cg11499780	0.0001093489	CERS3;CERS3;CERS3;CERS3
cg09901823	0.0001093916
cg13780393	0.0001094652	FLJ26245
cg02380802	0.0001094652
cg06160019	0.0001099444	MARCO
cg01911981	0.0001100706	ADAM3A;ADAM3A;ADAM3A
cg02162556	0.0001102841
cg24827757	0.0001172201	SMG7;SMG7;SMG7;SMG7
cg14815496	0.0001176142
cg26916687	0.0001176142
cg15405368	0.0001182768	HSD52
cg05868365	0.0001183405	TMEM184A
cg19568003	0.0001183405	AURKC;AURKC;AURKC
cg13186271	0.0001187114	TBPL1;TBPL1
cg15082166	0.0001197056	ZNF608
cg05729249	0.0001197056	PRKAR1B;PRKAR1B;PRKAR1B;HEATR2
cg17623587	0.0001202916	SCAMP3;SCAMP3;SCAMP3
cg03570035	0.0001209215	ZNF486
cg12059257	0.0001215656	C9orf129
cg23422866	0.000121628	TSNARE1
cg18564928	0.0001218202
cg03028786	0.000122306	SERPINE2;SERPINE2;SERPINE2;SERPINE2
cg23603995	0.000122306	ARID1B;ARID1B;ARID1B
cg06192220	0.0001237607
cg17505823	0.0001239003	PPP2R2C;PPP2R2C
cg25830182	0.0001239105	NKX6-1
cg19661978	0.0001240048
cg04545003	0.0001243489	GSTM3;GSTM3
cg09858237	0.0001266298	WDR16;WDR16;STX8
cg01777861	0.0001269605
cg18561199	0.0001289211	SERPINA4;SERPINA4;SERPINA4
cg08669938	0.0001289736	HSPE1;HSPE1-MOB4;HSPE1;HSPE1-MOB4;HSPD1;HSPD1
cg11844607	0.000129341	CARS;CARS;CARS;CARS;CARS;CARS;CARS;CARS;CARS;CARS
cg00782607	0.0001305789	GAD1;GAD1
cg13616581	0.0001318903
cg14386728	0.000132422	FEZF1;FEZF1
cg19550388	0.0001339752
cg17025219	0.0001339752
cg07075387	0.0001345739
cg13910785	0.0001357492	HLA-DRB1
cg03215599	0.0001372013
cg24947163	0.0001388155	NIPA1;NIPA1
cg18141697	0.0001389184
cg13957186	0.0001389184	RHBDF2;RHBDF2
cg09223705	0.0001395671	BPHL;BPHL;BPHL;BPHL
cg07282184	0.0001395827	RGS7;RGS7;RGS7;RGS7
cg16616362	0.0001415464	C21orf81
cg17733104	0.0001440417
cg00834738	0.0001444077	THSD4
cg10613723	0.0001444439
cg06745207	0.0001444487	RNF20
cg04086972	0.0001463077	DUT;DUT
cg15245556	0.0001467122
cg22647178	0.000147551	FKBP11;FKBP11;FKBP11;FKBP11;FKBP11
cg21913630	0.0001544916	SMO
cg09557888	0.0001545016	MIR5095
cg22457110	0.0001553055
cg26886499	0.0001555647
cg22041307	0.0001566165	SLC37A1
cg06777844	0.000156996	SFRP1
cg13462158	0.0001578306	PCSK9
cg22775138	0.0001584801	KNDC1
cg23699809	0.0001586092	INTS9;INTS9;INTS9
cg24657518	0.0001590588
cg05221103	0.0001592915	LOC100507053
cg16572876	0.0001593147
cg14533885	0.0001606172	PLSCR1
cg16621991	0.0001656796	RIMS1;RIMS1;RIMS1;RIMS1;RIMS1
cg25414165	0.000167337	C10orf11
cg27113419	0.0001673497	NDRG4;NDRG4;NDRG4
cg25152411	0.0001681977
cg08422420	0.0001688459	SDHAP3
cg00751446	0.0001708011	HLCS
cg12225526	0.0001718338
cg24506221	0.0001719445	GSTM1;GSTM1
cg07125017	0.0001727022	JPH4;JPH4
cg20431848	0.0001727872
cg12284872	0.0001741332	KLHDC8A;KLHDC8A;KLHDC8A;KLHDC8A
cg14298807	0.0001748782	WNT5A
cg00006948	0.0001768985
cg14921437	0.000179462	NECAB3;NECAB3;C20orf134
cg02647941	0.0001841807	ZIC1
cg20308956	0.0001857507
cg15220253	0.0001861857	FAM105B
cg26654179	0.0001862801	PTPRD
cg20717908	0.0001864927
cg15920739	0.0001886573	URB1;C21orf119
cg05740763	0.0001893029
cg27128560	0.0001893029	COL17A1
cg01479768	0.00018996
cg04764455	0.0001900941	COL25A1;COL25A1;COL25A1;COL25A1
cg20816934	0.0001913392
cg23281280	0.0001922168	ZNF389
cg23913001	0.0001938042	LOC101926892
cg14378789	0.0001951399
cg02301128	0.0001963115
cg01877143	0.0001976696	VWA3B
cg06308982	0.0001978895
cg07049977	0.0001981289	CEBPZ;C2orf56;C2orf56
cg27537986	0.0001983572	ZNF43;ZNF43;ZNF43;ZNF43;ZNF43
cg16372632	0.0002008295	CES4
cg08737957	0.0002029586
cg10181330	0.0002037642
cg17431280	0.0002037766	GRLF1
cg17583077	0.0002042121	NRCAM;NRCAM
cg17713488	0.0002044948	COL5A3
cg18433519	0.0002070598	KIAA0319;KIAA0319;KIAA0319;KIAA0319;KIAA0319
cg26880539	0.0002071312	CES1;CES1;CES1
cg20073962	0.0002085959	PAK7;PAK7
cg12725240	0.0002087286
cg16012323	0.0002092223	DVL2;DVL2
cg08041448	0.0002118958
cg21392220	0.0002121496	BTBD9;BTBD9;BTBD9;BTBD9
cg14448451	0.0002121916	LOC101928979;LOC101928979;NBPF20;NBPF10;NBPF10
cg21167628	0.0002122902	PTCH2;PTCH2
cg06301252	0.0002140976	PTPRN2;PTPRN2;PTPRN2
cg10317138	0.0002151251	ADAM12;ADAM12
cg06394109	0.0002155305
cg03394488	0.000217961
cg23395887	0.000218145	PRDM7
cg13962846	0.0002215035
cg18129863	0.0002218884	MIR762HG;MIR762HG;MIR762HG;BCL7C
cg09286169	0.0002218884	PCDHB11
cg16379671	0.0002219108
cg06200857	0.0002224118	GNAS;GNASAS
cg27098685	0.0002227645
cg25545765	0.0002241158
cg18086664	0.0002249794
cg26192748	0.0002287587	GTF2IRD2
cg00117018	0.0002287587	ZNF251
cg17693826	0.0002297692
cg13921324	0.0002300568	GPC2
cg02234672	0.0002301162
cg01886460	0.000230166	WDR90
cg07047501	0.0002301744
cg08528995	0.0002301744	SLC35D3
cg02265440	0.000231496
cg12842231	0.00023154	KIAA1671
cg16675581	0.0002318286	AKR7A2;PQLC2;PQLC2;PQLC2
cg13133526	0.0002318286	ZDHHC14;ZDHHC14
cg08681685	0.0002320407
cg16539994	0.000233546
cg19035254	0.0002338802
cg13800612	0.0002371072
cg01089516	0.0002371072	CGNL1
cg09978860	0.0002373677
cg03318940	0.0002389133	MCCC1
cg04200010	0.0002402056	ALDH7A1
cg04991337	0.0002438055	MCCC1
cg06522412	0.0002502214
cg01500431	0.0002517791	GSTTP2
cg08537890	0.0002555376
cg11965913	0.0002558672	PM20D1
cg03938532	0.0002559878
cg01707795	0.0002562021	ACTN1;ACTN1;ACTN1
cg07923656	0.0002562021
cg19044496	0.0002562207
cg01300557	0.0002564819
cg15659132	0.0002603159
cg24127310	0.000260524
cg10905242	0.0002612892
cg24680791	0.0002612892
cg13799429	0.0002631395	CASP8AP2;CASP8AP2;CASP8AP2
cg06872224	0.0002631395	PRH1-PRR4;PRH1;PRH1
cg12988522	0.0002631395	SHMT2;SHMT2;SHMT2;SHMT2;SHMT2;SHMT2;SHMT2;SHMT2
cg05380919	0.0002650184	GSTT1
cg03226599	0.0002660351	KCNC2;KCNC2;KCNC2;KCNC2;KCNC2;KCNC2
cg24341311	0.000267294
cg24687253	0.0002696871	ZNHIT1
cg23687269	0.00026969
cg16626139	0.00026969	FBXL21
cg17466567	0.0002702434	ETV5
cg02006082	0.000270271
cg25449970	0.0002716836
cg14047961	0.0002721036	LOC388780
cg01042465	0.0002744573
cg20908709	0.0002756461	GPSM2;GPSM2
cg03994820	0.0002770193	CHL1
cg14515893	0.0002770193
cg26006097	0.0002774492	ADCY7;ADCY7
cg00858294	0.0002780316
cg17808697	0.0002780726	LOC100507389
cg02660524	0.0002788739	CACNB3;CACNB3;CACNB3;CACNB3;CACNB3;CACNB3
cg12724894	0.0002799009	DIP2C
cg12228611	0.0002806835	PPIL2;PPIL2;PPIL2
cg14317384	0.0002823641
cg21404224	0.0002823641	NIPA1;NIPA1
cg03558873	0.000283163
cg07156742	0.0002837262
cg19448615	0.0002867742	FOXN3;FOXN3
cg21560722	0.0002876991	SBF2
cg06896210	0.0002908065
cg04504959	0.0002918568	LRTOMT;LRTOMT;LRTOMT;LRTOMT;LRTOMT;LRTOMT;LRTOMT;LRTOMT
cg00551617	0.0002969491
cg09072368	0.0002992893
cg10356706	0.0003009684
cg24879257	0.0003011321	SLC25A1;CLTCL1;CLTCL1
cg05748047	0.0003040555
cg09110196	0.0003040836	TFCP2;TFCP2;TFCP2
cg19266014	0.0003061089	MAD1L1;MAD1L1;MAD1L1
cg04177756	0.0003064741
cg10925433	0.0003190361
cg00775945	0.0003207316
cg17525033	0.0003231834
cg09102030	0.000324536
cg02179540	0.000324536	STUB1;STUB1
cg23957735	0.0003253208	LOC101927653;LOC100506869
cg11406134	0.0003257279	ALDH4A1;ALDH4A1;ALDH4A1
cg03543603	0.0003262479
cg05823759	0.0003267961
cg06173919	0.0003279084	TPO;TPO;TPO;TPO
cg22612982	0.0003282969
cg05249412	0.0003282969
cg26058512	0.0003319824
cg05788368	0.0003322368	C12orf76
cg19695710	0.000332763	SNORD116-1
cg25496932	0.0003331479	JPH4;JPH4
cg15473028	0.0003331479	REEP6;PCSK4
cg22635523	0.0003361225	HLA-DRB5
cg24954204	0.0003361225
cg14043361	0.0003361225	FHOD3;FHOD3;FHOD3
cg13933441	0.0003363358
cg26209472	0.0003364851	MCM8;MCM8;TRMT6
cg24277926	0.0003373523
cg01464730	0.000341878	RPTOR;RPTOR
cg26518628	0.0003427143
cg21140353	0.0003440805	C5orf45;C5orf45
cg10486069	0.0003449481
cg26097711	0.0003473582
cg16443667	0.0003473582
cg01238044	0.0003473582	GSTT1
cg01581037	0.0003499193	MAK16
cg10387662	0.0003511713	CPNE2
cg26575584	0.0003513615
cg13366219	0.0003514272	RNF157
cg11141652	0.0003522375	GSTTP1
cg13529640	0.0003536331	ARL5B
cg27582625	0.0003547119	PCDH18
cg21967601	0.0003572788	LUC7L;LUC7L
cg10409680	0.0003582113	HLA-C
cg13486950	0.0003611464	LOC100507065;LOC100507065;LOC100507065;LOC100507065
cg18051740	0.0003613634	PTPRN2;PTPRN2;PTPRN2;PTPRN2;PTPRN2
cg27349682	0.0003614196	DPM3;DPM3
cg17120900	0.000363773	FAM171B
cg02814283	0.0003639132	ZNF254;ZNF254;ZNF254
cg16757990	0.0003675836
cg27415324	0.000369231
cg12340462	0.0003731605
cg01833764	0.0003738294
cg05508698	0.0003763594	LINC00665
cg14708893	0.0003767788
cg21384371	0.0003767903	CENPL;CENPL;CENPL;CENPL;DARS2;CENPL
cg21906852	0.0003793665	TYW3;CRYZ;CRYZ;TYW3;TYW3;CRYZ;CRYZ
cg02833196	0.0003876234	MYOM2
cg07109124	0.0003903911	ARSB
cg00122614	0.0003935893
cg19628225	0.0003961484	HTR6
cg13601977	0.0003961484
cg12883833	0.0003984065	TFCP2;TFCP2;TFCP2
cg12654155	0.0003992549
cg01609658	0.000400452	RIIAD1
cg00442109	0.0004016721
cg09961689	0.000405422	ZC3H3
cg04136259	0.000406635	MAFK
cg19872996	0.000408276	TRIM6;TRIM6-TRIM34;TRIM6
cg05693910	0.0004108758
cg06512774	0.0004108758	TTC3;TTC3;TTC3
cg04985482	0.0004124556	MICA
cg25491704	0.0004140255	HLA-DPB1
cg17901463	0.0004143417	GSTM1;GSTM1;GSTM1;GSTM1
cg01957799	0.0004181601	GSTT1
cg25239986	0.0004189958	LOC440905
cg10596006	0.0004213504	APEH
cg15381693	0.0004282062	MLYCD
cg13426857	0.0004296307	CCHCR1;CCHCR1;TCF19;TCF19;CCHCR1
cg18428180	0.0004301406	KIAA0319;KIAA0319;KIAA0319;KIAA0319;KIAA0319
cg23512657	0.0004304126	MMP17
cg03569420	0.0004316313	TBC1D14;TBC1D14;TBC1D14;TBC1D14
cg15137954	0.0004366131	TRIM6;TRIM6-TRIM34;TRIM6;TRIM6;TRIM6;TRIM6-TRIM34;TRIM6;TRIM6;TRIM6
cg05280794	0.0004373525	ABR;ABR
cg11823151	0.0004400294
cg09583957	0.0004443798	GNAS;GNAS;GNAS;GNAS;GNAS
cg03694466	0.0004443798
cg02894362	0.0004522443	ACTN4;ACTN4
cg20518864	0.0004547933
cg04424052	0.000456709	PERP
cg26641130	0.0004675308
cg21943599	0.0004683893	C1orf125
cg06099512	0.0004734077
cg24683893	0.0004775322	SLC14A2
cg23663999	0.0004788308	PDGFD;PDGFD
cg21280805	0.0004805354	PLSCR1;PLSCR1
cg08526162	0.0004866131	LRCH3
cg15886235	0.0004874699	CDHR3;CDHR3
cg13945778	0.0004898926
cg02252322	0.0004952446	LINC01330
cg13411506	0.0004961292	MCF2L;MCF2L
cg03969070	0.0004961292	STK40
cg24594368	0.0004961292	CDC23
cg13042103	0.0004966858	ZZEF1
cg16056334	0.0005023098	ZNF33B;ZNF33B;ZNF33B;ZNF33B
cg12040750	0.0005028624	PRR21
cg12419862	0.0005061563	LOC391322
cg14983838	0.0005115259
cg01769715	0.0005124799	HSFY1P1
cg16072192	0.0005143187
cg07444251	0.0005149265
cg20367421	0.0005165277	GJA3
cg07974623	0.0005182398
cg21598751	0.0005197893
cg02941028	0.0005295586	AIG1;AIG1;AIG1;AIG1
cg08147703	0.0005295586	TMEM120A
cg08741898	0.0005295586	TLX1NB
cg26229977	0.0005311565	C12orf57;C12orf57;C12orf57;C12orf57;C12orf57;C12orf57;C12orf57;C12orf57;C12orf57
cg08222618	0.000534454	TMEM175
cg06527016	0.0005352031	CES1;CES1;CES1
cg01767268	0.0005352031	MYNN;MYNN;MYNN;MYNN;MYNN
cg16378151	0.0005365285
cg24961402	0.0005404143	CDC23
cg27137124	0.0005410718	MIR103A1;PANK3
cg07765526	0.0005446189	BLNK;BLNK;BLNK;BLNK;BLNK;BLNK;BLNK;BLNK;BLNK
cg17016830	0.0005492135	DUSP5P
cg19586483	0.0005503854	CDC40
cg10636144	0.0005503854	DLGAP2
cg26457504	0.0005534879	CRYZ;CRYZ;CRYZ;CRYZ;TYW3;TYW3;TYW3
cg24835788	0.0005569265	CSMD1
cg17048333	0.0005627829
cg19190217	0.0005653153	FKBP11;FKBP11;FKBP11
cg02819605	0.0005693766	NEUROD1
cg19696900	0.0005701072	ZFYVE9;ZFYVE9
cg22203077	0.0005755508	LSS;LSS;LSS;LSS;MCM3AP-AS1;MCM3AP-AS1;MCM3AP-AS1;MCM3AP-AS1
cg16870595	0.0005811807	ADAM29;ADAM29;ADAM29;ADAM29
cg06096746	0.000581379
cg18767636	0.000581661
cg27448950	0.000581661	SNORD115-9;SNORD115-10;SNORD115-5;SNORD115-12
cg15259449	0.000581661
cg27118949	0.0005862568
cg14893161	0.0005862568	PM20D1;PM20D1
cg00264433	0.0005880556	PLSCR1
cg01515155	0.0005889317	OR5L1
cg17125270	0.0005893318	PLD3;PLD3;PLD3
cg04401038	0.0005893318	ADARB2
cg22526939	0.000590265
cg11919626	0.0005907928	ARHGAP22;ARHGAP22
cg24589936	0.0005936589	MTX1;MTX1
cg09465168	0.0005965375
cg16407947	0.0005970946	ANKRD16;ANKRD16;ANKRD16
cg09189497	0.0006049597
cg08018510	0.0006082827
cg02307957	0.0006084386
cg02622647	0.000609812
cg06490169	0.0006100344
cg13139397	0.0006116437	FAM66B
cg08549665	0.0006133262
cg02649063	0.0006146723	CES4
cg07565228	0.0006196135	LDHD;LDHD
cg25540824	0.0006242792	TRIM15
cg14373199	0.0006256656
cg13632218	0.0006269893	JAKMIP3
cg12460873	0.0006334025
cg26346594	0.0006347567
cg19705165	0.0006384271
cg19375933	0.000649673
cg21650193	0.0006582059
cg06115838	0.0006584471
cg13395333	0.0006603076	UBE2T
cg13176198	0.0006704446
cg20301993	0.0006732212
cg21220214	0.0006743636
cg19837938	0.0006747322	PRDM9
cg05995528	0.0006748853	HLA-DPA1
cg08395365	0.0006763503	MCCC1
cg00296936	0.0006816561
cg12170219	0.0006848139	C7orf50;C7orf50;C7orf50
cg15212455	0.0006848139	POU6F2;POU6F2
cg00756338	0.0006857649	ZDHHC14;ZDHHC14
cg19119577	0.0006857649
cg12080266	0.0006925246	CLIC6
cg04677683	0.000692806	GNAS;GNAS;GNAS;GNASAS
cg22069097	0.0006928441	COL6A5;COL6A5;COL6A5
cg05460996	0.0007103737	RNASET2
cg15087151	0.0007143015
cg22557090	0.0007157101
cg26769184	0.0007293733
cg24426391	0.0007309205	HTATIP2;HTATIP2;HTATIP2;HTATIP2;HTATIP2
cg12289926	0.0007413771	LRP5
cg01744396	0.00074801	GSTT1;GSTT1
cg12597112	0.0007493877	LOC388780;LOC388780
cg20039512	0.0007499524
cg23873523	0.0007499524	CD81
cg08967200	0.0007501336	KIF18A;KIF18A;METT5D1;METT5D1
cg18387671	0.0007501336	ANKRD13B
cg12884169	0.0007501336	ERG;ERG
cg25164669	0.0007507981
cg05098876	0.0007539617	PPP1R3G
cg00031303	0.0007542297
cg14362192	0.0007658983	PRKAR1B;PRKAR1B;PRKAR1B;PRKAR1B;PRKAR1B;PRKAR1B
cg23439966	0.0007724919
cg11015434	0.0007780312
cg21523496	0.0007787597	DDAH1
cg01735503	0.000780875	MIR140;WWP2;WWP2
cg11280390	0.0007809624	MARCH2;MARCH2;MARCH2
cg13696743	0.0007863968	OTX2OS1
cg02692511	0.0007863968	WDR45L
cg24100841	0.0007863968
cg03247653	0.000787091
cg22180157	0.0007986933
cg12616407	0.0007991913	CPEB3;CPEB3
cg09504275	0.0008031368
cg21978579	0.0008031368
cg24960960	0.0008034574	SDHAP3
cg11340603	0.0008083734	SYT1;SYT1;SYT1
cg11045033	0.0008088859
cg05580784	0.0008119505
cg18747378	0.0008128949	HLA-C
cg16417803	0.0008128949	ZNF425;ZNF398
cg20066226	0.0008151574
cg12982090	0.0008151574	KBTBD5
cg23102195	0.0008151574
cg05841700	0.0008183255	PM20D1
cg02000926	0.0008219678	LINC01167;LINC01166
cg25972924	0.000828419	FOXM1;C12orf32;C12orf32;FOXM1;FOXM1;C12orf32
cg14348252	0.0008350661
cg04824771	0.0008417564	LOC391322
cg21219373	0.000843832	PPP1R13L;PPP1R13L
cg08138245	0.0008440676
cg22097342	0.0008456227	ANXA5
cg05937941	0.0008456227	FKBP9;FKBP9
cg13547629	0.0008456227	CLDN7;CLDN7;CLDN7
cg18358845	0.0008497587	ZNF454
cg17289913	0.0008516008
cg21045643	0.00085576
cg14757107	0.0008559303	GMPR
cg12390516	0.0008614676	BEND7
cg22056094	0.000866648	PCDHGA2;PCDHGA1;PCDHGA2
cg04998153	0.0008807554	LINC01307
cg07127762	0.0008815184	FGF12
cg03441713	0.0008864978	UMODL1;UMODL1
cg07327178	0.0008864978
cg16983801	0.0008879149
cg25956966	0.0008930593
cg03101552	0.0008932229	CLN8
cg25285794	0.0008944173	HOXC8
cg10943305	0.0008946418	PCNT
cg13808909	0.0009019874
cg00457450	0.000903977	MRPS25
cg11454095	0.0009064895	MYT1L
cg21279579	0.0009128241
cg03178781	0.0009181156	STYXL1
cg13835168	0.0009231285
cg03279076	0.0009264293	CSNK1D;CSNK1D;CSNK1D
cg02145160	0.0009307266
cg12021988	0.0009355938
cg18587683	0.0009379856	FLJ40852
cg26725559	0.000938878
cg08835956	0.0009395499	POU6F2;POU6F2
cg25249362	0.0009395499	PFKP
cg22045604	0.0009431255	KANSL1
cg17618285	0.0009499292	IQGAP1
cg13683361	0.0009499292	LPPR1
cg17933807	0.0009507861	GNL2
cg23656959	0.0009568994	ACBD5;ACBD5;ACBD5
cg10811045	0.0009608812
cg07634101	0.0009623625	MCCC1
cg16841014	0.0009678907	RPTOR;RPTOR
cg26454672	0.0009683353	PAX5;PAX5;PAX5;PAX5;PAX5;PAX5;PAX5;PAX5;PAX5;PAX5;PAX5;PAX5;PAX5
cg21462914	0.0009756695
cg22084605	0.0009865695	DGKB;DGKB
cg11607603	0.0009884477
cg14167169	0.0009903193	PCSK6;PCSK6;PCSK6;PCSK6;PCSK6;PCSK6
cg17757773	0.0009942063	RNVU1-20;LINC00623;LINC00869;LOC103091866;LOC103091866;LOC103091866;LOC103091866;LOC103091866;LINC00623;LINC00623;LINC00623
cg01551729	0.001012181	SLC12A7
cg04164924	0.001019432	SDCCAG8
cg25699073	0.001019432
cg04304469	0.001021347	TMEM9
cg09183220	0.001021347
cg07651189	0.001029747	MEPE
cg25595900	0.001030885
cg18011898	0.001038525	NOS1AP;NOS1AP
cg13950578	0.001039872
cg21135312	0.001041394	GPHN;GPHN
cg01406203	0.001044714	LCE1D
cg12687926	0.001050673
cg24748746	0.001055072
cg19874475	0.001055072	TFCP2;TFCP2;TFCP2
cg08242859	0.001055399	IMPDH1;IMPDH1;IMPDH1;IMPDH1;IMPDH1;IMPDH1;IMPDH1
cg26951614	0.001078018	LONP2
cg20756284	0.001084117	FSTL5;FSTL5;FSTL5
cg09200014	0.001088376	CRYZ;CRYZ;CRYZ;CRYZ;TYW3;TYW3;TYW3
cg27442505	0.001089125	SLC2A14;SLC2A14;SLC2A14;SLC2A14;SLC2A14;SLC2A14
cg05665581	0.001100658	FAM24A
cg19544320	0.001102004
cg26966083	0.001118954	TH;TH;TH
cg08022281	0.001121794
cg19345662	0.001130269
cg00426709	0.001147961
cg13283845	0.001150105
cg14384714	0.001156269	PYGB
cg20147335	0.001168797	PPIL2;PPIL2;PPIL2
cg13355129	0.001173611
cg16077042	0.001174699
cg08904394	0.001175135	CCDC88B
cg19408572	0.001178077	DGKQ;DGKQ
cg13050981	0.001178527	WDR16;WDR16;WDR16;WDR16;STX8
cg02098378	0.001178527
cg07973274	0.001184275	TULP4;TULP4
cg18180096	0.001184275
cg16725673	0.001184423
cg21632079	0.001196271	MGC15885;TLN2
cg04292615	0.001202457	ZNF600
cg04467334	0.001203454	CCKBR
cg10352684	0.00120533
cg04204831	0.001205726	LOC255167;LOC255167
cg13752184	0.001208944
cg20260610	0.001216592
cg00408308	0.001218858	PARN;PARN;PARN
cg09419352	0.00122324
cg07891761	0.001226337
cg05360138	0.001227484
cg25940847	0.001227484	TFAP2A;TFAP2A;TFAP2A;TFAP2A
cg03418556	0.00122979
cg21964928	0.001234476
cg14764203	0.001241028
cg16310077	0.001242568
cg14037397	0.001252068
cg17107388	0.001252068	NDRG4;NDRG4;NDRG4;NDRG4;NDRG4;NDRG4;NDRG4;NDRG4
cg13697193	0.001252072	GPR19
cg15600226	0.001252192
cg19395776	0.001255164	NBPF20;NBPF9
cg24529970	0.001255164	ZDHHC14;ZDHHC14
cg00912926	0.001255164
cg06086634	0.001255164	MYCBPAP
cg04590366	0.001258789
cg09858108	0.001260138
cg21046078	0.001263965	METT5D1;METT5D1;METT5D1;METT5D1;KIF18A
cg10198837	0.001264173	CD8B;CD8B;CD8B;CD8B;CD8B
cg22524822	0.001269911	C3orf56
cg16944218	0.00127025	GOLGA3
cg01311063	0.001286881
cg26668828	0.001289377	DUSP22
cg24565820	0.001295988	LOC391322
cg01290934	0.001298728
cg02283931	0.001303039	SDR42E1
cg02525939	0.001303039
cg03361429	0.001306318	LOC400794
cg01570685	0.001306318	BNIP3
cg15260090	0.001318888	RHAG
cg13914841	0.001321361
cg00798403	0.001322384	PCDHGA2;PCDHGA2;PCDHGA1
cg20899233	0.001324565
cg16517561	0.00132549	RNPS1;RNPS1;RNPS1;RNPS1;RNPS1;RNPS1
cg05733164	0.001342199
cg18882786	0.001344118	CPS1;CPS1;CPS1
cg15254624	0.001345035
cg11651473	0.001386852	PARD6G
cg00944873	0.001388602	KIAA0319;KIAA0319;KIAA0319;KIAA0319;KIAA0319
cg27311947	0.001398152	FAM86C2P
[truncated: 919 more rows]

## Sheet: association_Weight
cpg ID	FDR	gene_annotation
cg00679383	4.92985603567696e-30	WHSC2
cg06932384	1.202044e-29	APOBEC3A
cg12676680	2.65411791741554e-29	ZHX2
cg14404980	2.79687384398479e-29	LGI1;LGI1;LGI1;LGI1
cg10332413	2.687241e-28
cg11043221	3.264226e-28	VRK3;VRK3;VRK3
cg14973360	3.26422641556684e-28
cg02453810	3.26422641556684e-28	TCF7L2;TCF7L2;TCF7L2;TCF7L2;TCF7L2;TCF7L2;TCF7L2;TCF7L2;TCF7L2;TCF7L2;TCF7L2;TCF7L2;TCF7L2
cg08861556	3.291014e-28	GNG13
cg13672444	3.48035e-28	STRAP
cg11464763	3.92184079147536e-28	MAD1L1;MAD1L1;MAD1L1
cg14725194	1.37799818506541e-27	CLVS1
cg17591781	1.332942e-26	BRD1
cg12108278	1.595627e-26
cg25787886	1.687297e-26	APOBEC3B
cg23246769	2.605735e-26	ZNF664
cg20139290	2.77651519260398e-26
cg20913420	6.895152e-26	GNG13
cg26010834	1.512119e-25	GNG13
cg09611472	1.512298e-25	GNG13
cg13839202	1.54777654119144e-25	CAMK1D;CAMK1D
cg20597540	1.62875942327073e-25
cg00647839	1.74267408124222e-25	CHD7
cg24798497	2.071044e-25
cg18284672	4.37853287083174e-25	CNOT7;CNOT7
cg01070560	1.0499128406846e-24	CSMD1
cg23041410	1.50966574016446e-24	IL1RN;IL1RN;IL1RN;IL1RN
cg01690073	2.26304421377107e-24	GABRR2
cg08074971	2.525328e-24	GNG13
cg25657443	2.62476663351559e-24	SCARNA5;ATG16L1;ATG16L1;ATG16L1;ATG16L1;ATG16L1
cg03377073	2.62476663351559e-24	PTPRN2;PTPRN2;PTPRN2
cg22470047	6.183154e-24	ABCA3
cg07380506	9.48789367201628e-24	CYP1B1
cg06536159	1.97406472731105e-23	FHAD1
cg26000393	3.898573e-23	APOBEC3B
cg26263166	3.8985732247502e-23	IGF2;IGF2;IGF2;IGF2;IGF2;INS-IGF2
cg15146039	4.94804033772894e-23
cg05477921	6.680032e-23	ADAMTS17
cg05883855	1.10903827965612e-22
cg09944764	1.36953154215919e-22	GPR171;MED12L
cg09959721	1.378663e-22	AACS
cg00492083	1.479738e-22	AZI1;AZI1
cg09849552	1.51633630386454e-22	CD8A;CD8A;CD8A;CD8A
cg02301378	2.57404e-22	SNW1;C14orf178
cg05079405	3.103794e-22	MIR548H4
cg17220632	7.34704250913293e-22	ARHGEF10
cg13360638	7.347043e-22	AMH
cg07519373	1.408511e-21	ZNF426
cg13557411	4.454119e-21	SEMA7A;SEMA7A;SEMA7A
cg10181978	2.44902549662917e-20	ZMAT3;ZMAT3
cg09106334	3.91677946054669e-20	RALGDS;RALGDS;RALGDS;RALGDS;RALGDS
cg26870756	5.380725e-20	ZNF675
cg02032872	1.076203e-19	C19orf61
cg09220171	3.533646e-19
cg25725699	3.533646e-19	APOBEC3A_B
cg07777042	3.71275722629687e-19
cg08015157	6.340509e-19
cg11444428	7.340229e-19	GNG13
cg01401913	7.75144211863963e-19
cg01338084	1.081549e-18	PISD
cg21370869	1.48996115933928e-18	GJB7;C6orf162;C6orf162
cg19748487	2.36674852472712e-18
cg23664662	3.46951010979648e-18
cg08986967	5.940827e-18	PLA2G6;PLA2G6;PLA2G6
cg00248914	8.02770792206362e-18	SGMS1
cg13312247	2.664425e-17	MANSC4
cg08174890	7.07058293967071e-17	MIR548I2
cg05721444	1.10652769964053e-16	FKBP9
cg07951348	3.075849e-16	ABCA7
cg04603630	4.237564e-16	APOBEC3A_B
cg15679007	6.272101e-16
cg04088583	1.56601684417291e-15
cg02873933	1.86594e-15
cg14194956	2.371872e-15	APOBEC3B
cg06182854	4.58982346839264e-15
cg18683499	5.08054613936061e-15
cg09616536	2.08620041652809e-14	ADAMTS9
cg04530366	2.09233322982082e-14
cg19708984	3.512127e-14	CACNA2D4
cg00653160	3.64418748500265e-14
cg02802904	8.24247283678936e-14	MGMT;MGMT
cg20300135	8.839904e-14	MTA1
cg15913742	1.26248854118725e-13
cg13494229	1.272034e-13
cg11682661	2.443951e-13
cg20245641	2.73888910103463e-13
cg12044531	4.05529e-13	NIN
cg26662493	6.18378415115799e-13	LY86-AS1
cg15781195	8.686209e-13	RPTOR;RPTOR
cg02041869	9.38800712193411e-13	NAT1
cg04398695	1.115579e-12	GNG13;GNG13
cg06514839	1.63541618161417e-12	HAPLN1
cg03739748	1.76307571729041e-12
cg17830569	2.95119348410492e-12
cg19111238	2.988875e-12	WFDC11
cg06767025	3.21328189200754e-12	SEC22B
cg21884354	4.183647e-12	BRF1;BRF1;BRF1;BRF1;BRF1;BRF1
cg16683981	1.24409660803593e-11	MGC26597
cg26621945	1.62721893687367e-11
cg15681981	2.355304e-11
cg20984531	6.633095e-11
cg02486086	7.931056e-11
cg03889007	1.01779e-10	LDHA;LDHA;LDHA;LDHA;LDHA;LDHA
cg02804794	1.07112666368792e-10
cg22918043	1.140304e-10	C22orf41
cg11044162	1.50392037370945e-10	ADAMTS9
cg25589521	2.42326069091656e-10
cg08506775	5.53176842943307e-10	SERPINE1;SERPINE1
cg17116598	7.56379759644113e-10	FABP6
cg25932817	9.77144038524951e-10	CHD7
cg22233808	9.85441659849955e-10	RNGTT;RNGTT;RNGTT
cg18840567	9.85441659849955e-10	TYSND1;TYSND1
cg07401063	1.0047366161832e-09	GPX1;GPX1;GPX1;GPX1
cg09387130	1.36324034439597e-09
cg25306499	1.388396e-09	PTPRS;PTPRS;PTPRS;PTPRS
cg22011561	1.397813e-09	PHF21B;PHF21B;PHF21B;PHF21B
cg18113352	1.80748399053337e-09	FOXO3;FOXO3
cg19705859	2.609547e-09	ZFR2;ZFR2;ZFR2
cg22992570	4.72901e-09	ACER3
cg00579468	4.72901038090444e-09
cg12434587	4.72901038090444e-09	MGMT
cg10779340	7.71661935884211e-09	ZBTB40;ZBTB40
cg23390958	9.0968854209202e-09	CADPS2;CADPS2;CADPS2
cg07703372	1.07644979878539e-08	SUCLG2
cg11896550	1.15204e-08	SYT5
cg11706957	1.31696952882287e-08	GAK;GAK
cg26894288	1.357109e-08	MFGE8;MFGE8
cg00520626	1.98067177431123e-08
cg06628999	1.98067177431123e-08
cg08111291	3.98207548409802e-08
cg24305993	4.211595e-08
cg20027331	4.65161621980018e-08	NOTCH4
cg11115211	6.68307416810204e-08	SUCLG2
cg08671876	1.179752e-07	ALG12
cg06982650	1.348674e-07	MS4A12;MS4A12
cg24202021	1.76035437199022e-07
cg15647481	1.76991712554692e-07	MTMR9L
cg02184183	1.98362678522712e-07	SUCLG2;SUCLG2;SUCLG2-AS1;SUCLG2-AS1
cg01100690	2.27409e-07
cg22421076	2.870087e-07	NTM;NTM;NTM;NTM
cg12313764	4.715233e-07	KRT25
cg05064937	4.81788285575596e-07	TYSND1;TYSND1
cg25323545	5.188127e-07	UBE2Q2P2;GOLGA6L17P;GOLGA6L9
cg03357762	5.509737e-07	GCN1L1
cg27607092	6.78308021513655e-07	STK10
cg08243048	7.58506429657877e-07
cg03227505	8.86614493256682e-07
cg10752891	9.46317455110897e-07	RIC1;RIC1;RIC1
cg18376397	1.205735e-06	COX10
cg17859187	1.61555582142387e-06	TIPRL;TIPRL
cg02879730	1.61555582142387e-06	AFAP1L2;AFAP1L2;AFAP1L2
cg16614638	1.615556e-06	CAPRIN1;CAPRIN1
cg17798944	1.990535e-06	SNORD43;RPL3;RPL3
cg05340629	2.25614134687501e-06	POP7
cg03539016	2.28613327114896e-06
cg25518362	2.28613327114896e-06	KCNMA1;KCNMA1;KCNMA1;KCNMA1
cg11636714	2.58748809584133e-06	IKBKB;IKBKB
cg07482795	2.964298e-06	ZNF793
cg08149078	3.79510921340954e-06	RPN1
cg15980914	3.814425e-06
cg21164095	3.89038322666376e-06	BAI2
cg00837649	4.69703495805576e-06	SUCLG2
cg14490515	5.02433144078269e-06	ZDHHC11
cg26653824	5.56402454733783e-06
cg04914191	5.564025e-06	SIGLEC10;SIGLEC10;SIGLEC10;SIGLEC10;SIGLEC10;SIGLEC10;LOC100129083
cg22317573	5.696655e-06	MSI2;MSI2
cg24590075	6.020007e-06
cg23119967	6.76829906300502e-06
cg12601963	7.20833488357135e-06	NCRNA00200
cg14544694	7.54333945572666e-06
cg11464091	8.16346858268932e-06	TLE1
cg01688920	9.65354045832572e-06
cg23615572	1.001139e-05	PRDX5;PRDX5;TRMT112;PRDX5
cg13284007	1.00113911820857e-05	DCP1A
cg19554948	1.025893e-05
cg16451004	1.231759e-05	LGR4
cg26104384	1.25228274927333e-05	TFR2
cg12496673	1.32991717562497e-05	PDCD2;PDCD2
cg15038811	1.39050199679542e-05	CMC1
cg26422060	1.509774e-05	TBX10;TBX10
cg09890653	1.544864e-05	ZBTB16;ZBTB16;ZBTB16
cg26081003	1.648093e-05	NBR1;NBR1;NBR1
cg20452555	1.68520862415591e-05	IGSF11;IGSF11
cg03879000	1.71315255111747e-05
cg19068334	1.822842e-05
cg26651049	1.90567244051437e-05	BPHL;BPHL;BPHL;BPHL
cg17144508	2.02801282227249e-05	IWS1
cg11035800	2.37902352857607e-05	TYSND1;TYSND1;TYSND1;TYSND1;TYSND1;TYSND1;TYSND1;TYSND1;TYSND1
cg13735402	2.54175722922694e-05	NAA15
cg04583149	2.755816e-05	STK11
cg19477020	2.85838286495791e-05	NUP205
cg01600100	2.863973e-05	CDK17;CDK17
cg18348059	2.96259788408833e-05
cg26766880	3.12989631425591e-05	MIR556;NOS1AP;NOS1AP
cg25223263	3.247225e-05	ABCG4;ABCG4
cg11053496	3.2509e-05	TXNDC16;TXNDC16;GPR137C
cg11713592	3.427858e-05	ZNF878
cg13241144	3.470684e-05
cg06418219	4.04202924588595e-05	SHC1;SHC1;CKS1B;CKS1B
cg03837032	4.10743871145443e-05	STAG1
cg13960352	4.271197e-05	CKM
cg26248646	4.313727e-05
cg07418087	4.32366314321388e-05	PABPC1
cg24900357	4.32480203392644e-05	PIK3AP1
cg02743650	4.50586e-05	IGSF22
cg20721320	4.52393107551719e-05	AGXT2L2
cg16170495	4.52393107551719e-05	RNF39;RNF39
cg19294125	4.655625e-05	NANP
cg06256807	4.94373926608488e-05
cg11201539	4.986797e-05
cg25671374	5.060502e-05	EIF3G;EIF3G
cg14329680	5.126207e-05
cg05547654	5.126207e-05	RPL13;SNORD68;RPL13
cg16731811	5.126207e-05
cg09302904	5.151029e-05	TEX2;TEX2
cg22408435	5.284326e-05
cg08915632	5.28432618612923e-05
cg05286234	5.91984369500134e-05
cg22552312	6.24552506771906e-05	VPS72;VPS72;VPS72
cg24609471	6.303937e-05	OSBPL1A;OSBPL1A;OSBPL1A
cg24005383	6.426421e-05	ITFG3;ITFG3;ITFG3;ITFG3;ITFG3
cg21567298	6.7690406039186e-05
cg07282156	7.113193539576e-05	ZCCHC10;ZCCHC10;ZCCHC10;ZCCHC10;ZCCHC10;ZCCHC10;ZCCHC10;ZCCHC10;ZCCHC10;ZCCHC10;ZCCHC10;ZCCHC10;ZCCHC10
cg23418839	7.271874e-05	DKFZp686O24166
cg06639835	7.506806e-05	UBL3;UBL3
cg26149738	8.1398e-05	KCTD15;KCTD15;KCTD15
cg26864130	8.465878e-05	MCAM
cg22144892	8.465878e-05	GPR176;GPR176
cg23731905	8.88416110276989e-05	PPP6C;PPP6C;PPP6C
cg13627451	9.4528e-05	TMOD2;TMOD2;LYSMD2
cg07938509	9.733479e-05
cg24912340	9.744579e-05	LOC100128398;ZNF606
cg25253424	0.000101477655382725
cg00216116	0.00010180611724581	ABHD1
cg06999791	0.0001047366
cg11376330	0.000105027561689527	QRICH1;QRICH1
cg16207528	0.000105027561689527	CDC14C
cg16944820	0.0001057052
cg06961098	0.0001057052	HAS3;HAS3
cg25953464	0.0001057052	TMEM49;PTRH2;PTRH2
cg18615051	0.0001058919	REM1
cg05435765	0.000111338152436247	CADM2;CADM2;CADM2;CADM2;CADM2;CADM2
cg27607639	0.0001116779	UNC119;UNC119
cg05943476	0.000112711709144656	TGFA;TGFA;TGFA;TGFA
cg21502840	0.0001149614	MVK;MMAB;MVK;MVK;MVK
cg05852698	0.0001223244	SLC4A8;SLC4A8;SLC4A8;SLC4A8;SLC4A8
cg07693674	0.0001225586	ATXN10;ATXN10
cg21464492	0.000124642994053172	PXDN
cg21685750	0.000130822891412066	STRN
cg01865825	0.0001308229	GNG13
cg10805615	0.0001308229	APRT;APRT
cg26813794	0.000131481064770658	MRPS18B;PPP1R10
cg13215288	0.00013355	PDPR;PDPR
cg02415717	0.0001353213	KPNB1;KPNB1
cg04257064	0.0001356558	NCOR2;NCOR2
cg03360611	0.000136875338535548	SNORA26;KIAA0114
cg20420867	0.000149590251854737	PEA15
cg26561623	0.0001495903	SAP30BP;RECQL5;RECQL5;RECQL5;RECQL5;RECQL5;RECQL5
cg11161853	0.000152214573611273	SUCLG2
cg25908655	0.000152976272022877
cg24045078	0.0001529763	SLC22A11
cg27565365	0.000158110322825222	HIST1H4H
cg09930753	0.000160806
cg08259958	0.000160806	RFX1
cg18738857	0.0001612991	TBXA2R;TBXA2R
cg13777502	0.0001630966	KPNA2
cg24631450	0.000163096624171847	DGKD
cg25824310	0.0001651072	REEP6;PCSK4
cg27565880	0.0001669196	RTN4RL1;RTN4RL1
cg11216682	0.000167925930641864	PTPN18;PTPN18
cg23113715	0.00017072
cg27519411	0.000170732546759039	MIER1;MIER1;WDR78;MIER1;MIER1;WDR78;MIER1;MIER1;MIER1;MIER1
cg22199450	0.0001711144	HEATR4;HEATR4;C14orf169
cg26467702	0.000171256292956725	SZT2;HYI;HYI;HYI
cg11279151	0.000178835848147623	RG9MTD1
cg05859533	0.0001789709	CCDC135
cg24356700	0.000178970914780631	SRRT;SRRT;SRRT;SRRT
cg23596422	0.00017913131996748	TMEM178B
cg08354699	0.0001798602	USP3;USP3
cg19313015	0.0001803821	CHFR;CHFR;CHFR;CHFR;CHFR
cg11204780	0.000181307928041615	MAT2B;MAT2B
cg06140764	0.000181947055657072	ABCF1;ABCF1;ABCF1;ABCF1
cg22177356	0.0001819471	ZCCHC3
cg08578141	0.0001841757	GOT2
cg12837084	0.000185403378640605	TSGA14
cg01184600	0.0001854034	BAX;BAX;BAX;BAX;BAX;BAX;BAX;BAX;BAX
cg03004497	0.000187463	FAM111B;FAM111B;FAM111B
cg07377740	0.00019025842475687	TRIT1
cg14837652	0.0001933789	NUDT21;OGFOD1;OGFOD1
cg04441191	0.000201007646792435	MAP4;MAP4;MAP4;MAP4;MAP4;MAP4
cg21304062	0.0002108572	GAA;GAA;GAA
cg10683054	0.00021141093367904	ENPP1
cg11493533	0.0002128581	CHORDC1;CHORDC1;CHORDC1;CHORDC1
cg03436619	0.0002138841	TJP1;TJP1
cg04358027	0.00021537540102222	NCRNA00200
cg01917416	0.0002214225	SIX1
cg13602813	0.000221862917986391	WNT7A
cg10729317	0.0002243583	FAM113A;VPS16;VPS16;VPS16;VPS16
cg02804706	0.000224584094768577
cg20345840	0.00022805738407476	SLC2A1;SLC2A1
cg24516890	0.00022805738407476	CDV3;CDV3;CDV3
cg07826883	0.00022805738407476	PDE4D;PDE4D;PDE4D;PDE4D;PDE4D
cg08946615	0.00022805738407476	SNORD50B;SNORD50A;SNHG5
cg16590830	0.0002280574
cg14111726	0.0002288015	MTHFD1;MTHFD1;MIR548AZ
cg11787855	0.0002288015	PRMT1;PRMT1;PRMT1
cg25128170	0.0002288015	CDH4;CDH4;CDH4
cg08388220	0.00022880154497388
cg14174215	0.00022880154497388	KLHL23
cg00569385	0.000229688756611938	MLLT11;CDC42SE1;MLLT11;CDC42SE1
cg18242030	0.000229688756611938	PDE4D;PDE4D;PDE4D
cg08779779	0.000232628562116149	SATB2
cg05989775	0.0002326286	CDKN1C;CDKN1C;CDKN1C;CDKN1C;CDKN1C;CDKN1C
cg20339296	0.000234684	TMBIM6;TMBIM6
cg03024931	0.000238209552355272	RAD54B
cg23051879	0.000238827198014432	ALDH9A1
cg25144696	0.0002389243	E2F7
cg07896133	0.0002393261	ZNF598
cg17153432	0.000239326104525089	NOC2L
cg08276889	0.000239326104525089	LOC100133985
cg19348488	0.000239326104525089	RAB24;RAB24;RAB24;RAB24;RAB24;RAB24;PRELID1;PRELID1
cg22655561	0.000240994154322615	PRR7
cg07586900	0.000244556757766574	MBLAC2;MBLAC2;POLR3G
cg13836422	0.000247421070635747	WDR35;WDR35
cg21530174	0.000249424788097888
cg24146830	0.000255721041945903	HERC4;HERC4;HERC4;HERC4
cg25595571	0.0002561636	BAG5;BAG5;BAG5;BAG5;C14orf153
cg05736393	0.000256163636796901	LOXL3
cg25417551	0.0002579741	TADA2A;TADA2A;ACACA;TADA2A;ACACA;TADA2A;TADA2A
cg15988693	0.000257974144484425	CLASP2
cg12982565	0.000262796627007998
cg15182326	0.00026484676717816	CISD1;IPMK
cg16694277	0.000271099
cg26436829	0.0002711323	MTHFSD;MTHFSD;MTHFSD;MTHFSD;MTHFSD;MTHFSD;MTHFSD;FLJ30679
cg16986885	0.0002711323
cg20811856	0.000271132335360367	TMEM51;TMEM51;TMEM51;TMEM51;TMEM51;TMEM51;C1orf126
cg22675645	0.000271132335360367	KCNIP2;KCNIP2;KCNIP2;KCNIP2;KCNIP2;KCNIP2;KCNIP2
cg09841537	0.0002738768	C17orf49;C17orf49;RNASEK;C17orf49
cg21029451	0.0002756227	FAM177A1;FAM177A1
cg05730215	0.000278029369899655	SLC5A6;SLC5A6;C2orf28;C2orf28;C2orf28;C2orf28
cg11029746	0.0002793503	PPCDC
cg05170494	0.000279350319381033	INSIG2
cg21224977	0.000279898737844637	NTNG2;NTNG2
cg18697006	0.0002806453	ZNF17
cg07560662	0.000280645349165241	CD58;CD58;CD58
cg09113960	0.000280661761878899	STIL;STIL
cg06296553	0.0002830508	NCOR2;NCOR2
cg03912614	0.0002835586	EDEM2;EDEM2;EDEM2
cg09243400	0.0002835586	TPST2
cg21012729	0.0002840271	NIN;NIN;NIN
cg05622441	0.0002847697	TERF2
cg09010904	0.000284769704485931
cg16739976	0.000284769704485931	GRM4;GRM4
cg06577708	0.000285293644218457	PSMD6
cg16872847	0.0002854167
cg03327962	0.000286108079044033
cg03146160	0.0002861081	LOC101928708
cg16879222	0.0002861081	RND2
cg21616573	0.0002894494
cg16494252	0.0002929186
cg18787908	0.000292918604138141	GLIS1
cg26220061	0.000295231421800995	HHLA3;HHLA3;HHLA3;HHLA3;ANKRD13C
cg05996326	0.0002952399	ANKRD49;MRE11A;MRE11A
cg05681148	0.0003003665	POLR1D;LNX2;POLR1D
cg16091652	0.0003005613	C16orf45;C16orf45
cg20780721	0.0003010308	FGF19
cg05776762	0.0003010308	MAX;MAX;MAX;MAX;MAX;MAX;MAX;MAX;MAX
cg05002712	0.0003046424
cg03535559	0.00030499461402754	SPIDR;SPIDR;SPIDR;SPIDR
cg13454935	0.00031597351151962	NIT2;NIT2
cg22484723	0.0003288168
cg02429669	0.0003288168	ZNF613;ZNF613;ZNF613;ZNF613
cg24489398	0.000330870854212166	BRD2
cg03781084	0.000332021269356726	NFE2L3
cg17868320	0.000333546571767766	STAB1
cg02837122	0.000333546571767766
cg01178113	0.0003335466	ERBB3;ERBB3
cg03361981	0.00033418679910882	ZMYM6NB
cg27439683	0.00033418679910882	GTF3C3;GTF3C3
cg14527097	0.0003341868
cg17354521	0.000334316191266097
cg10353388	0.0003369919	C11orf54;TAF1D;C11orf54
cg14436871	0.000340209643861396	DAAM2
cg16409840	0.0003478701	EML5
cg20351062	0.000349193127404588	MTHFR;MTHFR;CLCN6;CLCN6;CLCN6
cg06864005	0.000349447360024625	PTPN12;PTPN12;PTPN12
cg00222291	0.0003494474	CDR2;CDR2
cg06905970	0.0003494474	ADCK4;ADCK4;ITPKC
cg20418562	0.000355629511515661
cg12838192	0.000355629511515661	C4orf31;C4orf31
cg11398097	0.000356035104109223	RG9MTD2;MTTP;RG9MTD2;RG9MTD2
cg05001992	0.0003605203	ZNRF1;ZNRF1
cg04182362	0.000360850828606943	ZSWIM5
cg01972394	0.000361083378071904	ALDH4A1;ALDH4A1
cg18047607	0.000361083378071904	NBAS;NBAS
cg00037058	0.000361083378071904	RBM45
cg18842717	0.0003610834	ZNF195;ZNF195;ZNF195;ZNF195;ZNF195;ZNF195
cg04741232	0.0003610834	ABHD2;ABHD2
cg25098497	0.0003650686	GSG1;GSG1
cg07462848	0.0003650686	NANOS3
cg25703541	0.0003650686	LOC391322
cg07580707	0.000365068610067892	XPC;XPC;LSM3;XPC
cg22388850	0.000365068610067892	FRYL
cg20204009	0.0003661225	CRADD
cg23948730	0.0003661225	PAFAH1B1
cg07278997	0.000366122537595365	UBE2W;UBE2W
cg00972288	0.000367229513718691	SIRT1;SIRT1
cg17448168	0.000367264972131163	TIPRL;TIPRL
cg04778331	0.000367795697422373	ATP6V1C1;ATP6V1C1
cg16709443	0.000369382545482872
cg02531059	0.0003718257
cg14270124	0.0003719808	PRDX5;PRDX5;PRDX5;TRMT112;TRMT112;TRMT112
cg16271002	0.000373796156222384	ARHGEF16
cg11789595	0.0003739621	EIF6;EIF6;EIF6
cg26106707	0.0003739621	ERGIC3;ERGIC3
cg22175561	0.000373980006254544	HSD17B11
cg15252948	0.00037811741733861	THAP1;THAP1
cg25015290	0.000378366374403446	DCLRE1C;DCLRE1C;DCLRE1C;DCLRE1C
cg12969315	0.0003783664	TAF4
cg22654626	0.0003794724	C19orf60;C19orf60
cg23597041	0.0003899347	LRRC57;HAUS2;LRRC57;HAUS2
cg09656239	0.000390046	MRPL39;MRPL39
cg00334245	0.000390046007396419
cg14586659	0.000390046007396419	FRS3;PRICKLE4;PRICKLE4
cg24484378	0.000393836037083311
cg26556186	0.000393836037083311	CCDC136
cg06010356	0.0003944957
cg17563338	0.000394495734239854	ZNF148
cg03371404	0.000394612117676892	CAPN10;CAPN10;CAPN10;CAPN10
cg03043663	0.000394682914897125	PEX10;PEX10
cg24632967	0.000396330359544245
cg14042203	0.0003963304	DTX4
cg10506160	0.0003980924	SNN
cg13224077	0.00039945146335305	BRD2
cg23930681	0.000399899613322616	MAD1L1;MAD1L1;MAD1L1
cg21767207	0.0004012308	PSENEN;U2AF1L4;U2AF1L4
cg23624671	0.000403935850496435	ALG6;ALG6
cg10479243	0.000405566	KIAA0664
cg00645593	0.000408507751941576	FZD8
cg13501090	0.000410629404052553	DENND2C;DENND2C
cg13576178	0.0004172449	ZNF324B
cg02335145	0.0004178916
cg08226146	0.0004195207	RCAN1;RCAN1
cg22562315	0.000431706
cg00682015	0.000431706	COMMD6;COMMD6
cg27521684	0.000431706	GPT2;GPT2
cg16472334	0.000431706
cg20912439	0.00043170600923694	CRBN
cg21478609	0.00043170600923694	GBE1
cg00017389	0.000436232592840907	CGN
cg06671842	0.0004388883	PTPN5;PTPN5;PTPN5
cg26105280	0.00043888832398005	EXOSC10;EXOSC10;EXOSC10;EXOSC10
cg17335567	0.00043888832398005	DNAJC16;DNAJC16;DNAJC16;DNAJC16;DNAJC16
cg13319049	0.00043888832398005	UBE2K;UBE2K;UBE2K
cg19983627	0.000438920231735743	CYP2U1
cg05190072	0.0004395529	SLC22A12;SLC22A12
cg08886760	0.00043955291008757	ZHX2
cg06870868	0.000440296267090304	PSMB8;PSMB8;PSMB8
cg26411261	0.000440528437414562	PBXIP1
cg03713379	0.000440528437414562
cg21744417	0.000441243711574148
cg02628401	0.000441243711574148	EYS
cg24059718	0.0004413186	PDXK
cg02123936	0.000451588308350795	WAC;WAC;WAC
cg14714404	0.0004517465	SOX21;SOX21
cg12834070	0.0004517465	N6AMT1;N6AMT1
cg09426810	0.00045174653159358	NCRNA00200
cg12814969	0.000459252456701304	LIN54
cg17974166	0.000459417875579227
cg24008544	0.000467283	TMEM106A;TMEM106A
cg03074424	0.000471668132037306	NUP35
cg01511126	0.000473108255604826	CAP1;CAP1
cg04642738	0.000473108255604826
cg13542396	0.000473108255604826	FAF2
cg21079345	0.000473108255604826	AKR1B1
cg02044989	0.0004731083	PYGB
cg00023695	0.0004733044	COX5A
cg07291923	0.000474825907463582	BRE;BRE;BRE;BRE;BRE;RBKS;LOC100302650
cg27517717	0.0004784093	TLE6;TLE6
cg23209459	0.000479277	ZNF444
cg18809522	0.0004832335	ARFGAP2
cg25815124	0.0004860829	LSM4
cg12382234	0.000486082920386287
cg22822919	0.000500447907114965	KIF1B;KIF1B
cg23996948	0.000500447907114965	NFIA;NFIA;NFIA;NFIA
cg09250741	0.000501145646630896
cg06735243	0.00050454769908902	NGEF;NGEF
cg01987362	0.00050454769908902
cg12477165	0.000505516173825803	MTF1
cg20785360	0.000505516173825803
cg05488770	0.000505516173825803	LHFPL3
cg05562751	0.0005055162	PTGES3;PTGES3;PTGES3;PTGES3;PTGES3;PTGES3;PTGES3
cg08915776	0.000507617562765564	ZHX1;ZHX1-C8orf76;ZHX1;ZHX1;ZHX1
cg12975330	0.0005076176	ZNF611;ZNF611;ZNF611;ZNF611
cg08377010	0.0005111701	LIG1;LIG1
cg19638845	0.00051145407489619	EEF1B2;EEF1B2;EEF1B2;NDUFS1
cg08769276	0.00051145407489619	UFSP2;UFSP2;UFSP2
cg08569608	0.00051145407489619
cg14411859	0.0005138451	TECPR2;TECPR2;CINP
cg16137976	0.000514124963251247	FBXL4
cg24391458	0.0005154451	SLC9A8
cg09805553	0.00051641290019027	GATAD2B
cg27015207	0.000523068814033022	NUP43
cg03171611	0.000523068814033022
cg10737766	0.000527508396910771	ACTR1B
cg03551162	0.000527508396910771	FAM134B;LOC101929524
cg25782445	0.000527508396910771	BUD31;PDAP1
cg14107975	0.0005275084	MAML2
cg25204988	0.0005275084	NF1;NF1;NF1
cg00547077	0.0005275084	ZNF132
cg27261916	0.0005287586	RAB30-AS1;RAB30;RAB30;RAB30
cg24908803	0.0005287586	KLHDC2
cg20762073	0.0005287586	RHOT2;RHOT2
cg01453349	0.0005287586	FAM118A;FAM118A;FAM118A
cg10494282	0.000528758620618038	ATP6V0B;ATP6V0B
cg07748741	0.000528758620618038	UBTD1
cg24123712	0.000529277796872027	MON1A;MON1A
cg14886930	0.0005304232	SLC7A6;SLC7A6
cg21823995	0.0005368848	PSMC3IP;PSMC3IP
cg11943514	0.000537519788401663	PI4KB;PI4KB;PI4KB;PI4KB
cg14831677	0.0005375198	ARHGEF7;ARHGEF7;ARHGEF7;ARHGEF7-AS2
cg22793988	0.0005386394	OSBPL8;OSBPL8
cg14353965	0.0005409339	MACROD1
cg09626274	0.0005413315	RCN2
cg01153979	0.00054258920316548	IRAK1BP1;IRAK1BP1
cg08740087	0.00054258920316548	RBM16
cg07829321	0.0005433759	TSEN34;TSEN34;TSEN34;TSEN34;MBOAT7;MBOAT7;MBOAT7;MBOAT7
cg25436618	0.000543375909194393	JMJD1C-AS1;JMJD1C;JMJD1C
cg15931557	0.000547218977689197	PIK3R3;PIK3R3
cg01962105	0.000547218977689197	TRIM26
cg27612665	0.000547219	SEMA7A;SEMA7A;SEMA7A
cg26461676	0.000547219	EPN2;EPN2;EPN2
cg02821627	0.000549450602379218
cg11342910	0.0005508983	MTIF3;MTIF3;MTIF3;MTIF3
cg26576155	0.0005508983	NMB;NMB
cg05924426	0.0005533837	KIAA0284;KIAA0284
cg10204695	0.00055590180792163	WDR77;ATP5F1
cg16405166	0.0005565784	COL4A2
cg06639387	0.000556989661910979	TRIM11
cg14470594	0.000556989661910979	PCYT1A
cg12733759	0.00055774774163825	C1orf93
cg25809637	0.00055914045706958	ARL13B;ARL13B
cg16349006	0.0005591405	CEBPB
cg03532510	0.000560468775315802	CNIH4
cg21205032	0.000560468775315802	BAT4;CSNK2B
cg11674863	0.000560468775315802	DLD
cg02473288	0.0005686829	MYO1E
cg11583963	0.0005686829	ZNF83
cg27323852	0.000568682944195309	SASS6;SASS6;SASS6;TRMT13;SASS6
cg09355814	0.000573765	ZC3H14;ZC3H14;ZC3H14;ZC3H14;ZC3H14;ZC3H14;ZC3H14;ZC3H14;ZC3H14
cg07595404	0.000573765030971332	C4orf33;SCLT1;C4orf33
cg18582274	0.000573765030971332	MSANTD3;MSANTD3;MSANTD3
cg23839792	0.000581363258901078	CCDC28A
cg07953400	0.0005813633	PIGQ;PIGQ
cg25572267	0.0005813633	BSG;BSG;BSG
cg21617744	0.0005813633	SH3BP1
cg25632648	0.0005842844	KCTD21;USP35
cg24963443	0.000584284444691476
cg16790055	0.0005846181	MIR519B
cg23281712	0.000585357351180496	ADCY3
cg01045986	0.0005889489	RNF138;RNF138
cg26293457	0.000589362442319935	NCRNA00200
cg04496434	0.0005907241	SKA1;SKA1
cg24100140	0.000595576721236223	PPP3CB-AS1;PPP3CB-AS1;PPP3CB;PPP3CB;PPP3CB;PPP3CB;PPP3CB
cg14227566	0.0005970161	KCTD13;KCTD13
cg25124639	0.000603722125254013	NUPL2;NUPL2
cg23518699	0.000604848589642189	RAB1A;RAB1A
cg12595163	0.000605313850649302	FAM20B
cg01656856	0.000605313850649302	PHOSPHO2;KLHL23;C2orf77
cg20228115	0.000605313850649302	GOLIM4
cg23961865	0.000605313850649302	TAX1BP1;TAX1BP1;TAX1BP1;TAX1BP1
cg12970542	0.0006053139	CHST11
cg21028760	0.0006053139	TM9SF2
cg13049984	0.000609261298957008	ZNF445
cg02917606	0.0006117768	UTP6
cg16608636	0.0006117768	HDAC5;HDAC5
cg03030524	0.0006117768	PCNT;C21orf58
cg21159473	0.000614456290530904	PSIP1;PSIP1;PSIP1;PSIP1
cg05022341	0.000615225520798833	TSPAN17;TSPAN17;TSPAN17
cg23442955	0.000615823939044414	USP24;USP24
cg12595762	0.000615840976528687
cg16377327	0.0006165981	TRAF6;TRAF6;TRAF6;TRAF6
cg24404479	0.0006165981
cg24806732	0.0006165981	EFNB3;EFNB3
cg26743258	0.0006165981	FCHO1;FCHO1
cg04604276	0.000616598128935286	HNRNPR;HNRNPR;HNRNPR;HNRNPR;HNRNPR;HNRNPR;HNRNPR;HNRNPR
cg25188949	0.000616598128935286	DBR1;DBR1
cg11002227	0.000616598128935286	GMPS
cg27497049	0.000616598128935286	FAM92A1
cg14456034	0.000616598128935286	SEC16A
cg12635807	0.0006210933	C16orf13;C16orf13;C16orf13;C16orf13;C16orf13;C16orf13;C16orf13;C16orf13;C16orf13;C16orf13
cg04342698	0.00062476744584012	IQGAP3
cg11386792	0.000632502146700227	RBM20
cg20005636	0.000632646306091322
cg12004115	0.000633458900237038	MARS2
cg22100228	0.000638896068248493	PDP1;PDP1;PDP1;PDP1;PDP1
cg01432443	0.000640990697402462	C8orf84
cg03878208	0.0006409907	STARD10
cg16699849	0.000641118395305539	ARPC1A
cg19151518	0.000641118395305539
cg04736791	0.0006411184	CABP1;CABP1
cg19547189	0.0006441981
cg07544639	0.000646064500149756
cg18641478	0.0006461407	RPL18AP3;RPL18A
cg22288737	0.000650206000615808	ALAS1;ALAS1
cg05726263	0.00065067878830576	PRDX6;LOC100506023
cg07067085	0.000651146	RPLP0;RPLP0
cg26309655	0.000651267058674092	TARS2
cg26208693	0.0006519001	GMIP;GMIP;GMIP
cg25539735	0.0006603731	HSPB6;C19orf55
cg07429748	0.0006607364	UNG;UNG;UNG
cg06161752	0.000660736403710009	DBT
cg26797661	0.000660736403710009	LYSMD1;SCNM1;LYSMD1;SCNM1
cg25099438	0.000660736403710009	EEF1B2;EEF1B2;EEF1B2;NDUFS1
cg15118872	0.000660736403710009
cg09605432	0.000660736403710009
cg26871885	0.000660736403710009	RIC8A;BET1L;BET1L
cg19989801	0.000661537526320392	CDK6;LOC101927497;LOC101927497;LOC101927497
cg11582116	0.000666610291892274	EIF2C1;EIF2C1
cg01712692	0.000666610291892274	RGS7
cg27246991	0.000666610291892274	SCRIB;SCRIB
cg23367913	0.000666610291892274	PLGRKT;PLGRKT
cg12437873	0.0006666103	FAM111A;FAM111A;FAM111A
cg19872368	0.0006666103	YPEL2
cg14213238	0.0006682448	RPS6KA5;RPS6KA5
cg06833142	0.0006707903	ARHGAP11B
cg16758581	0.000679675358223873	AGL;AGL;AGL;AGL;AGL;AGL
cg02408775	0.0006808186	HDAC7;HDAC7
cg14816013	0.0006808186	OBFC2B;OBFC2B
cg27247650	0.000682909574804991	IDE
cg02228967	0.000682995
cg23075303	0.000683294202886818
cg14235244	0.000685588964099334	MCU;MCU;MCU;MCU
cg07208908	0.000685589	P4HB
cg16369337	0.000685875476007905	CAAP1;CAAP1;CAAP1;CAAP1
cg04272632	0.000686753674109703	CSMD2
cg07122172	0.0006867537	B4GALNT1
cg06080944	0.0006867537	GIT2;GIT2;GIT2;GIT2;GIT2;GIT2
cg07781848	0.0006867537	SETD8
cg07626637	0.0006867537	DPP8;DPP8;DPP8;DPP8;DPP8;DPP8;DPP8
cg16421612	0.0006867537	NDC80;METTL4
cg12804441	0.000694382394594429	EFHD1;EFHD1
cg26108379	0.0006979067	MPP5
cg12972643	0.000697906733825311	DLG1;DLG1
cg14597223	0.000697906733825311	PSPH;PSPH;CCT6A;CCT6A
cg25230043	0.000697906733825311	ERICH1
cg01432766	0.000697906733825311	HAS2-AS1;HAS2
cg04171803	0.000699580537030855	GIGYF2;GIGYF2;GIGYF2;GIGYF2
cg16453206	0.00070112067871266	NIPBL;NIPBL;NIPBL;NIPBL
cg10121294	0.000701214462794681	CATSPER4
cg04504182	0.000701214462794681	KDM5B;KDM5B
cg10089860	0.000701214462794681
cg14247055	0.000701214462794681	RAB28;RAB28;RAB28
cg07421809	0.000701214462794681
cg05585821	0.0007012145	PMAIP1
cg02900253	0.000705186202150996	PHF13
cg23300617	0.000707820290035323	DENND6A
cg05947188	0.000708192016630473	INVS;INVS;INVS;INVS;ERP44;INVS
cg09175718	0.000714586877595397	TCTN3;TCTN3
cg26916260	0.0007145869	MPZL3;MPZL3;MPZL3;MPZL3
cg17583733	0.000716043179597405	LRPAP1
cg14626483	0.0007160432	ZNF236
cg05016066	0.000716271
cg00097940	0.000716271041127023	KIAA0226;KIAA0226;FYTTD1;FYTTD1;FYTTD1
cg02433884	0.000716271041127023	SFXN3;PDZD7;PDZD7
cg06793162	0.000717990963105789
cg01115598	0.000717990963105789
cg00482020	0.0007237507	ARHGAP17;ARHGAP17
cg04123995	0.0007237507	CDC42EP4
cg24988884	0.0007246378	UBL3;UBL3
cg19898043	0.0007246378	BCL2L13
cg14608199	0.0007281492	PHLDA2
cg02161046	0.000728188110004339	HIAT1
cg13907973	0.000729780449169911	IRF1
cg02554865	0.000729780449169911	TMEM68;TMEM68;TGS1;TGS1;TMEM68;TMEM68;TMEM68;TMEM68
cg10117958	0.000730243684617869	DUSP12
cg06077405	0.000730243684617869	SNX8
cg10505247	0.000731415755613982	PFKFB2;PFKFB2
cg15270558	0.000731415755613982	SEMA4F;SEMA4F;SEMA4F;SEMA4F;SEMA4F
cg05654645	0.000731415755613982	HSPD1;HSPD1;HSPE1
cg14398337	0.000731415755613982	HIVEP1
cg09737407	0.000731415755613982	C6orf15
cg09699384	0.000731415755613982	PDSS2
cg09048084	0.000731415755613982	FOXO3;FOXO3
cg03806211	0.000731415755613982
cg24568647	0.000731415755613982	HNRNPF;HNRNPF;HNRNPF;HNRNPF
cg17504698	0.0007314158	PSPC1;PSPC1;PSPC1
cg13055338	0.0007314158	DRC7;DRC7;DRC7
cg18859544	0.0007314158	ZNF101
cg15689069	0.0007314158	ZNF581
cg09008891	0.000731894790362946	TSNAX-DISC1;TSNAX-DISC1;TSNAX-DISC1;TSNAX;TSNAX-DISC1;TSNAX-DISC1;TSNAX;TSNAX-DISC1;TSNAX-DISC1;TSNAX-DISC1
cg24329126	0.000731894790362946	RBM34;RBM34;RBM34
cg12089985	0.000731894790362946	HIST1H4C
cg13495235	0.000731894790362946	C9orf24;C9orf24;C9orf24
cg03922645	0.000731894790362946	MEIG1
cg02726883	0.0007353973	NF1;NF1;NF1
cg14853706	0.000737615258238702	AMD1;AMD1;AMD1;AMD1;AMD1
cg15348274	0.0007376153	ABCB9;ABCB9;ABCB9
cg04492808	0.000738818993530061	ARHGEF39
cg15773090	0.0007405364	YAF2
cg19741945	0.000740536440778171	TRIM71
cg21379004	0.000740536440778171	ALS2CL
cg17872128	0.0007433117	KLC2;KLC2;KLC2;KLC2
cg06465488	0.0007438973	SMAGP;SMAGP
cg06047137	0.000743897336968041
cg05883489	0.0007458477
cg19191357	0.0007476077	CCDC134
cg25894440	0.000749119864645028
cg17968956	0.0007491199	ZNF844
cg24809037	0.000749921	AES;AES;AES;AES;AES
cg07138603	0.000752604453505538	HIST1H1B
cg25080152	0.000752747612472279	MYC
cg02027188	0.0007543723	STX16-NPEPL1;NPEPL1;NPEPL1;NPEPL1
cg02971793	0.000755371280932028	NUPL2
cg02782369	0.0007553713	PTGER1
cg12742758	0.000755829272340373	GTPBP10;GTPBP10
cg13544847	0.000763887336795247	EGR3;EGR3;EGR3
cg21816336	0.000766135945163878	RNF149
cg22530072	0.0007661999
cg09460489	0.000766260659738572
cg14667731	0.000766260659738572	TRIM27
cg20118422	0.0007662607	PPIB;PPIB
cg12335422	0.0007662607	NUDT7;NUDT7;NUDT7;NUDT7;NUDT7;NUDT7;NUDT7;NUDT7
cg20382089	0.00076755100759465	KIAA1967;KIAA1967;KIAA1967
cg03759613	0.000768733972624934	SMC3
cg18729886	0.0007691042	PRKCH
cg08770580	0.000769399883801334	ECE2;CAMK2N2;CAMK2N2
cg07785945	0.000771604770324879	KDM1A;KDM1A
cg17456749	0.0007716048	FAM109A
cg12302527	0.000771997687322359	MEGF6
cg24160823	0.000771997687322359
cg17767319	0.0007719977	MLEC
cg00742062	0.000774326361004677	LDAH;LDAH;LDAH;LDAH;LDAH;LDAH;LDAH;LDAH
cg05446010	0.000774326361004677	ELOVL2;ELOVL2
cg07346676	0.0007743264	TMEM109;TMEM109
cg23837799	0.0007743264
cg09158821	0.000776607	SLC43A2
cg24706032	0.0007787511	DLG4;ACADVL;ACADVL;ACADVL;DLG4;ACADVL
cg26508844	0.0007851601	NME2;NME2;NME1-NME2;NME2;NME2;NME2
cg26665808	0.000785160126244947	SMKR1
cg11974096	0.000785288215925949	EFHD1
cg02215960	0.000786972654712926	HEMK1
cg04608290	0.0007883833	PGM2L1
cg25981597	0.000788383337492157	CCDC150
cg06620654	0.0007883964	MGC2752
cg08194984	0.0007901644	MYO18A;MYO18A
cg26877631	0.000790164404430112	MLLT10;MLLT10;MLLT10
cg07940793	0.0007922741	NPLOC4
cg14539675	0.000792274124893568	DAXX;DAXX;DAXX;DAXX
cg24601037	0.000792274124893568	REEP4
cg02031942	0.000792274124893568	TMOD1;TMOD1
cg15746003	0.000793215187530654	CNNM4
cg01835474	0.000793215187530654
cg18755114	0.000793215187530654	IDH1
cg16733309	0.0007952377	ASB8
cg10998611	0.0007970807	FUT8;FUT8;FUT8;FUT8;LOC645431
cg01177796	0.000799274389963998	RPS27A;C2orf63;RPS27A;C2orf63
cg20297566	0.000799899310870053	TBC1D23
cg17548431	0.000799899310870053
cg26398261	0.000803281196129204
cg25883022	0.0008040884	BIVM-ERCC5;ERCC5
cg16801093	0.0008040884	RBBP8;RBBP8;RBBP8
cg27533019	0.000804088444605933	C2orf55
cg03526452	0.000804088444605933
cg09475510	0.000804088444605933	PNRC1
cg23429966	0.000806630946180251	TSSC1
cg10702714	0.000808021998085105	UBE2W;UBE2W
cg14170663	0.000810375883548257	EIF4G3
cg08355344	0.0008103759	TEX2
cg19491961	0.00081045626079511
cg18880720	0.00081045626079511	URGCP;URGCP;URGCP;URGCP;URGCP;URGCP-MRPS24;URGCP;URGCP;URGCP
cg15317587	0.00081045626079511	ZNF498
cg27087150	0.00081045626079511	SLC4A2;CDK5;CDK5
cg16385151	0.0008104563	LOC101929371
cg08489883	0.0008104563
cg21686225	0.000810643376220617	ID3;ID3
cg13792528	0.000815364676419566
cg08723769	0.0008162568	RPL13;RPL13;SNORD68
cg03697856	0.0008162568	C19orf36;C19orf36;MOBKL2A
cg10539565	0.000819409697689813	CCDC21
cg14047361	0.0008194097	GPS1;GPS1
cg13501181	0.000823049824901801	C3orf50
cg20345605	0.0008255481	PCED1A;PCED1A;PCED1A;VPS16;VPS16
cg13441172	0.0008277918	TMBIM6;TMBIM6
cg04346366	0.0008277918	RNFT2;RNFT2
cg20164390	0.0008277918	KRTAP4-4
cg12931157	0.000830510451405465	C6orf130;NFYA;NFYA
cg05037628	0.0008305105
cg22227285	0.0008305105	EIF3D
cg02501463	0.0008308129	REM1
cg02869210	0.0008311931	SLC8B1;SLC8B1
cg25409246	0.0008311931	P2RX5-TAX1BP3;TAX1BP3;TAX1BP3;EMC6;EMC6
cg12738349	0.0008311931	MIF
cg17189748	0.000831193142801751	C3orf10
cg06429795	0.000831193142801751
cg06604058	0.0008312665	RTN3;RTN3;RTN3;RTN3;RTN3;RTN3;RTN3;RTN3
cg15680937	0.0008312665	C17orf37
cg12894781	0.0008340426	TXNDC11;TXNDC11
cg26831488	0.0008349393	RBM7;C11orf71
cg04560581	0.0008349393	SLC48A1
cg16971126	0.0008349393	WSB2;WSB2;WSB2
cg08431447	0.0008378379	KCNJ11;KCNJ11
cg02996639	0.000838625460258539	UGP2;UGP2
cg10336707	0.000839292	BSCL2;BSCL2;GNG3
cg05112574	0.0008396021	PGS1
cg16508199	0.0008412868	ESAM
cg20040972	0.0008429463
cg18030798	0.000842946334202288	GALNT5
cg15641062	0.0008441454	TRIAP1;GATC
cg23203809	0.0008443401	GTF2A1;GTF2A1
cg05131766	0.0008445682	PHKB;PHKB;ITFG1
cg03130664	0.0008457604	TMUB2;TMUB2;TMUB2;C17orf65;TMUB2
cg00136643	0.0008460297	ZFC3H1;THAP2;THAP2
cg02045224	0.0008460297	TP53;WRAP53;TP53;WRAP53;WRAP53;TP53;TP53;WRAP53
cg19234509	0.000846029749751604	BCAS2;BCAS2
cg25373063	0.000846029749751604	MRPS21;MRPS21
cg21579828	0.000846029749751604	ACVR2A
cg01911237	0.000846512057171026	ST3GAL1;ST3GAL1
cg15005172	0.00084970021824511	ASH1L
cg24441627	0.0008552079	BRI3BP
cg22245494	0.0008552079	SYNM;SYNM
cg21130063	0.000855834380447502	CEP63;ANAPC13;CEP63;ANAPC13;CEP63;CEP63;ANAPC13;CEP63
cg23422060	0.0008558344	RSPH1
cg05377161	0.0008578646
cg01649317	0.0008578646	JPH3
cg04699474	0.0008578646	PIN1
cg00598143	0.000857864606723279	LOC100129716;ARRDC3
cg06987936	0.000857864606723279	CD109;CD109;CD109
cg14377169	0.00086059477430984	ST7L;ST7L;CAPZA1;ST7L;ST7L;CAPZA1
cg05060711	0.00086059477430984	EFR3B
cg02941781	0.00086059477430984	C2orf88;C2orf88;C2orf88;C2orf88
cg12619398	0.00086059477430984	DDHD2;DDHD2;DDHD2
cg13754922	0.00086059477430984	NDUFA8;MORN5
cg03664386	0.00086059477430984	HSPA5;HSPA5
cg24034412	0.0008605948	RPL18;SPHK2
cg04158115	0.000861175992631249	LSM10
cg01711073	0.000861301547769781	MEAF6
cg20259256	0.000863315980364368	TRPC1;TRPC1
cg03864342	0.000863316
cg18237510	0.000864641330010785	DENND4B
cg12668155	0.0008648123	DKK3;DKK3;DKK3
cg23979451	0.000865732486781499	CDC42;CDC42;CDC42
cg16010723	0.000865732486781499	RPAP2;GLMN
cg12434526	0.000865732486781499	HINT1;HINT1;HINT1;HINT1
cg21352342	0.000865732486781499	DBN1;DBN1
cg11697812	0.000868053681271552	UBE2K;UBE2K;UBE2K
cg01905111	0.000868826378419778	C5orf28
cg25837738	0.000873116168642418	PDIA4
cg18423962	0.000875601	C11orf57;C11orf57;PIH1D2;C11orf57;C11orf57;C11orf57;PIH1D2
cg22881677	0.000875601	PPM1H
cg00119011	0.000875601	GTF2F2
cg09160336	0.000875601	PRODH2
cg15958277	0.000875601035191267	CTPS1;CTPS1;CTPS1
cg20157398	0.000875601035191267	PQLC3
cg02983613	0.000875601035191267	NUP35
cg08758080	0.000875601035191267	MOBKL3;MOBKL3;MOBKL3
cg19389356	0.000875601035191267	HYAL1
cg25817788	0.000875601035191267
cg08969395	0.000875601035191267	RPP21
cg13269128	0.000875601035191267	PDE7A
cg16830075	0.000875601035191267	DENND3
cg12945769	0.0008767885	MIR548H4;SPESP1;NOX5
cg05608508	0.0008767885	NTAN1
cg07752528	0.000876788503145826	POLR1B;POLR1B;POLR1B;POLR1B;POLR1B;POLR1B;POLR1B;POLR1B;POLR1B;POLR1B;POLR1B;POLR1B;POLR1B
cg22440793	0.000877478780148056	PCGF1
cg03966449	0.0008774788
cg16638092	0.0008774788	RPTOR;RPTOR
cg05627078	0.000877787944355235
cg17325716	0.000877787944355235	TTC32;TTC32
cg19546491	0.000877787944355235	TMEM80;TMEM80;TMEM80;TMEM80;DEAF1;DEAF1;DEAF1;DEAF1
cg09228562	0.000880187216879009	DHX9;DHX9
cg09396181	0.000881497467513692	WNT7A
cg15668500	0.000881497467513692	ARHGAP19
cg05240948	0.0008823549	CBFA2T3;CBFA2T3
cg18637574	0.000884699332195052	MIR933;ATF2;ATF2;ATF2;ATF2;ATF2;ATF2;ATF2;ATF2;ATF2;ATF2;ATF2;ATF2;ATF2
cg17024526	0.000885282074645568	SELK
cg24157984	0.0008852821	LRP5L;LRP5L
cg19354851	0.000888987397304199	GCLM
cg22209370	0.000888987397304199	LOC440700;ALDH9A1
cg04677405	0.000892776964006669	HGFAC
cg13511842	0.0008941411	GABARAPL1
cg26674160	0.0008971801	S100B
cg17048356	0.0008972331	ATP5A1;ATP5A1
cg16607615	0.0008972331	ZNF653
cg10985993	0.000899532377812105	TTC21B;TTC21B
cg24229819	0.0008996018	DUSP3
cg00528600	0.000900310282444492	DIMT1L
cg19303506	0.000900310282444492	HOMER1;HOMER1;HOMER1
cg21519867	0.000900310282444492	SLU7;SLU7
cg02623071	0.0009003103	LINC00333
cg16253142	0.0009003103	FAM38A
cg16094954	0.0009012171	BCL3
cg03323946	0.000901954636441753	TCF7L2;TCF7L2;TCF7L2;TCF7L2;TCF7L2;TCF7L2;TCF7L2;TCF7L2;TCF7L2;TCF7L2;TCF7L2;TCF7L2;TCF7L2
cg23461567	0.000902962416775745	FIGNL1;FIGNL1;FIGNL1;FIGNL1;FIGNL1;FIGNL1;FIGNL1
cg03743753	0.0009037416	MTHFSD;MTHFSD;MTHFSD;MTHFSD;MTHFSD;MTHFSD;MTHFSD
cg25802430	0.000903741603543347	ANAPC1
cg25460935	0.0009041293	CNDP2
cg14728310	0.0009041293	ZNF846;ZNF846
cg00567132	0.0009041293	CENPM;CENPM;CENPM
cg20074569	0.0009041293	SEPT3;SEPT3
cg25618513	0.000904129307325884	FBXW7
cg18240331	0.000904129307325884	TFAP2A
cg19558236	0.000904129307325884	GPSM3;NOTCH4
cg17236930	0.000904129307325884	KBTBD2;KBTBD2
cg27409770	0.000904129307325884	URGCP;UBE2D4;URGCP
cg21361702	0.000904129307325884	REPIN1;REPIN1;REPIN1
cg26965669	0.000904129307325884	DOCK1
cg23348161	0.00090429240987079	NDUFA10
cg03235978	0.00090429240987079	KIAA2026
cg17181325	0.0009043769	TLCD2
cg00300090	0.000904376938522243	SETMAR;SETMAR
cg03149093	0.0009104769	ZNF700;ZNF700
cg26302094	0.00091047691700685	KHDC1
cg22365063	0.000914114964199436	C1orf124;EXOC8;C1orf124
cg05900931	0.000914115	RHOV
cg12791243	0.000915880272618132	BMP2K;BMP2K
cg09770621	0.000915880272618132	JMY;JMY
cg00399510	0.000915880272618132	COMMD10
cg17133750	0.000915880272618132
cg10749409	0.0009196726
cg14051666	0.000919672636811661
cg27357361	0.000919672636811661	TMSB10
cg05173382	0.0009222937	WIBG;WIBG
cg21915639	0.000922324376894336	LRRC41;UQCRH
cg08865097	0.000922324376894336	MCM9;MCM9
cg13962466	0.0009223244	ENTPD6;ENTPD6
cg07786256	0.00092460609671458
cg08709073	0.00092460609671458	RGS7BP
cg18222678	0.00092460609671458	DEF6
cg20165111	0.0009246061	AQP11
cg13741740	0.000928590713081875	TIFA
cg20109393	0.000929358591538078	TWISTNB
cg09493401	0.000930058294865943	CCDC28A
cg24011198	0.0009304236	GOLGA5;GOLGA5
cg02283811	0.000930482166839828	LOC143666;PHRF1
cg15552529	0.0009304822	CCDC102B;TMX3
cg11888359	0.0009304822	UHRF1;UHRF1
cg15997374	0.0009341161	ATG2A
cg03012876	0.000934251480967415	PRKRA;PRKRA;PRKRA;MIR548N;PRKRA;DFNB59
cg09337230	0.000934251480967415	VPS8;VPS8
cg16259886	0.000934957762700836	DPY30
cg07883956	0.0009394328	PDE8A;PDE8A
cg16122796	0.00093964085334066	COL16A1
cg10999566	0.00093964085334066	C3orf31
cg06245962	0.0009396409	C13orf27
cg02632015	0.0009396409	ALDH3A2;ALDH3A2
cg17648073	0.0009396409	C20orf7;C20orf7;C20orf7;ESF1
cg07602671	0.000940645890385371	GRHL1
cg06321998	0.000941254958091633
cg10018105	0.0009442138	METTL9;METTL9
cg14373499	0.000949872541195811	ACTR3
cg16678032	0.000950321590626543	EXOC3;C5orf55
cg25116370	0.0009523094	TTLL5;C14orf1
cg24776413	0.0009523094	CYP1A1
cg06435260	0.0009523094
cg24040576	0.00095230941313529	SMYD3
cg07655693	0.00095230941313529	PTEN;KILLIN
cg25631714	0.000955431632980366	LOC550112;UBA6
cg06887167	0.000956763	CIT
cg19687443	0.000956931433964803	MUTYH;MUTYH;MUTYH;MUTYH;MUTYH;MUTYH;MUTYH;MUTYH;TOE1;TOE1;MUTYH;MUTYH;MUTYH;MUTYH;MUTYH;MUTYH
cg07599136	0.000957668238613402	AHRR
cg10903596	0.0009584847	SNUPN;SNUPN;SNUPN;SNUPN
cg13383591	0.000958692866613034
cg01288322	0.0009586929	SEC11A
cg25621037	0.0009586929	PES1
cg08189910	0.0009587511	HIP1R
cg14975064	0.000964083	RBM14
cg08228208	0.000964083	SLC38A1;SLC38A1;SLC38A1;SLC38A1;SLC38A1;SLC38A1;SLC38A1;SLC38A1;SLC38A1
cg06312003	0.0009659042	IFT20;TNFAIP1;TNFAIP1
cg26593432	0.0009659042	SNRPD2;QPCTL;QPCTL;SNRPD2
cg21296749	0.000973026750431489	PTCHD2
cg00583332	0.000973026750431489	EIF4G3
cg14526892	0.000973026750431489	PDCD6IP;PDCD6IP;PDCD6IP
cg11336285	0.000973026750431489	SNX24
cg14849526	0.0009730268	WDR25;WDR25;WARS;WARS;WARS;WARS
cg09722864	0.0009730268
cg22850234	0.0009730268
cg09225876	0.0009743401	LRRC57;HAUS2;HAUS2
cg23478285	0.000974340149857293	ADI1;ADI1
cg08455454	0.000974340149857293	KIF11
cg11154798	0.000974639354281273	RAI14;RAI14;RAI14;RAI14;RAI14
cg15460239	0.000975789705982175	OSTC;OSTC;OSTC
cg13898527	0.0009758371	ANKRD42;ANKRD42;ANKRD42;ANKRD42;ANKRD42;ANKRD42;ANKRD42;ANKRD42;ANKRD42;ANKRD42;ANKRD42;ANKRD42;ANKRD42
cg06568330	0.0009758371	MRPS35;MRPS35
cg17037963	0.0009758371
cg21848549	0.0009758371	C14orf104;C14orf104
cg15036663	0.0009758371
cg13759544	0.0009758371	TBX6
cg01701543	0.0009758371
cg07059148	0.0009758371	C17orf96
cg22251298	0.0009758371	DBF4B;DBF4B
cg17468987	0.0009758371	HOXB7
cg17464350	0.0009758371
cg08101139	0.0009758371	ZNF493;ZNF493;ZNF493;ZNF493;ZNF493;ZNF493
cg10687823	0.0009758371	HAUS5
cg00417421	0.0009758371	TSHZ2;TSHZ2
cg18397023	0.000975837100598942	KPNA6
cg26698115	0.000975837100598942	WDR78;WDR78;MIER1;MIER1;MIER1;MIER1;MIER1;MIER1;MIER1;MIER1;MIER1
cg09822051	0.000975837100598942	VPS45
cg20296001	0.000975837100598942	TTC14;TTC14
cg11031527	0.000975837100598942	FGFRL1;FGFRL1;FGFRL1
cg09998692	0.000975837100598942	LIN54
cg14145175	0.000975837100598942	ACAT2;LOC100129518;ACAT2
cg18892473	0.000975837100598942	FUT10
cg03211233	0.000975837100598942	SIRT1;SIRT1
cg16331890	0.0009776199	C11orf54;TAF1D;TAF1D
cg18130800	0.000979516434789836	PMF1
cg27446566	0.0009820736879462	EIF5B;TXNDC9
cg10819756	0.000982293949093086	GPSM3;NOTCH4
cg13243185	0.0009834814	STX1B;STX1B
cg22636799	0.000987149820581908	PREPL;PREPL;C2orf34;PREPL;PREPL;PREPL
cg24738655	0.000987622590044738	ING5
cg15151911	0.000987925656930578	EIF1B;EIF1B
cg25014222	0.0009879257	C11orf20;ESRRA
cg06380923	0.0009879257	E4F1
cg08582634	0.0009879257	TAF1C;TAF1C
cg12938531	0.0009879257	CEP112;CEP112
cg16628201	0.0009879257	EXOC7;EXOC7;EXOC7;EXOC7;EXOC7;EXOC7
cg22140136	0.0009885395	TYK2
cg04789231	0.0009900513	OTUB1;OTUB1;OTUB1
cg05403508	0.00099005133568114	MKNK1;MKNK1;MKNK1;MKNK1;MKNK1;MKNK1;MKNK1;MKNK1
cg25773620	0.00099005133568114	PLCD1
cg23855505	0.0009901502	CHST11
cg04224864	0.000990150218062844	TOR1AIP1
cg13408549	0.000990150218062844	ATF3;ATF3;ATF3;ATF3;ATF3
cg14887886	0.000990614	LRP5L;LRP5L
cg11441553	0.0009907643	NXPH4
cg08247289	0.0009915464	ATP11A;ATP11A
cg03932398	0.0009915464	RAD21L1
cg12953257	0.0009915464	LOC388789
cg21151769	0.0009915464	ASXL1;ASXL1;ASXL1;ASXL1
cg23003500	0.000991546444540782	VIPR1
cg27607338	0.000991546444540782	CDGAP
cg13581847	0.000991546444540782	ELOVL7;ELOVL7
cg06589161	0.000991727431222311
cg05002512	0.000992386957791935	FAF1
cg19833011	0.000992386957791935	PPM1J
cg01402409	0.000992386957791935	FRAS1;FRAS1
cg22301664	0.000992386957791935	C6orf221
cg25536072	0.000992386957791935	RBAK-RBAKDN;RBAK;RBAK
cg03930477	0.000992387	UNC13D
cg00390120	0.000993436505956745	NCRNA00171
cg20420791	0.0009943716	ARL4D;ARL4D
cg10346535	0.000994371621295602	INTS12;INTS12;GSTCD;INTS12;INTS12
cg14489176	0.000994371621295602	RAB33B
cg13871588	0.000994371621295602	MEA1;KLHDC3
cg11520554	0.0009987005	C15orf37;ST20;ST20
cg21915935	0.000998991813281423	POGZ;POGZ;POGZ
cg02368356	0.000999885637843057	TRIO
cg11609545	0.001000122	BAZ2A
cg03488284	0.001000122	NDUFAB1
cg03431137	0.001000122	TMEM188
cg24729481	0.00100012217556766	ELOVL1;ELOVL1
cg21011691	0.00100012217556766	UTP3
cg18185176	0.00100012217556766	FAM133B;FAM133B;FAM133B;FAM133DP;FAM133B
cg00973426	0.00100012217556766	PTPRN2;PTPRN2;PTPRN2;PTPRN2
cg13521643	0.00100012217556766	GNG10;DNAJC25-GNG10
cg14677014	0.00100012217556766	MEIG1;MEIG1
cg16557308	0.00100086965880006	OSBPL9;OSBPL9;OSBPL9;OSBPL9
cg08092446	0.00100116	ZNF446
cg24893618	0.00100116034723409	CYP4A22;CYP4A22
cg08084692	0.00100126690744998	FUCA2
cg15007132	0.001002225	ATP5G2;ATP5G2;ATP5G2;ATP5G2
cg09325679	0.001002225	SLC27A1
cg07632694	0.001002225	PSMG1;PSMG1;PSMG1;PSMG1
cg11880998	0.00100222538297643	CCNH;CCNH;CCNH
cg17702076	0.00100318161311636	TSGA13;COPG2
cg17401658	0.00100318161311636	TRIM24;TRIM24
cg21826815	0.001003182	HRK;HRK
cg07322678	0.001003182	SLC25A30
cg01446963	0.001003239	MRPL28
cg17056209	0.001003239	ZFP161;ZFP161;ZFP161
cg24109202	0.00100323924826588	SLC25A40;DBF4;DBF4
cg11200965	0.001004024	ACCS;ACCS
cg18327994	0.00100402415007705
cg10830758	0.00100402415007705	C10orf4
cg20727345	0.00100523558087039
cg05711042	0.00100523558087039	FAT2
cg07931364	0.00100523558087039	PAQR8
cg12100941	0.00100523558087039	DDX31;DDX31;GTF3C4
cg12226111	0.001005236	HIP1R;HIP1R
cg20688757	0.001005448	CEP164
cg24553076	0.001005448	C17orf42
cg26203055	0.001005448	ABHD3;ABHD3
cg16849024	0.001005448	B3GNT8
cg23564746	0.001005448	CRLS1;CRLS1
cg14234805	0.001005448	RALGAPB
cg08524871	0.001005448	SDF2L1
cg10390174	0.0010054481695499	CRABP2
cg13615171	0.0010054481695499	RAB10;RAB10
cg00104131	0.0010054481695499	FAIM;FAIM;FAIM;FAIM
cg19118212	0.0010054481695499	FOXD1
cg17731992	0.0010054481695499	HLA-B
cg01324438	0.0010054481695499	LACE1
cg05313743	0.0010054481695499	ZKSCAN1
cg05635452	0.0010054481695499
cg05301181	0.0010054481695499	CUL2
cg00821098	0.0010054481695499	ENTPD7
cg06324983	0.00100604694189895	C1orf183;C1orf183
cg01678415	0.001006663	SEC14L5
cg10681256	0.00100911075552399	KIF9;KIF9;KIF9;KLHL18
cg24836830	0.001009877	TMEM106C;TMEM106C;TMEM106C;TMEM106C
cg04546471	0.001009877	RPL41;RPL41
cg24708831	0.001009877	CCDC85C;CCDC85C
cg08159995	0.001009877	UBE2S;UBE2S
cg00259882	0.001013429	FADD
cg16975985	0.001016413	TUBA1B
cg12108956	0.001017225	CEP250
cg21309114	0.001019515	KIAA0391;KIAA0391;PPP2R3C;PPP2R3C;PPP2R3C;PPP2R3C;KIAA0391;KIAA0391;KIAA0391;KIAA0391;KIAA0391;KIAA0391;PPP2R3C;PPP2R3C;PPP2R3C
cg06276708	0.001019515	AP3B2
cg02438591	0.001019515	TRAF7;SNORD60
cg07731875	0.001019515	SYS1;SYS1;SYS1-DBNDD2;SYS1
cg00668525	0.00101951511964916	CDC7;CDC7;CDC7
cg27447557	0.00101951511964916	UCK2
cg23536015	0.00101951511964916	SNRPG
cg16743070	0.00101951511964916	MYST3;MYST3;MYST3
cg04699566	0.001021231	MIR136;RTL1
cg05005586	0.001022881	MYO18A;MYO18A
cg08008199	0.001023104	ZNF460
cg23814144	0.00102761182913126
cg24868167	0.00102856837661105	C6orf1;C6orf1;C6orf1
cg21134252	0.00103328084630818	EPB41L2;EPB41L2;EPB41L2
cg15991862	0.001033281	GPN3;GPN3;C12orf24;GPN3;GPN3;C12orf24
cg20930532	0.001034464	GGNBP2
cg01691333	0.00103535376631993	CREM;CREM;CREM;CREM;CREM;CREM;CREM;CREM;CREM;CREM;CREM;CREM;CREM
cg24318263	0.001038769	SMCR7;SMCR7;SMCR7
cg15203597	0.00104016	SMEK1
cg09710605	0.00104016332865822	TAF8
cg24938064	0.00104271165593737	GLB1;TMPPE;TMPPE;GLB1;GLB1
cg14726958	0.00104271165593737	CREM;CREM;CREM;CREM;CREM;CREM;CREM;CREM;CREM;CREM;CREM;CREM;CREM
cg05714094	0.001042712	RNF214;PCSK7;RNF214
cg02568274	0.001042712	HOXC9
cg09000165	0.001042712	C20orf194
cg06670911	0.001042712	CTSA;CTSA;CTSA;NEURL2;CTSA;CTSA;CTSA
cg13198192	0.001043471	KIF7
cg04496246	0.001043922	BIK
cg27050229	0.00104628653117145
cg12041056	0.001046287	MIAT
cg07398614	0.00104671558608064
cg16431543	0.001046716	RIMBP2
cg18369979	0.00104812151422863	SLC4A1AP;SLC4A1AP;SUPT7L
cg24673768	0.00104865725004641	SUCLG2
cg07568665	0.00104924664042224	CCDC76;SASS6
cg04836792	0.00104924664042224	ABI2
cg23034265	0.00104924664042224
cg25296236	0.001049247	AKAP1
cg13898518	0.001049247	PHLPP1
cg02930037	0.001049247	RPN2;C20orf132;RPN2;C20orf132;C20orf132
cg24458474	0.00104951559109273	GRID1
cg16056611	0.001050398	PLEKHH1
cg25307691	0.00105222130024511	NRN1
cg00084888	0.00105222130024511	TMEM254;TMEM254;TMEM254;TMEM254;TMEM254;TMEM254;TMEM254;TMEM254;TMEM254;TMEM254;TMEM254;TMEM254;TMEM254;TMEM254-AS1;TMEM254-AS1;TMEM254-AS1;TMEM254-AS1;TMEM254-AS1
cg12014623	0.00105420159075514	SEC22C;SEC22C;SEC22C;SEC22C
cg19517458	0.00105420159075514
cg08884368	0.001054202	NME2;NME2;NME1-NME2;NME2;NME2;NME2
cg26269703	0.00105641471058843
cg20709868	0.001056415	DNASE2;DNASE2
cg08453281	0.00105700631710751	TMEM115
cg02079931	0.00105729195094249	C1orf163
cg02895381	0.00105843665130814	CCDC28B
cg17282982	0.00105869889262839	RSBN1;RSBN1
cg09064754	0.00105869889262839	SLC41A1
cg01241218	0.00105869889262839
cg13437005	0.00105869889262839	CSPP1;CSPP1
cg26803670	0.001058699	ABCB9;ABCB9;ABCB9
cg00676969	0.001058699	ENTPD5;C14orf45
cg05615147	0.001058699	BTBD1;BTBD1;BTBD1;BTBD1
cg05867645	0.00105926892117067	LMAN2;LMAN2
cg12485082	0.001059269	RNF10;RNF10
cg27041875	0.001059269	SYCE2
cg01600545	0.001059269	RBM9;RBM9
cg00606472	0.00106236703645424	POLR2D
cg06331271	0.001063089	TTC17
cg16189024	0.00106326904783632	NFKBIZ;NFKBIZ
cg01856141	0.00106734915572506	NEK4;NEK4
cg07939106	0.00106734915572506	CCT6P1;LOC441242;LOC441242
cg14265254	0.001067948	PEMT
cg07367434	0.00106794818242852	COL9A2
cg19282745	0.00106794818242852	STK39
cg26361754	0.00106842233932119
cg16040504	0.00106857657903655	HPCAL4
cg15326320	0.00106857657903655	DLX2
cg16003274	0.00106857657903655	APBB3;APBB3;APBB3;SLC35A4;APBB3
cg11336643	0.001068701	CCDC92
cg16031872	0.00106942215017135	ATR;ATR
cg15920310	0.001070444
cg05542800	0.00107044427122368	SKIV2L;SKIV2L;RDBP
cg00792938	0.00107172004327633	DHDDS;DHDDS
cg27610764	0.001072558	VKORC1;VKORC1;VKORC1;VKORC1
cg03485710	0.001075487	C16orf53
cg27159585	0.001075487	CTDP1;CTDP1;CTDP1;CTDP1
cg01688355	0.001076729	FAR1
cg01459777	0.001076729	MTCH2
cg10477989	0.001076729	C11orf24
cg08374291	0.001076729	C11orf65
cg21705221	0.001076729	ANO6;ANO6;PLEKHA9;ANO6;PLEKHA9
cg05159290	0.001076729	RIMBP2
cg18913687	0.001076729	RPL21;RPL21P28
cg10185667	0.001076729	PRKAR1A;PRKAR1A;PRKAR1A
cg02895390	0.001076729
cg13171718	0.00107672906803926	MST1P2
cg19623875	0.00107672906803926	TRIM62;TRIM62
cg07247970	0.00107672906803926	PRPF3
cg14958951	0.00107672906803926	NFE2L2;NFE2L2;NFE2L2
cg25491088	0.00107672906803926	NDUFC1
cg02394226	0.00107672906803926
cg13751213	0.00107672906803926	EZH2;EZH2
cg07514372	0.00107672906803926
cg03795316	0.00107672906803926	DHTKD1;DHTKD1
cg12416067	0.00107672906803926	DNA2
cg06110780	0.00107672906803926	PDCD11;PDCD11;USMG5;USMG5;USMG5
cg16139239	0.00107891687362948	SPAST;SPAST
cg11251232	0.0010808990313176	DR1
cg14903832	0.0010808990313176	COQ10B
cg22228488	0.00108161	RECQL;RECQL;RECQL;RECQL;GOLT1B
cg05246507	0.00108161	NDRG2;NDRG2;NDRG2;NDRG2;NDRG2;NDRG2;NDRG2;NDRG2
cg12435359	0.00108161	BTBD1;BTBD1
cg08651631	0.00108161	WDR81;C17orf91;WDR81;C17orf91;C17orf91;C17orf91
cg27299712	0.00108161022550694	PLEKHG5;PLEKHG5;PLEKHG5;PLEKHG5;PLEKHG5
cg23962560	0.00108161022550694	CITED4
cg17076539	0.00108161022550694
cg02127198	0.00108161022550694	ARL13B;ARL13B
cg12044060	0.00108161022550694
cg04803128	0.00108161022550694	GNB2
cg21815781	0.001084944	PLEKHH1
cg26408861	0.00108523721466015	LHX4
cg16028793	0.00108909888005955	LPGAT1
cg00696211	0.00108909888005955
cg17873919	0.00108909888005955	DDX46
cg27030336	0.00108909888005955	BLVRA
cg07591089	0.00108909888005955	ADCK2
cg13441683	0.00108909888005955	EXOSC3;EXOSC3
cg21733363	0.001089099	SNORD27;SLC3A2;SLC3A2;SNORD28;SNORD25;SLC3A2;SLC3A2;SNORD26;SLC3A2;SNHG1
cg11174851	0.001089099	FGF3
cg12287153	0.001089099	PRCP;PRCP
cg01147465	0.001089099	C14orf28
cg23055839	0.001089099	SRP14;SRP14
cg25800118	0.001089099	RAB8B
cg17986651	0.001089099	RABEP1;RABEP1;RABEP1;RABEP1
cg02071398	0.001089099	ITSN1;CRYZL1;ITSN1
cg17388638	0.001089099	MTMR3;MTMR3;MTMR3
cg04941127	0.001089784	ST5
cg08621778	0.00109117676503859	ARL8A
cg26794364	0.00109117676503859	MTMR14;MTMR14;MTMR14;MTMR14;MTMR14;MTMR14
cg24415922	0.00109117676503859	GAK
cg04014595	0.00109117676503859	BRD9;BRD9;BRD9
cg05750910	0.00109117676503859	PECI;PECI;PECI;PECI
cg00554570	0.001091177	RPTOR;RPTOR
cg07873812	0.001091177	ZNF419;ZNF419;ZNF419;ZNF419;ZNF419;ZNF419;ZNF419
cg20601329	0.00109149703844464	SCFD2
cg10060875	0.001093988	ZNF200;ZNF200;ZNF200;ZNF200;ZNF200;ZNF200
cg09061590	0.001093988	SMTN;SMTN;SMTN;SMTN;SMTN
cg18501264	0.001095177	RHPN2
cg25436849	0.001096261	ZNF420
cg15914358	0.00109808761443428	TCTN3;TCTN3;TCTN3;TCTN3
cg20004175	0.001098088	SGPP1
cg05985134	0.001098088	C18orf21
cg20773694	0.00109855877437831	GATAD2B;GATAD2B
cg17882959	0.00109855877437831	DCAF8;DCAF8;DCAF8;DCAF8;DCAF8
cg14466539	0.00109855877437831	KIF14
cg15235373	0.00109855877437831	PHTF2;PHTF2;PHTF2;PHTF2;TMEM60
cg02861363	0.00109855877437831	SLC25A51;SLC25A51;SLC25A51
cg13531989	0.001098559	ZNF766
cg11469529	0.001098559
cg12025549	0.001104374	HAUS5
cg14207967	0.00110450067015044	ZNF620;ZNF620;ZNF620
cg09098668	0.00110450067015044	DAGLB;DAGLB;DAGLB;DAGLB
cg18289048	0.00110580845095908	LBR;LBR;LBR
cg23379751	0.001105872	GPR133;GPR133
cg21193440	0.001109287	PTBP1;PTBP1;PTBP1;PTBP1
cg14084144	0.00110928724524209	TIGD1;TIGD1;EIF4E2;EIF4E2;EIF4E2;EIF4E2;MIR5001
cg01475855	0.00110928724524209	COQ4;COQ4;TRUB2
cg12402038	0.00110928724524209	PRKG1;PRKG1;CSTF2T
cg20961037	0.001111092
cg23839631	0.001111792	NEK5
cg25709972	0.001112553	MED29;PAF1
cg07106991	0.00111255331057682	FAM95A
cg15056119	0.00111255331057682	CBLL1;CBLL1
cg03180457	0.00111255331057682	ZNF33B
cg05043853	0.001112567
cg26712763	0.001112567	DHRS7B
cg25677314	0.001112567	MAP2K3
cg12564291	0.001112567	LIG3;LIG3
cg27048624	0.001114951	MIR762HG;MIR762HG;MIR762HG;MIR4519;BCL7C
cg24830524	0.00111495146700933	COL6A3;COL6A3;COL6A3
cg23128025	0.001117769	WDFY2
cg23194354	0.00111776943419439	SDK1
cg12691382	0.001118133	DEPDC7;DEPDC7;DEPDC7
cg09173617	0.001118133	PTPRJ;PTPRJ
cg15038810	0.001118133
cg01773059	0.001118133	ESR2;ESR2;ESR2
cg26012578	0.00111813345793477	CLASP1;CLASP1;CLASP1
cg05257086	0.00111813345793477
cg03700461	0.0011184900914506	TUBGCP2
cg16794708	0.00112016671039035	DHX9;DHX9
cg06671928	0.00112016671039035	SLC9A9
cg04166070	0.001120167	AK7
cg15454818	0.00112022703211455	HSPB1
cg07277818	0.00112075290492969	REEP2
cg18005222	0.0011210461713692	SLC38A9;SLC38A9
cg18118621	0.001123656	PPP1R14B
cg15664909	0.001123934	GLOD4;RNMTL1
cg09986736	0.001125497	AMPD3;AMPD3
cg00431235	0.001125497	PANX1
cg06647562	0.00112647858805776	GFI1;GFI1;GFI1
cg14416726	0.00112647858805776	C6orf211;RMND1;RMND1
cg16006396	0.001126479	CDH3;CDH3
cg24459529	0.00112652374329994	NUP35;NUP35
cg25710351	0.00112652374329994	PDS5A;PDS5A;PDS5A
cg09280946	0.001126524	CTSC;CTSC;CTSC
cg13042536	0.001126524	BRMS1L;BRMS1L
cg10420398	0.001126524	TRAPPC6B;TRAPPC6B;TRAPPC6B;TRAPPC6B
cg09790502	0.001126756	GJB2;GJB2
cg01563558	0.001126756	CCDC123
cg09283635	0.00112675641002395	ZNF800;ZNF800
cg21128670	0.00112719466947674	ZBTB41;CRB1
cg15562706	0.00112780296932705	ABCD3;ABCD3
cg12558855	0.00112780296932705	FDFT1;FDFT1;FDFT1
cg06561044	0.001127803	PSMB10
cg18208654	0.001127803	VAT1
cg11369172	0.00112917566135688	CHCHD3
cg10046127	0.00112921	MUDENG;MUDENG;MUDENG;EXOC5
cg04415008	0.00113550217882683
cg23187735	0.00113619450955639	OVGP1
cg17465886	0.00113825686022724	SOAT1
cg24713499	0.001138969	KIAA1012;KIAA1012
cg12631603	0.0011399058336199	CHST10
cg01445395	0.0011399058336199
cg24181311	0.001139906	SPINT1;SPINT1;SPINT1
cg06915472	0.001141756	LOC729082
cg07700369	0.001143481	CREB3L1;CREB3L1
cg17966709	0.001143481	ZDHHC5
cg11319939	0.001143481	RAB30-AS1;RAB30;RAB30;RAB30;RAB30
cg25951811	0.001143481	AK7
cg26756782	0.001143481	SPIRE2
cg17644569	0.001143481
cg22694480	0.00114530601357679	VIPR1
cg11953916	0.001145533	ZNF18
cg11832887	0.00114553301149223	RPL31;RPL31;RPL31
cg02370978	0.00114603999845302	PTCD3;POLR1A;POLR1A
cg05193570	0.00114603999845302	TRIP13;TRIP13;BRD9;TRIP13;TRIP13;BRD9;BRD9
cg13931916	0.001146683	TLE3;TLE3;TLE3;TLE3;TLE3;TLE3;TLE3
cg22466830	0.001146683	RALBP1
cg27331345	0.00114668329106263	CAP1;CAP1;CAP1;CAP1
cg01343049	0.00114862104394963	XYLB;XYLB
cg09645516	0.001149713	NAGPA
cg00196167	0.00114971330009891	C7orf55;C7orf55
cg06966320	0.00114971340505827	GTF2H2C;GTF2H2D;GTF2H2D;GTF2H2C
cg00999865	0.001150662
cg21564660	0.001152001	BCDIN3D
cg10663781	0.001152001	ALKBH2;ALKBH2;ALKBH2;ALKBH2;ALKBH2;ALKBH2;ALKBH2;ALKBH2
cg05536998	0.001152001
cg22079684	0.001152001	ZNF416;ZNF416
cg19084174	0.00115200127124629	ASXL2
cg24649475	0.00115200127124629	TMCC1;TMCC1-AS1
cg11079866	0.00115200127124629	PARM1
cg20806502	0.00115200127124629	PRMT10
cg27312727	0.00115200127124629	AP3B1
cg09681877	0.00115200127124629
cg01554060	0.00115200127124629	TMED7-TICAM2;TICAM2;TICAM2;TMED7-TICAM2
cg19366652	0.00115200127124629	RREB1;RREB1;RREB1;RREB1;RREB1
cg11759283	0.00115200127124629
cg12957092	0.00115200127124629	PDP1;PDP1;PDP1;MIR378D2;PDP1
cg11141013	0.001152217	ZNF688;ZNF688;ZNF688
cg03307749	0.001152217	SCAMP4
cg21410961	0.00115307854127337	DPH2;DPH2
cg13607511	0.001153079	EI24;EI24
cg04635671	0.001153079	SCN1B;SCN1B
cg13420792	0.001153079
cg07738077	0.001153079	ZNF28
cg17649836	0.001153632	TMBIM6;TMBIM6
cg23501467	0.001154853	ZNF93;ZNF93
cg27173046	0.001154914	TUBA1C;TUBA1C;TUBA1C;TUBA1C;TUBA1C
cg10755730	0.001156551	NMT1;DCAKD;DCAKD
cg21124756	0.00115840169065785	ATAD3A;ATAD3A;ATAD3A;ATAD3A;ATAD3A
cg08890084	0.00115840169065785	FAF1;FAF1
cg13093249	0.00115840169065785
cg20166438	0.00115840169065785	GNAI3
cg04357203	0.00115840169065785	ACP6;ACP6
cg10238396	0.00115840169065785	UGP2;UGP2
cg11109266	0.00115840169065785	RETSAT;ELMOD3;ELMOD3;RETSAT;ELMOD3;ELMOD3
cg16098923	0.00115840169065785	EIF2AK3
cg26331595	0.00115840169065785	GORASP1;TTC21A;TTC21A;TTC21A;TTC21A
cg04740258	0.00115840169065785
cg13040009	0.00115840169065785	LSG1
cg16177076	0.00115840169065785	NFKB1;NFKB1
cg12253454	0.00115840169065785	SLC29A1;SLC29A1;SLC29A1;SLC29A1;SLC29A1
cg02442745	0.00115840169065785	TMEM14A;TMEM14A
cg09184502	0.00115840169065785	AIM1
cg17223134	0.00115840169065785	C7orf60
cg26838315	0.00115840169065785
cg23705078	0.001158402
cg00224563	0.001158402	PCCA;PCCA
cg22115808	0.001158402	NUDT16L1
cg11198358	0.001158402
cg00750166	0.001158402	C17orf80;FAM104A;FAM104A;C17orf80;C17orf80
cg14054120	0.001158402	ATP5SL;ATP5SL;ATP5SL;ATP5SL;ATP5SL;ATP5SL;ATP5SL
cg17954603	0.00115842886602885	MLF1IP
cg26101466	0.001158747	WDR89;WDR89
cg26328483	0.0011587470829078	NTRK1;INSRR
cg21832951	0.0011587470829078	AFF1;AFF1
cg13717880	0.001161927	KIAA1704;NUFIP1;NUFIP1
cg20255817	0.00116216351665599	LOC728661;CDK11B;CDK11B;CDK11B;CDK11B;CDK11B;CDK11B
cg25307881	0.00116216351665599	MUL1
cg01522456	0.00116216351665599	TSPAN2
cg00396407	0.00116216351665599	ACBD3
cg01166564	0.00116216351665599	C2orf18
cg21752144	0.00116216351665599	SPAST;SPAST
cg06238156	0.00116216351665599	SPOPL
cg02222234	0.00116216351665599	CCNYL1;CCNYL1
cg01233736	0.00116216351665599	ACSL3;ACSL3
cg13072238	0.00116216351665599	GMPPB;GMPPB
cg18683875	0.00116216351665599	RBM6;RBM6
cg17627617	0.00116216351665599	PAQR9
cg11085408	0.00116216351665599	PRKCI
cg01698108	0.00116216351665599	LAMP3;LAMP3
cg20205542	0.00116216351665599	AP2M1;AP2M1
cg13447391	0.00116216351665599	NAT8L
cg11932640	0.00116216351665599	MSX1
cg03509813	0.00116216351665599	NCAPG;DCAF16
cg25524530	0.00116216351665599	RBPJ;RBPJ;RBPJ;RBPJ
cg21815550	0.00116216351665599
cg17658733	0.00116216351665599	PRSS16
cg08866144	0.00116216351665599	MICA
cg10800280	0.00116216351665599	CDKN1A;CDKN1A;CDKN1A;CDKN1A
cg23115158	0.00116216351665599	SH3BGRL2
cg03574882	0.00116216351665599	PRKAG2
cg02302400	0.00116216351665599	SNORD54;RPS20;RPS20;RPS20;RPS20
cg02744793	0.00116216351665599	CUL2
cg01411982	0.001162164	THYN1;THYN1;THYN1;ACAD8;THYN1;THYN1
cg26342670	0.001162164	WIBG;WIBG
cg11369906	0.001162164	WIBG;WIBG
cg10023101	0.001162164	KBTBD6
cg00661205	0.001162164	KIAA0564;KIAA0564
cg20711408	0.001162164	FNDC3A;FNDC3A
cg07948245	0.001162164	ARHGAP5;C14orf128;ARHGAP5
cg13009711	0.001162164	ACTN1;ACTN1;ACTN1
cg11495779	0.001162164	AREL1;FCF1;AREL1
cg14354380	0.001162164	LYSMD2;TMOD2;TMOD2
cg08484839	0.001162164	DPP8;DPP8;DPP8;DPP8
cg26929513	0.001162164	GLCE;MIR548H4
cg01088093	0.001162164	SIN3A
cg15008132	0.001162164	VPS33B;VPS33B;VPS33B;LOC101926911
cg05791870	0.001162164	C16orf35;C16orf35
cg04802657	0.001162164	CCDC101
cg20090464	0.001162164	CCDC102A
cg07921184	0.001162164	ATXN1L;ATXN1L
cg20840825	0.001162164	CYTSB;CYTSB;CYTSB;CYTSB
cg07268270	0.001162164	ZNF271;ZNF397OS;ZNF271;ZNF397OS;ZNF397OS;ZNF397OS
cg16032367	0.001162164	SH3GL1;SH3GL1;SH3GL1
cg23023178	0.001162164	ILVBL
cg14897802	0.001162164	NDUFA13;TSSK6
cg23258065	0.001162164	TBC1D20
cg00890148	0.001162164	GSS
cg25941592	0.001162164	ERGIC3;ERGIC3
cg22511723	0.001162164	NCOA3;NCOA3
cg22977667	0.001162164	XBP1;XBP1
cg09592804	0.001162164	PIK3IP1;PIK3IP1
cg20197358	0.001162396	DCAF5
cg06334988	0.00116343763628527	ANKZF1;ATG9A;ANKZF1;ATG9A
cg17882795	0.00116500627906535	CLIC4
cg24141115	0.00116500627906535	CC2D1B
cg15992940	0.00116570894333916	SNHG4;MATR3
cg02473680	0.001165709	ABCG1;ABCG1;ABCG1;ABCG1;ABCG1;ABCG1
cg20607710	0.001165819	TMBIM6;TMBIM6
cg25029986	0.00116581939988501	NASP;NASP;NASP
cg27493342	0.00116639711339538
cg16080171	0.001169776	CDK2AP1;CDK2AP1;CDK2AP1;CDK2AP1
cg12956091	0.001169776
cg07011115	0.00116977637159732	ANKRD35
cg23112423	0.00116977637159732
cg10073129	0.00116977637159732	COPS5;COPS5
cg21923884	0.001172297	DEGS2
cg05258369	0.001172297	MAPK6
cg16817946	0.001172297	CNTD1;CCDC56
cg15027266	0.00117229716977968
cg13045813	0.00117229716977968	DNAH7;DNAH7
cg21311850	0.00117229716977968	RPE;RPE
cg27548631	0.00117229716977968	RPP14;RPP14
cg15280728	0.00117229716977968	LRGUK
cg18054375	0.00117229716977968	ZCCHC24
cg08181479	0.00117229716977968	LOC219347;LOC219347;C10orf57;LOC219347;LOC219347;LOC219347
cg10778407	0.00117340798436775
cg02988267	0.00117340798436775	ZZZ3
cg09130556	0.00117340798436775	CYP1B1
cg01120514	0.00117340798436775	ZCCHC4;ZCCHC4
cg13524819	0.001173408	RILPL2;RILPL2
cg18842080	0.001174906	DGCR6L
cg01768981	0.00117570468887848	CCNO
cg04571196	0.00117699	UHRF1;UHRF1
cg11338088	0.00117699	KDELR1
cg01939664	0.00117699028624283	ZNF362
cg04155316	0.00117699028624283	C9orf92;C9orf92
cg10923346	0.00117699028624283	PFKFB3
cg10043817	0.00117766069928126	MND1;MND1;MND1
cg07275436	0.001177661	BUD13;BUD13
cg14196028	0.00117796792133473
cg04565649	0.00118117141892967	UTP15;ANKRA2;ANKRA2
cg26674930	0.00118354708608629	ZNF33A;ZNF33A
cg12805764	0.00118402494857715	SNAPIN
cg18733820	0.001186344	PSMD12;PSMD12
cg14539442	0.001189083	KDELC2
cg10447035	0.001189083	B3GAT1;B3GAT1
cg24867180	0.001189083	JMJD7-PLA2G4B;JMJD7;JMJD7-PLA2G4B
cg09332309	0.001189083	CAMTA2;CAMTA2;CAMTA2;CAMTA2
cg19280530	0.001189083	ZNF235
cg13027571	0.00118908300364065	ARPC2;ARPC2
cg04680759	0.00118908300364065	STK36;RNF25
cg22728989	0.00118908300364065
cg07121640	0.00118908300364065	SENP2
cg22729730	0.00118908300364065
cg10941822	0.001190161	FBLN5
cg16697853	0.001190621
cg13356884	0.00119062116408086	RBM15
cg24284274	0.00119062116408086	PI4KB;PI4KB;PI4KB;PI4KB;PI4KB
cg08497199	0.00119062116408086	AASDH
cg13529907	0.00119062116408086	TMED4
cg12513975	0.00119062116408086
cg07229916	0.00119125541329733	CLVS2
cg20667709	0.00119182229929319	AGAP1;AGAP1
cg10283155	0.00119252199224149	NKTR
cg26225406	0.00119252199224149	TSNARE1
cg01631182	0.001193184	ANKRD42;ANKRD42;ANKRD42;ANKRD42;ANKRD42;ANKRD42;ANKRD42;ANKRD42;ANKRD42;ANKRD42;ANKRD42;ANKRD42;ANKRD42
cg24838202	0.0011958409909331	PSMC2
cg26431595	0.001195841	CASC5;CASC5
cg02660564	0.001195841
cg25492363	0.001197691	UBE2L6;UBE2L6
cg03287569	0.001197691	CMKLR1;CMKLR1;CMKLR1
cg24242429	0.001197691	LIG4;LIG4;LIG4
cg24340285	0.001197691	POLR2E
cg25308231	0.001198229	TBCEL;TBCEL
cg06699950	0.001198229	DEPDC4
cg06697516	0.001198229	AHSA1;VIPAS39;VIPAS39;VIPAS39;VIPAS39;VIPAS39
cg10088075	0.001198229	ZNF48;ZNF48
cg08038667	0.001198229	EID2B;EID2B
cg12245247	0.001198229
cg15778335	0.001198229	POLDIP3;POLDIP3;RNU12
cg00993191	0.00119822944929372	UBE4B;UBE4B;UBE4B;UBE4B
cg21297673	0.00119822944929372	WNT4
cg25626704	0.00119822944929372	URB2;TAF5L;TAF5L
cg02934500	0.00119822944929372	IL15;IL15
cg05040023	0.00119822944929372	UTP15;ANKRA2;ANKRA2
cg25371538	0.00119822944929372	PFKFB3
cg19974131	0.00119822944929372
cg20338628	0.00119838849791713	DDHD2;DDHD2;DDHD2;DDHD2;DDHD2
cg13063202	0.00119861224372032
cg03913792	0.00119861224372032	CDK6
cg13091210	0.00120001890433975	NDUFAF2
cg26993500	0.001200019	KDM2B;KDM2B
cg20173897	0.00120052624812819	SLC44A1;SLC44A1
cg02545393	0.001202151	CTTN;CTTN
cg07697100	0.001202151
cg15709784	0.001202151	TBK1
cg00523469	0.001202151	CCDC176;ENTPD5
cg10277268	0.001202151
cg14317062	0.001202151	MORG1;MORG1;MAN2B1
cg26994859	0.001202151	SERTAD3;SERTAD3
cg17497049	0.001202151	FIZ1;FIZ1;ZNF524
cg11222527	0.00120215142511551	ITPKB
cg04316564	0.00120215142511551	PARD3B;PARD3B;PARD3B
cg21954109	0.00120215142511551	LOC93622
cg09494313	0.00120215142511551	OCIAD1;OCIAD1;OCIAD1;OCIAD1;OCIAD1;OCIAD1;OCIAD1;OCIAD1;OCIAD1
cg18261144	0.00120215142511551	RNASET2
cg21098990	0.001202418	ICAM5
cg05642873	0.00120273083068786	RABIF
cg15680989	0.00120273083068786	SLC12A7
cg01668340	0.00120273083068786	C5orf30
cg11217567	0.00120273083068786	CAGE1;RIOK1;CAGE1;CAGE1
cg06028533	0.00120273083068786	PTER;PTER
cg27208865	0.00120273083068786	C10orf26
cg02513392	0.001202731	C12orf51
cg10152030	0.001202731	DECR2
cg04906797	0.001202731
cg03049243	0.001202731	PRPF31;TFPT;PRPF31
cg26263664	0.001206264	CASKIN2;CASKIN2
cg17148556	0.00120626421001242	NUP133
cg09407429	0.00120626421001242	ITPR1;ITPR1;ITPR1
cg16917654	0.00120626421001242
cg02072885	0.00120626421001242	LAMP3;LAMP3
cg14019124	0.001207258	RCE1;RCE1;RCE1
cg26209546	0.001207258	NDUFS8
cg19901889	0.001207258	RAP1B;RAP1B;RAP1B;RAP1B;RAP1B;RAP1B;RAP1B;RAP1B;RAP1B;RAP1B;RAP1B;RAP1B
cg24458329	0.00120725842519825	CASP9;CASP9
cg09685705	0.00120725842519825
cg01052854	0.00120725842519825	SIKE1;SIKE1
cg16829674	0.00120725842519825	CPN2
cg25117941	0.00120725842519825
cg14453612	0.00120725842519825	ARMC10;ARMC10;FBXL13;ARMC10;ARMC10;ARMC10;FBXL13;ARMC10
cg05414703	0.00120725842519825	LETM2;LETM2;LETM2;LETM2;LETM2;LETM2
cg17441559	0.00120725842519825
cg12064069	0.00120859425646307	D4S234E;D4S234E
cg11164766	0.00120991	CLPX
cg20468365	0.001209974
cg24485408	0.00121091867155116	DMAP1;DMAP1;DMAP1;DMAP1
cg23037648	0.00121091867155116	NFKBIZ;NFKBIZ
cg20718679	0.00121091867155116	ATG12;AP3S1;ATG12
cg07749219	0.00121091867155116	PCYOX1L
cg16426221	0.00121091867155116	NCRNA00120;AKIRIN2;AKIRIN2
cg05241423	0.001210919	ZNF143
cg25179830	0.001210919	SDHD;TIMM8B;TIMM8B
cg09243759	0.001210919	KCTD12
cg22388161	0.00121195993015189	PDIK1L;PDIK1L;PDIK1L
cg07212644	0.00121326189031515	PHTF1
cg12984017	0.00121326189031515	ASAP1;ASAP1
cg12923933	0.001213262	NT5M
cg11869747	0.001213718	DCAF5
cg21551132	0.001213718	COX11;COX11;COX11;COX11;STXBP4;COX11;STXBP4
cg13386712	0.00121371839241389	ARNT;ARNT;ARNT;ARNT;ARNT;ARNT
cg25145905	0.00121371839241389	CRELD1;CRELD1;CRELD1
cg20871904	0.00121371839241389	YTHDC1;YTHDC1
cg03235972	0.00121371839241389	MTX3;MTX3;THBS4;THBS4;THBS4;THBS4
cg12647142	0.00121371839241389	CBX3;HNRNPA2B1;CBX3;HNRNPA2B1
cg05522391	0.00121525028809799	TMEM69;GPBP1L1
cg06948630	0.001215687	CPSF2;NDUFB1
cg10182584	0.0012172508598055	C2orf69
cg06766341	0.0012172508598055
cg02924534	0.00121796033299502	RAPH1;RAPH1
cg17164781	0.001218099	ZSCAN2;ZSCAN2;ZSCAN2
cg27534894	0.001218099	TOMM40;TOMM40;TOMM40
cg01192531	0.001218099	ROMO1;NFS1
cg12528016	0.00121809919728986	IFI6;IFI6;IFI6;IFI6;IFI6;IFI6
cg12534150	0.00121809919728986	APC;APC;APC;APC;APC
cg01382953	0.00121809919728986
cg14492038	0.00121809919728986	ZNF250;ZNF250
cg08280204	0.00121852406707903
cg15389490	0.0012231884128583	HSD17B8
cg18926021	0.001223218	FANCI;FANCI
cg02286547	0.001224345
cg04891917	0.001224345	KBTBD3;KBTBD3;AASDHPPT
cg01723747	0.001224345	HN1L
cg16021775	0.001224345	LOC400891
cg07532542	0.00122434545960485	FOXP1;FOXP1;FOXP1;FOXP1
cg19484381	0.00122434545960485	TRIM27
cg06218124	0.00122434545960485	PXT1;KCTD20;PXT1
cg04240504	0.00122434545960485	SESN1;SESN1;SESN1
cg02422616	0.00122434545960485	WDR60
cg06749514	0.00122434545960485	VTI1A;VTI1A;ZDHHC6
cg11359655	0.00122544663422068	TNPO1
cg04787413	0.001225507	CARS2
cg14305454	0.00122624	RALGAPA1;RALGAPA1;RALGAPA1;RALGAPA1
cg11678423	0.00122726572245308	SDHB
cg00466108	0.00122726572245308	DNAJC6
cg15182583	0.00122726572245308	RSBN1;AP4B1-AS1;RSBN1;RSBN1
cg15065069	0.00122726572245308	ZBTB7B
cg16231240	0.00122726572245308	RBM34;RBM34;RBM34
cg01142576	0.001227266	CHP;EXD1
cg11152033	0.001227266	DIDO1;DIDO1;DIDO1;DIDO1
cg00513981	0.00122780638381992	FSCN1
cg27363741	0.00123291950759371	NRN1
cg26877198	0.001234488	UBL5;UBL5
cg14828484	0.001234983	C12orf43
cg06996831	0.001234986	C19orf48;C19orf48;C19orf48;C19orf48;C19orf48;C19orf48;C19orf48;C19orf48;C19orf48;C19orf48
cg09148672	0.001235252	NIN;NIN;NIN;NIN
cg15236798	0.00123525249459664	POLR2H
cg17514420	0.001237149	MRE11A;MRE11A;ANKRD49;MRE11A;MRE11A
cg21947298	0.0012379886024599	STXBP3
cg08466858	0.00123803488258995	KCNB2
cg02998992	0.001238035	B9D1
cg03203239	0.00123864059835366	PCGF1
cg25484519	0.001239014	C12orf73
cg25329589	0.0012390142316198	SLC4A3;SLC4A3
cg02463494	0.00123915865113625	MARCH7
cg05668043	0.001239159	USP10
cg20720553	0.001241486	CHSY1
cg16961647	0.00124261993232719	GIGYF2;GIGYF2;GIGYF2;GIGYF2;GIGYF2;GIGYF2;GIGYF2;GIGYF2
cg08122663	0.00124261993232719	NUP153;NUP153
cg25398598	0.00124261993232719	PPP2R5D;PPP2R5D;PPP2R5D
cg12096656	0.00124261993232719	MRPL15;MRPL15
cg12149272	0.00124262	GABARAPL1
cg22926526	0.00124262	G2E3
cg19330592	0.00124262	C14orf159;C14orf159;C14orf159;C14orf159;C14orf159;C14orf159;C14orf159;C14orf159;C14orf159
cg13000185	0.00124262	DRC7;DRC7;DRC7
cg05830473	0.00124262	SLC38A7
cg17303459	0.00124262	NDUFA3
cg18225905	0.00124262	CRNKL1;C20orf26
cg25772299	0.001245726	GPC6
cg27267900	0.001246478	SCAMP4
cg14844588	0.00124647810852253	COL9A2
cg02191483	0.00124647810852253
cg00659919	0.00124647810852253	GNE;GNE;GNE;GNE;GNE
cg10883266	0.001247536	PCCA;PCCA
cg07116314	0.0012475364589751	FAM36A
cg21183028	0.00124816382947694	EIF2AK2;EIF2AK2
cg15024566	0.00124816382947694	MTIF2;MTIF2;MTIF2
cg15034779	0.00124816382947694	P4HTM;P4HTM
cg04058270	0.00124816382947694	PCGF3
cg17817067	0.00124816382947694	ANKH
cg17546366	0.00124816382947694
cg24203851	0.00124816382947694	CDK19
cg23371851	0.00124816382947694
cg08515845	0.00124816382947694	CDK5;SLC4A2;CDK5
cg15644191	0.00124816382947694	SGK196;SGK196
cg17559213	0.00124816382947694	LOC283050;LOC283050;LOC283050
cg04264417	0.001248164	BANF1;BANF1;EIF1AD;BANF1;BANF1
cg01475008	0.001248164	LRP5
cg11766045	0.001248164	GLI1;GLI1;GLI1
cg00547948	0.001248164	XRCC6BP1
cg22432580	0.001248164	GMFB
cg00722180	0.001248164	RBM25
cg25517427	0.001248164	ELAC2;ELAC2;ELAC2
cg06747916	0.001248164	TMEM49;PTRH2;PTRH2
cg19183833	0.001248164	FASN
cg22942571	0.001248164	TMEM143;SYNGR4
cg12002708	0.001248164	AHCY
cg02014809	0.001248164	MED15;MED15
cg17872895	0.00124958542726829	DNAJC9
cg17557230	0.00125050077450729	ZFYVE16;ZFYVE16
cg13915886	0.00125050077450729	KCNT1
cg04236079	0.001252097	JAG2;JAG2
cg00269643	0.00125219705557483	TSPAN33
cg24344662	0.001252284	GRTP1
cg22709563	0.00125228407371815
cg21549451	0.00125272096863803	EMC3;EMC3-AS1
cg25274881	0.001252721	SPATS2;SPATS2
cg26300597	0.00125537562644636	RAB43
cg15092761	0.00125537562644636	TAX1BP1;TAX1BP1
cg15418474	0.00125665983773325	ERLEC1;ERLEC1;ERLEC1;ERLEC1;ERLEC1;ERLEC1;ASB3;ASB3;ASB3;GPR75-ASB3
cg22415594	0.00125666	ZC3H13;ZC3H13
cg10517474	0.00125666	ARMC5;ARMC5;ARMC5;ARMC5
cg23605328	0.00125712709711092	RNPEP
cg11842965	0.00125712709711092	NAA15
cg05825520	0.00125712709711092	RBPMS-AS1;RBPMS;RBPMS;RBPMS;RBPMS;RBPMS;RBPMS;RBPMS;RBPMS
cg23842386	0.00125876851728568	ENAH;ENAH;ENAH;ENAH
cg17786864	0.00125876851728568	WNT9A
cg25019126	0.00125876851728568	ELOVL6;ELOVL6;ELOVL6;ELOVL6
cg24149151	0.00125876851728568	ZEB1;ZEB1;ZEB1;ZEB1;LOC220930
cg10688514	0.00125876851728568	ZNF488
cg10725952	0.001258769	ARHGAP20;ARHGAP20;ARHGAP20;ARHGAP20;ARHGAP20
cg07608088	0.001258769	RNPS1;RNPS1
cg05420668	0.001258769	ATP2A1;ATP2A1
cg09636406	0.001258769	SAP30BP;RECQL5;RECQL5;RECQL5;RECQL5;RECQL5;RECQL5
cg11430803	0.001258769	PTPN2;PTPN2;PTPN2;PTPN2;PTPN2;PTPN2;PTPN2;PTPN2
cg15709087	0.001258769	CEBPA;LOC80054
cg07238747	0.001258769	DUSP18;DUSP18
cg22594416	0.001258769	BRD1
cg06382786	0.001260233	GDPD1;GDPD1;GDPD1
cg26085966	0.001260746	SYNE2;SYNE2;SYNE2;SYNE2
cg06740598	0.00126155354458738	HADHB;HADHA;HADHA
cg09615353	0.00126155354458738
cg13232021	0.00126158092727344	KPNA6
cg03946269	0.00126158092727344	MANEAL;MANEAL
cg16119246	0.00126158092727344	HHAT;HHAT;HHAT;HHAT;HHAT;HHAT
cg22971415	0.00126158092727344	KRCC1
cg14174901	0.00126158092727344	C2orf76;DBI;DBI;DBI
cg10323457	0.00126158092727344	PLEKHM3;PLEKHM3
cg10172107	0.00126158092727344	SKIL;SKIL
cg23992697	0.00126158092727344	FBXW7
cg15265204	0.00126158092727344	AGGF1
cg05371005	0.00126158092727344	CAGE1;CAGE1;CAGE1;CAGE1;CAGE1;CAGE1;RIOK1
cg11628859	0.00126158092727344	CUTA;CUTA;CUTA;CUTA;CUTA
cg13289692	0.00126158092727344	RHOBTB2;RHOBTB2;RHOBTB2;RHOBTB2
cg09303136	0.00126158092727344	MCM4;PRKDC;PRKDC;MCM4
cg14047494	0.00126158092727344	C9orf46
cg21235078	0.00126158092727344	C9orf98
cg07184690	0.00126158092727344	SEC16A;SEC16A;C9orf163;C9orf163
cg17658885	0.00126158092727344	ZNF33A;ZNF33A
cg20753620	0.001261581	IPO7
cg14911132	0.001261581	FADS2
cg23080178	0.001261581	C12orf44;C12orf44
cg09412840	0.001261581	LOC101927620;DDHD1;DDHD1;DDHD1;DDHD1;DDHD1;DDHD1
cg20577728	0.001261581	NIPA2;NIPA2;NIPA2;NIPA2;NIPA2;NIPA2;NIPA2;NIPA2
cg27140083	0.001261581	COX5A
cg05351219	0.001261581	RNPS1;RNPS1
cg04955951	0.001261581
cg21602179	0.001261581	COG1
cg02852873	0.001261581	CNDP2
cg04576684	0.001261581	ABHD8
cg02952396	0.001261581	PGLS
cg04669106	0.001261581	GLT25D1
cg14543082	0.001261581
cg06516974	0.001261581	ADORA2A;SPECC1L-ADORA2A
cg26028382	0.00126396165636629	URGCP;URGCP;URGCP;URGCP;URGCP;URGCP-MRPS24
cg20029003	0.001263962	MLF2;MLF2;MLF2
cg19812938	0.001264285	TBCD
cg23518257	0.001265253	FEM1A
cg08271318	0.001265253	ZNF235
cg04979964	0.001272194	FKBP4
cg22516213	0.00127219436280295	TAF12;TAF12;TAF12;TAF12
cg10666364	0.00127219436280295	CANX;CANX
cg03088106	0.001273621	SALL2;SALL2;SALL2;SALL2;SALL2;SALL2
cg01102847	0.001274026	RPS29;RPS29
cg22021160	0.001274701	NAP1L1;NAP1L1;NAP1L1;NAP1L1;NAP1L1;NAP1L1
cg07382273	0.00127470117878064	PTP4A2;PTP4A2;PTP4A2;PTP4A2
cg03069383	0.00127470117878064	RDH14
cg15335117	0.00127470117878064	FBXO4;FBXO4
cg06466203	0.00127470117878064	PTEN;KILLIN;PTEN
cg00959725	0.00127551160053781	S100PBP;YARS;YARS;S100PBP
cg04901763	0.00127551160053781	CAB39;CAB39;CAB39;CAB39
cg04212619	0.00127551160053781	SLC6A6;SLC6A6;SLC6A6
cg11569219	0.00127551160053781	CLOCK;CLOCK
cg22949743	0.00127551160053781	KIAA0319;KIAA0319;KIAA0319;KIAA0319;KIAA0319
cg18425786	0.00127551160053781	NMBR
cg25407972	0.001275512	CBL;CBL
cg23359048	0.001275512	ITFG2
cg24594830	0.001275512	E2F7;E2F7
cg19037327	0.001275512	GJB2
cg20964023	0.001275512	SMEK1
cg09647892	0.001275512	ATP5A1;ATP5A1;ATP5A1;ATP5A1;ATP5A1
cg02345493	0.001275512	PTTG1IP;PTTG1IP;PTTG1IP;PTTG1IP;PTTG1IP
cg18870599	0.00127581375558118	CERCAM;CERCAM;CERCAM;MIR1268A
cg01806508	0.00127581375558118	TOLLIP;LOC255512
cg26322913	0.001277119	MAP4K5;ATL1;MAP4K5
cg26601660	0.001277119	ANAPC11;ANAPC11;ANAPC11;ANAPC11;ANAPC11;ANAPC11;ANAPC11;THOC4;ANAPC11;ANAPC11;ANAPC11;ANAPC11;ANAPC11;ANAPC11
cg17165905	0.001277119	ZNF546
cg12550816	0.001277119	DACT3
cg22523077	0.0012771194842227	CLOCK
cg07402724	0.0012771194842227	EEF1A1
cg19192649	0.00127713689687695	EIF5B;TXNDC9
cg04720635	0.00127713689687695	TNFAIP8;TNFAIP8
cg19775061	0.00128182834539329	YTHDF3;YTHDF3;YTHDF3;YTHDF3;YTHDF3;YTHDF3;YTHDF3-AS1;YTHDF3;YTHDF3;YTHDF3;YTHDF3;YTHDF3;YTHDF3
cg17794417	0.001281958	C2CD2L;C2CD2L
cg19582256	0.00128195838937033	PIM1
cg27400772	0.001282301	DPF1;DPF1;DPF1
cg22857999	0.00128230111352484	GALE;GALE;GALE
cg27256480	0.00128230111352484	JTB
cg16785050	0.001283811	NAP1L4
cg16531941	0.00128432276038885	CLDND1;CLDND1;CLDND1;CLDND1;CLDND1;CLDND1;CLDND1
cg25131247	0.001284323	DDX6
cg08332330	0.001284469	AACS
cg24975666	0.001284469	NARF;NARF;NARF;NARF;NARF;NARF;NARF
cg22846506	0.001284469	TLE2
cg13469471	0.00128446937619207	DSP;DSP
cg02527886	0.00128446937619207	CARD11
cg10177147	0.00128446937619207	CDCA2;KCTD9
cg24506533	0.00128468825182747	RAF1
cg01241986	0.001286867	YY1
cg14508904	0.001287381	ZNF143
cg22094205	0.001287381	PGM2L1
cg00773818	0.001287381
cg15269751	0.001287381	BMF
cg06815419	0.001287381	BTBD1;BTBD1
cg06991019	0.001287381	CDK10;CDK10;CDK10;CDK10;CDK10;CDK10
cg22193146	0.001287381	BLOC1S3;TRAPPC6A
cg10463451	0.001287381	SETD4;SETD4
cg23253914	0.00128738148688362	DNAJC16
cg14790772	0.00128738148688362	CDC73
cg09632392	0.00128738148688362	MEMO1;MEMO1;MEMO1;MEMO1;MEMO1;MEMO1
cg03392046	0.00128738148688362	CCDC75;HEATR5B;CCDC75
cg19955402	0.00128738148688362	ANKHD1;ANKHD1-EIF4EBP3;ANKHD1;ANKHD1
cg10345980	0.001287715	FLCN;FLCN
cg11346764	0.001287715	RALGAPB
cg17386899	0.001287886	TMED3
cg09285593	0.001289394	AURKB;AURKB;AURKB
cg14345026	0.00129088067909385	ZFAND2B
cg08344341	0.00129088067909385	LMBRD2;SKP2;SKP2;LMBRD2
cg15041044	0.00129088067909385	FAM126A
cg21931372	0.00129088067909385	AHCYL2;AHCYL2;AHCYL2;AHCYL2
cg27044641	0.001290881	EP400
cg07627390	0.001290881	PALB2;PALB2;DCTN5
cg10451253	0.001290881	TMEM132E;C17orf102
cg12484231	0.001290881	PTGIS
cg19602920	0.00129117121187023	MIIP
cg22405558	0.00129117121187023	FAM119A;FAM119A
cg19621215	0.00129379	STIM1;STIM1;STIM1;STIM1;STIM1;STIM1
cg17097874	0.00129384260571976	C1QC;C1QC
cg24808412	0.00129384260571976	PDE4DIP;PDE4DIP;PDE4DIP;PDE4DIP
cg13906045	0.00129384260571976	CHCHD4;CHCHD4;TMEM43
cg16931877	0.00129384260571976	CNOT10
cg15783691	0.00129384260571976	UBE2D3;UBE2D3;UBE2D3;UBE2D3;UBE2D3;UBE2D3;UBE2D3;UBE2D3;UBE2D3
cg24659411	0.00129384260571976	BTBD9;BTBD9
cg20504077	0.00129384260571976	CLU;CLU
cg13737695	0.00129384260571976	GOLM1;GOLM1
cg18732587	0.00129384260571976	TAF5
cg15975985	0.001293843
cg07114478	0.001293843
cg07124126	0.001293843	PLCG2
cg24496481	0.001293843	POLI
cg09387215	0.001293843	DNASE2
cg14249311	0.001294151
cg23528034	0.001294151
cg17072433	0.001295315	MARK2;MARK2;MARK2;MARK2;MARK2;MARK2;MARK2;MARK2
cg02117565	0.001295315	RBM4B
cg01385168	0.001295315	FBXO22;FBXO22
cg25601229	0.00129531526621303	TAF13
cg13612365	0.00129686982914532	SFMBT1
cg19788015	0.00129749288754234	UBTD2
cg25551918	0.00129749288754234	CAGE1;CAGE1;RIOK1;RIOK1;CAGE1
cg05873349	0.00129749288754234	ZNF239;ZNF239;ZNF239
cg24405664	0.001297493	FGD6;VEZT
cg20623763	0.001297493	ACAD10;ACAD10;ACAD10;ACAD10;BRAP
cg11973886	0.001297493	CAB39L;SETDB2
cg10385986	0.001297493	VPS53;VPS53;VPS53;VPS53
cg10706910	0.001297493	ZNF337
cg06192289	0.001300001	NUP37;C12orf48
cg27544191	0.001300001	SBF1
cg25062357	0.001301815	VPS16;VPS16;FAM113A;FAM113A
cg17503629	0.00130209596781576	SDC3
cg15324448	0.00130209596781576	ZNF643
cg15352431	0.00130209596781576
cg17423419	0.00130209596781576	C7orf52
cg26850559	0.00130209596781576	PITRM1
cg14651079	0.00130209596781576	LDB3;LDB3;LDB3;LDB3;LDB3;LDB3
cg07402411	0.001302096
cg19690901	0.001302096	SH3BGR;SH3BGR
cg12225377	0.001302236	TIGD3
cg21727899	0.00130223605646071	FAM72D;FAM72C
cg25857710	0.00130273814068813	CLSTN2
cg24343273	0.00130372891423994	TMEM87B;TMEM87B
cg20884636	0.00130372891423994	DCAF17;DCAF17;METTL8;DCAF17;DCAF17;DCAF17
cg18760251	0.00130372891423994	LOC100128164;LOC100128164;SEC62
cg01959412	0.00130372891423994	MSX1;MSX1
cg22848779	0.00130372891423994	NHEDC2;NHEDC2
cg16831471	0.001303729	ANKLE2
cg13494334	0.001305521	NEK9
cg12049485	0.001305521	CHRNA5
cg10164272	0.001305521	ANKRD11
cg02190253	0.00130552118623935	C10orf119
cg17773015	0.001306544	MAZ;MAZ;MAZ;MAZ;MAZ;MAZ
cg05175333	0.001306544	ROCK1
cg26450747	0.001306667	PPP1R12C
cg02447122	0.00130681685962588	ADCY3
cg05980791	0.001306817	BAG5;BAG5;BAG5;APOPT1;APOPT1;APOPT1;APOPT1;APOPT1;APOPT1
cg27574904	0.0013068328900764	STK36;STK36;RNF25
cg19972124	0.001306833	SART1
cg00542775	0.00130792191499004
cg14229774	0.00130792191499004	ABL2;ABL2;ABL2;ABL2;ABL2;ABL2;ABL2;ABL2;ABL2;ABL2
cg18745670	0.001307922	ATG2A
cg25061763	0.001307922	MON2
cg01536987	0.001307922	EPSTI1;EPSTI1
cg10518340	0.00130844663786033	MIR548H3;C6orf167
cg08761693	0.00130844663786033	ADAM22;ADAM22;ADAM22;ADAM22;ADAM22
cg19686301	0.001308447	OPA3;OPA3
cg21689812	0.001310173839355	GPATCH4;GPATCH4
cg00316602	0.001310173839355	UBP1;UBP1;UBP1
cg00309650	0.001310173839355	HSD17B11
cg26091030	0.001310173839355	ANKH
cg24023023	0.001310173839355
cg08143715	0.001310173839355	REV3L;REV3L;REV3L
cg19747852	0.001310173839355	TRA2A
cg18480715	0.001310174
cg18717226	0.001310174	C15orf60
cg23596671	0.001310174
cg21708776	0.00131113	OTUB1;OTUB1
cg20094282	0.00131113
cg17765461	0.00131113	DAZAP1;DAZAP1
cg09703732	0.00131113002128722	BROX;BROX;BROX;BROX;BROX;AIDA;BROX;BROX
cg15636365	0.00131113002128722	PNPLA7;MRPL41;PNPLA7
cg06523891	0.00131228584960314	ARNT;ARNT;ARNT;ARNT;ARNT;ARNT
cg04120839	0.00131228584960314	WDR5B
cg18965371	0.00131228584960314	PSMB7
cg11420031	0.00131228584960314	VPS26A;VPS26A
cg20034983	0.001312286	RBM25
cg04738888	0.001312286	MYO15B
cg14150280	0.00131500702159796	DDX50
cg21099624	0.00131520266068213	VEGFA;VEGFA;VEGFA;VEGFA;VEGFA;VEGFA;VEGFA;VEGFA;VEGFA;VEGFA;VEGFA;VEGFA;VEGFA;VEGFA;VEGFA;VEGFA
cg17922231	0.00131680239704158	MCIDAS
cg06006168	0.001319007	TARBP2;TARBP2;MAP3K12;MAP3K12
cg27107531	0.00132050436221995	DEGS1
cg18541469	0.00132050436221995	RSBN1L
cg27243409	0.0013214021593543	APPL1
cg15421933	0.001322418
cg03038615	0.001322418
cg05058121	0.001322418	EARS2;EARS2;UBFD1
cg10891225	0.001322418	CBX8
cg00405152	0.001322418	PRKD2;PRKD2;PRKD2;PRKD2;PRKD2
cg27431049	0.00132241813262777
cg13645767	0.00132241813262777	C9orf3
cg13648088	0.00132241813262777	ACADSB;ACADSB;IKZF5
cg07503829	0.00132241813262777	PSMD13;SIRT3;PSMD13;SIRT3;SIRT3
cg23329190	0.001323765	C12orf26;CCDC59;CCDC59
cg03925425	0.001323765	ARHGEF7;ARHGEF7;ARHGEF7
cg20188285	0.001323765
cg25083632	0.001323765	ZDHHC1;ZDHHC1
cg20572882	0.001323765	GOSR1;GOSR1;GOSR1
cg13039021	0.001323765	TBCD
cg25339908	0.001323765
cg17300311	0.001323765	MRPS26
cg22448930	0.001323765	PRIC285
cg18798853	0.001323765	HLCS;HLCS;HLCS;HLCS
cg14284404	0.00132376531178386	GDAP2;GDAP2;WDR3;WDR3
cg17928095	0.00132376531178386	TMEM79;SMG5;TMEM79
cg17276379	0.00132376531178386	METTL13;METTL13;METTL13
cg04016160	0.00132376531178386
cg04580334	0.00132398957573057	MUTYH;TOE1;MUTYH;MUTYH;MUTYH;MUTYH;MUTYH;MUTYH;MUTYH;MUTYH
cg21743929	0.00132399	KANSL1
cg18739821	0.001324798	HS3ST3B1
cg15726532	0.001324798	SNX11;SNX11
cg08516222	0.0013247983369732	SGEF
cg12821632	0.001324801	C11orf71;RBM7
cg25653141	0.001324801	BLM
cg08596637	0.00132503776571444	KLF10;KLF10
cg02570004	0.00132597227981183	FBXO11;FBXO11;FBXO11
cg01547142	0.00132639	MCM5
cg21381360	0.001327056	BTG1
cg26363634	0.00132705621166525	AMPD2;AMPD2;AMPD2
cg13017478	0.00132705621166525	IL17RD
cg10291995	0.00132705621166525	C6orf64
cg14409866	0.00132705621166525	AP3M2;AP3M2
cg04867684	0.00132705621166525	SPIN1
cg27436190	0.001327248	ZNF236
cg21584739	0.001327248	CNN2;CNN2;CNN2;CNN2;CNN2;CNN2;CNN2;CNN2
cg05876873	0.00132724809131063	ERO1B
cg12748367	0.00132724809131063	FN1;FN1;FN1;FN1;FN1;FN1;FN1
cg11113644	0.00132724809131063
cg09558224	0.00132732275825632	RNF19B;RNF19B
cg04795282	0.00132732275825632	HEATR5B;CCDC75
cg20247102	0.00132732275825632	RASA2
cg18727501	0.00132732275825632	HERC3
cg04241308	0.00132732275825632	DCTD;DCTD
[truncated: 41,595 more rows]

## Sheet: association_Glucose
cpg ID	FDR	gene_annotation
cg06513375	0.00104423088073347	ZNF251

## Sheet: association_BMI
cpg ID	FDR	gene_annotation
cg21902846	2.161514e-32	CCDC92;CCDC92;CCDC92;CCDC92;CCDC92;CCDC92;ZNF664-FAM101A;ZNF664;ZNF664
cg20613350	1.58022110012752e-30
cg27210166	8.769674e-27	RPTOR;RPTOR
cg12088417	4.172297e-26	RPTOR;RPTOR
cg06378142	1.567705e-25	PRR12
cg04311686	4.25001314769826e-25
cg25307371	1.21522291050757e-24	LEPROT;LEPR;LEPR;LEPR
cg17430651	3.82039225421111e-24	PRKAR1B;PRKAR1B;PRKAR1B;PRKAR1B;PRKAR1B;PRKAR1B
cg06758191	4.20722826110381e-24	AFAP1;AFAP1
cg09819502	4.2489807598598e-23	C5orf33;C5orf33
cg13191328	4.280329e-23
cg09201264	1.140588e-22	C20orf27;C20orf27
cg08887707	5.35849945356893e-22	TP73;TP73;TP73;TP73
cg14749747	6.75860161621237e-22
cg12280242	1.08836444591067e-21
cg10194791	1.203284e-21	KIFC3;KIFC3;KIFC3;KIFC3
cg01037617	1.964599e-21	ATP6V0A2
cg18959327	2.19130656124372e-21
cg14363146	2.85360723268659e-21
cg01677809	2.86663398480605e-21	SLC35E2;SLC35E2
cg14973360	2.86663398480605e-21
cg21702557	3.316476e-21
cg25069157	5.66590260511132e-21	TMEM63B
cg18843803	6.430425e-21	TSHZ3
cg16491274	8.33051017726775e-21	FBXO42;FBXO42
cg20656154	8.80851716354211e-21
cg04665049	8.809833e-21	HEATR4;HEATR4
cg11738485	1.036011e-20	HOOK2;HOOK2
cg10797920	1.036011e-20	TPD52L2;TPD52L2;TPD52L2;TPD52L2;TPD52L2;TPD52L2
cg24377562	1.287135e-20	UCRC;ZMAT5;UCRC;ZMAT5
cg11261447	1.497341e-20	NLRP1;NLRP1;NLRP1;NLRP1;NLRP1
cg22580331	1.59784213883972e-20
cg15421338	1.76565103672326e-20
cg07641578	2.005659e-20	CYP2D7P1
cg09217309	2.08087360167809e-20	RAET1G;RAET1G
cg03397234	2.28321e-20	LOC440356;LOC440356;CDIPT
cg02275226	3.097084e-20
cg15535896	3.691458e-20
cg18665209	3.7159781711248e-20
cg16654079	4.37874918812278e-20
cg04242132	5.849545e-20	FERMT1
cg25402687	6.060918e-20	RBM19;RBM19;RBM19
cg24492374	7.727634e-20	ZNF70
cg24670077	7.76812163141255e-20	ALDH1A1
cg21649277	9.148984e-20	ARRDC2;ARRDC2
cg15352782	1.414598e-19	PPP2R5C;PPP2R5C;PPP2R5C;PPP2R5C;PPP2R5C
cg00013655	1.827363e-19	PIGQ;PIGQ
cg05171452	2.05046270742813e-19	EMB
cg07805383	2.06163067889759e-19
cg17964422	2.06163067889759e-19	HCG27
cg12648931	2.06429103265351e-19	C5orf33;C5orf33
cg27611887	2.08907297411629e-19
cg03070095	2.089073e-19	RAB40B
cg16646226	2.17335790830808e-19
cg00636942	2.17335790830808e-19
cg03966322	2.28098120413064e-19	NADK2;NADK2;NADK2;NADK2
cg19384241	2.28328380105707e-19
cg09244222	2.492928e-19	NARS
cg07738664	3.138458e-19	G2E3;G2E3
cg16177250	3.60534691569434e-19	ORAI2;ORAI2
cg14404980	3.60534691569434e-19	LGI1;LGI1;LGI1;LGI1
cg22504140	4.08662360797685e-19
cg00727777	4.08662360797685e-19
cg19854763	4.08662360797685e-19	UROS
cg00777622	4.086624e-19
cg09598057	4.086624e-19
cg26402811	4.507739e-19	NUP88
cg11322703	4.50773921054645e-19	BTNL3
cg17135027	5.208336e-19	XAB2
cg08135765	7.8247321345538e-19	TBC1D14;TBC1D14;TBC1D14;TBC1D14
cg04798314	8.36851468061018e-19	SMYD3
cg15514311	8.68378752941068e-19	PASK;PASK;PASK;PASK;PASK
cg11546683	8.930692e-19
cg13498216	8.9306923269564e-19	KLF11;KLF11;KLF11
cg15119961	9.69616e-19	RPTOR;RPTOR;RPTOR;RPTOR
cg24068032	1.327628e-18
cg13661648	1.43071666479514e-18	HLA-DPA1
cg23001725	1.445003e-18	VPS16;PTPRA;VPS16
cg05907238	1.453439e-18	PIWIL4;PIWIL4
cg09080788	1.586849e-18	CDRT15P
cg21302929	1.69223e-18	PRR14;PRR14
cg04162034	1.83111156648303e-18	PIK3CD
cg20550863	1.953702e-18
cg06480249	1.95584385755835e-18
cg22918043	2.289917e-18	C22orf41
cg26968269	2.33658865223185e-18
cg03144406	2.513504e-18	CCDC40;CCDC40
cg02580082	2.62788750381467e-18
cg22169467	2.85563874729127e-18	TJP2
cg23247274	3.096853e-18	MRP63;MRP63;SKA3;SKA3;SKA3;SKA3
cg21245975	3.82620254999171e-18	C1orf52;C1orf52
cg12308308	3.82620254999171e-18
cg02704963	4.30385782539505e-18
cg03390990	4.500201e-18	HDGFRP3
cg07165454	5.07964e-18
cg04833823	5.45518880241781e-18	DENND1A;DENND1A
cg20677240	5.589792e-18	MCM8;MCM8;TRMT6
cg04039547	5.76140284700312e-18	LAMTOR4
cg17221856	5.84184434754998e-18
cg00679383	6.26107038867093e-18	WHSC2
cg08349436	6.60618893988895e-18
cg06614118	6.65047001301228e-18	BTNL3
cg03745598	6.70020390038532e-18
cg09761058	7.188068e-18
cg06550373	8.403492e-18	PDE2A;PDE2A;PDE2A;PDE2A
cg17358562	9.005869e-18
cg21442271	9.434458e-18
cg08172037	9.57433648542298e-18	BRDT;BRDT
cg02404636	1.208718e-17	SFI1;SFI1
cg07008893	1.22954917852624e-17	CHD7
cg14019701	1.267339e-17	ZNF534;ZNF534;ZNF534;ZNF534
cg13672444	1.270027e-17	STRAP
cg05387905	1.27103964238506e-17
cg12975603	1.31966459935435e-17
cg18213661	1.319665e-17
cg14170504	1.42015467118374e-17	AMACR;AMACR;AMACR;AMACR;AMACR;AMACR;C1QTNF3-AMACR
cg26378403	1.515745e-17	CAPRIN2;CAPRIN2;CAPRIN2
cg15086593	1.668137e-17	ZNF133;ZNF133;ZNF133;ZNF133;ZNF133;ZNF133;ZNF133;ZNF133;ZNF133;ZNF133;ZNF133;ZNF133;ZNF133;ZNF133;ZNF133;ZNF133
cg04440724	1.7267e-17	UBN1;UBN1
cg10958254	1.772722e-17	CYP46A1
cg02453810	1.7777308957862e-17	TCF7L2;TCF7L2;TCF7L2;TCF7L2;TCF7L2;TCF7L2;TCF7L2;TCF7L2;TCF7L2;TCF7L2;TCF7L2;TCF7L2;TCF7L2
cg06733215	1.88571e-17	AARS
cg21847720	1.89161947213732e-17	MYOM2
cg02818849	1.916495e-17	DNMT1;DNMT1
cg20269729	2.07086050451705e-17	COL11A2;COL11A2;COL11A2
cg19768068	2.151658e-17	MBTPS1
cg12858166	2.23635682594097e-17	HLA-DPA1
cg05227844	2.28748137371258e-17
cg22598767	2.35817266001884e-17	NSUN2;NSUN2;NSUN2
cg11275580	2.35817266001884e-17
cg03558233	2.35817266001884e-17
cg16465598	2.835916e-17
cg16344227	3.013913e-17	HMGB1L1
cg00873648	3.01391313262374e-17
cg14705391	3.07720498257934e-17
cg14294708	3.42347013378486e-17	ZCCHC7
cg12474980	3.449158e-17	DYNC2H1;DYNC2H1
cg16253115	3.529692e-17
cg07784793	3.90262143950895e-17	ADAMTS12
cg24247495	3.913183e-17	DDX17;DDX17
cg08177575	3.96443e-17	CHD3;CHD3;CHD3
cg17700087	4.084834e-17	AKAP13;AKAP13
cg08742833	4.384172e-17	APLP2;APLP2;APLP2;APLP2;APLP2;APLP2
cg23571474	4.411694e-17	BCAS4;BCAS4;BCAS4
cg14931304	4.42170837167307e-17	TRIM59;TRIM59
cg19850149	4.42170837167307e-17
cg25762282	4.645535e-17	ABR;ABR
cg08858926	4.663564e-17	ZFHX3;ZFHX3
cg12680776	4.70955113653142e-17
cg05194847	4.755465e-17	BFAR
cg07990658	4.755465e-17	ACSF3;ACSF3;ACSF3
cg03758436	4.772168e-17
cg18984499	4.855952e-17	RPL26
cg18219565	5.00957160359037e-17	SLC15A2;SLC15A2
cg21761813	5.27804848837321e-17
cg11945674	5.33066218715604e-17	NCRNA00200
cg25721006	5.41769874681254e-17	LHPP;LHPP
cg13081185	5.465859e-17	SIK3;SIK3;SIK3
cg17215151	5.708085e-17
cg10334058	5.91378773574444e-17
cg12676680	6.12473205654802e-17	ZHX2
cg05280794	6.53194e-17	ABR;ABR
cg10313151	6.53194020310489e-17
cg00450497	6.59245692247888e-17	TRIM24;TRIM24
cg23067272	6.592457e-17
cg11043221	6.592457e-17	VRK3;VRK3;VRK3
cg11142730	6.592457e-17
cg17056703	7.53089010238102e-17	SYCP2L;LOC101928191
cg18878992	7.531508e-17	MAPT;MAPT;LOC100128977;LOC100130148;MAPT;MAPT;MAPT;MAPT
cg12148306	8.13715e-17
cg11464763	8.16258931915118e-17	MAD1L1;MAD1L1;MAD1L1
cg09234453	8.20467167033775e-17	RNF144B
cg23263911	8.797031e-17
cg16373938	8.894344e-17
cg04906675	8.912007e-17	PTTG1IP;PTTG1IP;PTTG1IP
cg09678388	8.91200740063878e-17
cg13055338	8.944486e-17	DRC7;DRC7;DRC7
cg09255850	9.46221674106287e-17	SPRED2
cg08832190	9.462217e-17
cg18941521	1.05553e-16	DLGAP5;DLGAP5
cg09263990	1.08102350743439e-16	PRKCZ;PRKCZ;PRKCZ;PRKCZ
cg25598710	1.08170516526591e-16	LOC440839
cg26403285	1.120571e-16	MIR6866;CASC3
cg08861556	1.309588e-16	GNG13
cg00809871	1.3401161303603e-16	UBR4
cg12410530	1.348242e-16	SFI1;SFI1;SFI1;SFI1;SFI1
cg06932384	1.352272e-16	APOBEC3A
cg04659536	1.40631703851268e-16	SDK1;SDK1
cg20863800	1.40631703851268e-16	CUX1;CUX1;CUX1;CUX1;CUX1;CUX1;CUX1
cg11489144	1.412677e-16	TCF4;TCF4;TCF4;TCF4;TCF4;TCF4;TCF4;TCF4;TCF4;TCF4;TCF4;TCF4;TCF4;TCF4
cg04931690	1.459183e-16	SLX4IP;MKKS;MKKS;MKKS
cg02364651	1.4591834373146e-16
cg01648869	1.47359e-16	MSI2;MSI2
cg09913651	1.477554e-16	UBR1
cg24798497	1.484639e-16
cg00355784	1.49763e-16	KIAA0430
cg07950577	1.56649610802952e-16	SNRPE;SNRPE;SNRPE;SNRPE;SNRPE;SNRPE
cg06845706	1.599677e-16	ZDHHC8P
cg21385606	1.79267e-16	C21orf56;C21orf56
cg17937061	1.89837e-16	LOC100506271;ELFN2
cg09077675	1.91744511150251e-16	INTS7;DTL
cg10314578	1.975435e-16
cg20229555	2.18708216733639e-16	TUBA3E
cg03806228	2.29814193832523e-16	TTL
cg24161647	2.39175404755112e-16	YKT6
cg18149672	2.43923251934752e-16
cg24098252	2.439233e-16	GPR133
cg10332413	2.55938e-16
cg11054952	2.59658746500995e-16
cg19151808	3.0553638848611e-16	NAP1L5;HERC3
cg05674637	3.079406e-16	CACNA1C;CACNA1C;CACNA1C;CACNA1C;CACNA1C;CACNA1C;CACNA1C;CACNA1C;CACNA1C;CACNA1C;CACNA1C;CACNA1C;CACNA1C;CACNA1C;CACNA1C;CACNA1C;CACNA1C;CACNA1C;CACNA1C;CACNA1C;CACNA1C;CACNA1C;CACNA1C
cg13355253	3.0794063942198e-16
cg08193925	3.772967e-16
cg02255808	4.13861828043167e-16
cg03938532	4.153231e-16
cg07636088	4.179539e-16	HSPH1
cg16248171	4.231834e-16	IL16;IL16
cg20913420	4.231834e-16	GNG13
cg12449246	4.452009e-16	SETD4;SETD4;SETD4
cg22956887	4.452009261703e-16
cg03827304	4.452009261703e-16
cg06223264	4.452009261703e-16
cg15154763	4.81534e-16	C18orf63
cg21371986	4.91875222905575e-16	SLC25A24;SLC25A24
cg13939520	5.03943073406303e-16	PPIEL
cg05231837	5.09506954016274e-16
cg19265491	5.42095522769124e-16	SRSF11;SRSF11
cg12396999	5.546714e-16	C12orf68
cg27009008	5.566466e-16	IRF2BP1
cg11699261	5.62964225811482e-16	PBLD;PBLD
cg05859533	5.689402e-16	CCDC135
cg04399443	5.80103754414761e-16
cg10249074	5.81773792636731e-16	C4orf11;C4orf11
cg27173816	5.86660640929362e-16	ACOX3;ACOX3
cg20884043	5.9580520358812e-16
cg12120033	6.27134314959862e-16
cg24172054	6.504654e-16
cg26513913	6.51592484284189e-16	TH2LCRR;RAD50;TH2LCRR;TH2LCRR
cg10497481	6.64523774656905e-16
cg00181419	6.761591e-16	ANKS3
cg20540608	7.04611971918975e-16	NDUFAF2;ERCC8;NDUFAF2
cg06296752	7.06833584866155e-16	IFNLR1;IFNLR1;IFNLR1
cg20552635	7.068336e-16
cg03938632	7.10406675311081e-16
cg04980191	7.25436760857995e-16	C3orf26;C3orf26
cg06078588	7.65862383044363e-16
cg22554448	7.89462843406881e-16	ATP5I
cg23992123	8.469893e-16
cg11886220	8.90451154485035e-16	TRAPPC12
cg08679171	8.904512e-16	LRP6
cg01019631	9.08525736008736e-16	RBM20
cg06199438	9.21585935538823e-16
cg15208524	9.27495266369108e-16	KIF1B;KIF1B
cg08931987	9.40808218690331e-16	SUSD3;SUSD3;SUSD3;SUSD3;SUSD3
cg13717680	1.01506932633837e-15
cg26546874	1.025791e-15
cg23774631	1.030527e-15	SHANK2
cg10393857	1.040174e-15
cg05883855	1.0763022222225e-15
cg20675274	1.078101e-15	PGAP2;NUP98;NUP98;NUP98;NUP98;PGAP2;PGAP2;PGAP2;PGAP2;PGAP2;PGAP2;PGAP2;PGAP2;PGAP2;PGAP2;PGAP2;PGAP2;PGAP2
cg03947447	1.099058e-15	SMAD3
cg12994227	1.136771e-15
cg27012845	1.14370953293625e-15
cg00443488	1.16237492610991e-15	PFKFB3;PFKFB3
cg07019285	1.16908180902599e-15	CALML3-AS1;CALML3-AS1
cg20699200	1.21384850769497e-15	LOC93622
cg20139290	1.21384850769497e-15
cg01707391	1.232975e-15
cg26385913	1.27065290045185e-15	PLD5;PLD5;PLD5
cg00837987	1.27789929254974e-15
cg00929267	1.39318464518454e-15	WDR27;WDR27
cg07647179	1.39318464518454e-15	MUC2
cg16010163	1.445715e-15
cg25977965	1.47616222320827e-15	C6orf10
cg06841693	1.48084e-15	OCA2
cg26081710	1.5605328568306e-15	CASP7;CASP7;CASP7;CASP7;CASP7;CASP7;CASP7
cg17591781	1.60598e-15	BRD1
cg08282512	1.69518e-15	LOC729799;ALKBH3
cg25110239	1.69902831661067e-15
cg14725194	1.71834924745457e-15	CLVS1
cg26498396	1.75316261834798e-15	C6orf211
cg14303481	1.75767103875888e-15	LOC101927969;SLIT3;SLIT3
cg05532980	1.769996e-15	ERN2
cg04405211	1.84058266359079e-15	C6orf195
cg21601498	1.84349092605059e-15	FBXO42;FBXO42
cg04592747	1.985036e-15	RAB1B
cg16007185	2.023393e-15	TMX1
cg25890938	2.056816e-15	WBP2NL
cg00308792	2.05681600370599e-15	PDZD2
cg08550441	2.078928e-15	EFEMP2
cg25443773	2.115918e-15	XRCC6;XRCC6;XRCC6;XRCC6
cg15251456	2.192004e-15	PPP6R2;PPP6R2;PPP6R2;PPP6R2
cg05079227	2.225704e-15	ADAMTS17
cg06367286	2.32218764053486e-15
cg13205059	2.4045720571522e-15	GPR177
cg11314174	2.67916343715392e-15	RPS6KA2;RPS6KA2
cg02301378	2.913149e-15	SNW1;C14orf178
cg07007128	3.04318291679914e-15	C1orf107
cg25621215	3.241168e-15
cg24811777	3.33979373490495e-15
cg19871462	3.393558e-15	PLA2G6;PLA2G6;PLA2G6
cg14629168	3.46792283757863e-15	UQCC2
cg26332116	3.673582e-15	MAP1LC3B
cg11173636	3.68513460190041e-15
cg23580828	3.77901286902264e-15
cg27308188	3.81198052543957e-15	NOM1
cg04098805	3.91889788929706e-15	RBM20
cg25163088	4.12566590198934e-15	RGS5
cg12811101	4.22730176683746e-15
cg16424195	4.30430505006439e-15	NVL;NVL;NVL;NVL
cg24419602	4.406004e-15
cg12338140	4.57010304375484e-15	PLXNA1
cg26186408	4.97904890392577e-15	KIF2A;KIF2A
cg15677797	4.98615768991873e-15	KLF11;KLF11;KLF11
cg24524879	5.12015401451852e-15
cg07432305	5.17828954676069e-15	MKNK1;MKNK1;MKNK1;MKNK1;MKNK1
cg09935228	5.39584694752476e-15	ZNF704
cg13629150	5.423386e-15
cg11635557	6.327544e-15	BCAS4;BCAS4;BCAS4
cg05531694	6.52155486617314e-15	SNHG6
cg02006790	6.80430356256926e-15
cg13614887	6.84345139406759e-15
cg05705223	6.962008e-15	C11orf64
cg24478129	7.08468902978844e-15	SMYD3
cg02317229	7.09311966505981e-15	PRICKLE2
cg02422997	7.355179e-15
cg08010331	7.73537311754512e-15	HLA-DPA1
cg25249362	8.02906958076076e-15	PFKP
cg25164450	8.03786273857614e-15	HDAC4
cg23041410	8.64742205229367e-15	IL1RN;IL1RN;IL1RN;IL1RN
cg13898457	8.70057133577495e-15	MAP7D1;MAP7D1;MAP7D1
cg00077566	8.90002084285166e-15	EPM2A;EPM2A
cg22549335	8.91486298933172e-15	FHIT;FHIT
cg12356859	9.18413743667385e-15	LOC150622
cg14854798	9.69906051062287e-15
cg11206811	1.01352230308971e-14
cg12632353	1.041554e-14
cg11563656	1.12588928366004e-14	DCDC2
cg23834210	1.13888191297966e-14
cg09314524	1.13947083353493e-14
cg15547764	1.14763498897807e-14	PCCB;PCCB
cg03297418	1.170477e-14
cg10092377	1.19558014644055e-14	C1orf106;C1orf106
cg04792395	1.21150375833699e-14
cg26033510	1.2217299595847e-14
cg23682634	1.22173e-14	DERA
cg17080216	1.22286e-14	ARHGAP42
cg07291601	1.227554e-14	SLC22A18AS;SLC22A18;SLC22A18
cg26116664	1.24494938238729e-14
cg22741544	1.29631229012167e-14
cg25366315	1.29890108466554e-14
cg14674954	1.30414359482757e-14
cg10091362	1.362702e-14	FAM83D
cg01669244	1.404305e-14	TTLL5
cg14577066	1.416393e-14	ZFP161;ZFP161;ZFP161
cg03225671	1.42320889286526e-14	RIMS1;RIMS1;RIMS1;RIMS1;RIMS1
cg16990009	1.43223414269563e-14	GTF2H4
cg04127823	1.437672e-14
cg13784004	1.437672e-14	MYO5B
cg03892103	1.465024e-14
cg01274643	1.54012668227437e-14
cg12108278	1.604906e-14
cg26004710	1.653382e-14	PTPN6;PTPN6;PTPN6
cg02613576	1.67428418574587e-14
cg17137035	1.702448e-14	RANBP3;RANBP3;RANBP3
cg09183742	1.83582650320985e-14	COL11A1;COL11A1;COL11A1;COL11A1
cg08028580	1.879693e-14	CEACAM19;CEACAM19
cg03359067	1.88096372475542e-14	BTNL3
cg18284672	1.93829243877475e-14	CNOT7;CNOT7
cg00074471	1.97566848425565e-14	PDE11A;PDE11A
cg07660543	2.00488424837625e-14
cg19879272	2.23941159013308e-14	RRP12;RRP12;RRP12
cg13839202	2.25490704116337e-14	CAMK1D;CAMK1D
cg18874570	2.292837e-14
cg10478600	2.34654076830036e-14	CARD11
cg26193015	2.35022174274104e-14	MDC1
cg23246769	2.474898e-14	ZNF664
cg09683562	2.510393e-14	RNF135;RNF135
cg23097826	2.51145452836106e-14	RPS14;RPS14;RPS14
cg13985597	2.61665677027834e-14
cg26284196	2.68675145261733e-14	PDE4DIP;PDE4DIP;PDE4DIP;NBPF20;NBPF9
cg20048260	2.734614e-14	COL4A1
cg14229934	2.83607418852664e-14
cg07018980	2.83607418852664e-14	GAK
cg12790645	2.99699658203425e-14
cg01206017	3.08646653395862e-14	AGAP1;AGAP1
cg18310072	3.13179062978532e-14
cg11524184	3.13959739914346e-14
cg10277872	3.23057358153453e-14
cg18723865	3.24769509081564e-14	RMND1;RMND1
cg03209130	3.330184e-14
cg24068006	3.37114014068918e-14	DIP2C
cg11865601	3.41618258361569e-14	GPLD1
cg18065464	3.47711829204141e-14
cg11041558	3.48716002246993e-14	CEP170;CEP170;CEP170
cg04837455	3.60851610436645e-14	CDK14
cg03926921	3.616079e-14	ELMO2;ELMO2
cg05460996	3.65823882105042e-14	RNASET2
cg20994372	3.68339138858125e-14	EFCAB14-AS1;EFCAB14-AS1
cg09227105	3.68733444898751e-14
cg23775236	3.69744e-14	VPS18
cg13828893	3.75015758939103e-14	KIF26B
cg26758184	3.829457e-14
cg07695670	3.876624e-14	CPAMD8;CPAMD8
cg16612023	4.014869e-14	KTN1;KTN1;KTN1;KTN1;KTN1;KTN1
cg01528832	4.0907050182355e-14	JMJD1C;LOC84989
cg13907973	4.17476398025221e-14	IRF1
cg24406698	4.18672051089592e-14
cg03043709	4.24435334996188e-14	MAD1L1;MAD1L1;MAD1L1
cg23421288	4.36877963128598e-14
cg01700942	4.38255474859013e-14
cg21986118	4.416416e-14	TVP23B
cg17050690	4.550863e-14	GIT1;GIT1
cg18826267	4.6028e-14	RANBP3;RANBP3;RANBP3
cg17719473	4.68172237380012e-14	C1orf52;C1orf52
cg19249110	4.69197216015492e-14	TSNARE1
cg27057335	4.853119e-14	TBC1D10A;TBC1D10A
cg02416656	4.879279e-14	C12orf51
cg26752796	4.935541e-14	SLC6A12;SLC6A12;SLC6A12;SLC6A12
cg08371215	5.316757e-14	ATP1B2
cg05926478	5.50277464310521e-14	DCLK2;DCLK2
cg08816037	5.53996493742213e-14	TRIM59;TRIM59
cg26236902	5.60161577967872e-14	AGAP1;AGAP1
cg06803580	5.73259623204761e-14	DIP2C
cg10999850	5.85206232949589e-14	CNR1;CNR1;CNR1;CNR1;CNR1
cg22562631	6.19932234207987e-14	SLC2A9;SLC2A9
cg06880603	6.28994976522907e-14	GCNT1;GCNT1;GCNT1;GCNT1
cg05868255	6.32690241711546e-14
cg15877601	6.35734727941868e-14
cg22831511	6.49550121285149e-14	VWA5B1
cg17315247	6.53627144314406e-14	AMZ1
cg23281729	6.798269e-14	PARD6G
cg00793072	7.01739928573943e-14
cg12887361	7.018735e-14	C14orf159;C14orf159;C14orf159;C14orf159;C14orf159;C14orf159;C14orf159;C14orf159
cg12760705	7.16164071114359e-14
cg01759756	7.161641e-14	C11orf80
cg17106729	7.58203317005172e-14	SDC3
cg08024058	7.65431697949992e-14	STXBP5;STXBP5
cg26966001	7.65431697949992e-14
cg03938141	7.74811391901115e-14
cg08129914	7.80060791023067e-14	PAX7;PAX7;PAX7
cg16527454	7.842724e-14
cg14902306	7.890691e-14	SFI1;SFI1;SFI1;SFI1;SFI1
cg14382478	7.95390644239441e-14
cg04700648	8.075409e-14	ZNF880
cg18258597	8.13356565501269e-14
cg24999883	8.336402e-14	SETD3;SETD3
cg27286337	8.43153489765927e-14	INPP5A
cg23505044	8.490742e-14	NTN1
cg11091397	8.54155979009878e-14
cg02405213	9.11178908108057e-14	JAK2
cg24239165	9.168999e-14
cg17547336	9.220538e-14	ANO1;ANO1
cg21257337	9.25377201174018e-14
cg02929682	9.487513e-14
cg17469361	9.52321741148719e-14
cg09623286	9.85967383821081e-14	TLR2;TLR2
cg21555962	1.019739e-13	RFFL;RFFL;RAD51L3-RFFL
cg12057156	1.03447426571087e-13
cg23437973	1.042935e-13
cg02967393	1.058792e-13	SCGB2B3P
cg08662043	1.067459e-13
cg03986691	1.07238729882763e-13	APBB2;APBB2;APBB2;APBB2;APBB2;APBB2;APBB2
cg03733026	1.096293e-13	ZNRF3
cg24324446	1.216914786973e-13
cg00938380	1.314866e-13	GRAMD4
cg11444129	1.34243243802392e-13	EPHB1
cg12600417	1.346507e-13	TMTC3
cg00047222	1.356334e-13	ZNF429
cg09953122	1.358833e-13	CST8
cg09716288	1.36182e-13	STK33;STK33;STK33;STK33
cg25323545	1.36182e-13	UBE2Q2P2;GOLGA6L17P;GOLGA6L9
cg13707335	1.41282069814036e-13	TTN;TTN;TTN;TTN;TTN;TTN
cg26010834	1.432746e-13	GNG13
cg05141895	1.436599e-13
cg26948066	1.44845451408939e-13	FBXO28;FBXO28;FBXO28
cg01070560	1.46263058081096e-13	CSMD1
cg23943283	1.46304476683285e-13	PDE11A;PDE11A;PDE11A;PDE11A
cg26476595	1.463045e-13	E4F1
cg06367429	1.48086504039568e-13	LOC100133669
cg04124576	1.512318e-13	MYBPC1;MYBPC1;MYBPC1;MYBPC1;MYBPC1;MYBPC1;MYBPC1;MYBPC1;MYBPC1;MYBPC1
cg23149560	1.51231817055613e-13	MOBKL1B
cg04031134	1.60254840189297e-13	SMURF1;SMURF1
cg12551798	1.602906e-13	C1RL-AS1
cg03875385	1.65369953585359e-13
cg10979888	1.74196555496257e-13	PRRC2B
cg08074971	1.74304e-13	GNG13
cg11754971	1.74304e-13	GSG1L
cg18537979	1.7622934700432e-13
cg25034558	1.76472442743653e-13
cg00492083	1.789206e-13	AZI1;AZI1
cg02427933	1.830702e-13
cg27226147	1.85422257614559e-13
cg11480029	1.88160507216887e-13	OR9A2
cg00488012	1.89504996653984e-13	SH3YL1;SH3YL1;SH3YL1;SH3YL1;SH3YL1;SH3YL1;SH3YL1;SH3YL1
cg07564598	1.901256e-13	WSB1;WSB1
cg23010236	1.92351899202997e-13
cg08860619	1.996441e-13
cg20597540	2.04904394224761e-13
cg11091623	2.29338539792986e-13	MGAM
cg20481110	2.296083e-13	SECTM1
cg02475236	2.296083e-13	DSCAM
cg00779281	2.366345e-13	GLT1D1
cg26227935	2.366345e-13	PQLC1;PQLC1;PQLC1
cg24675983	2.455103e-13
cg25817503	2.46012526632486e-13	AFAP1;AFAP1
cg11463057	2.47760558227589e-13
cg21248699	2.493943e-13
cg20381404	2.52552203835741e-13	AMACR;AMACR;AMACR;AMACR;AMACR;AMACR;AMACR;AMACR;AMACR;AMACR;AMACR;AMACR
cg09366587	2.761698e-13	PLXNC1
cg18715193	2.82487694104819e-13	HLA-DPA1
cg05660106	2.87197513408797e-13	CASP9;CASP9
cg01987362	3.05217538578825e-13
cg07999547	3.08536724907331e-13
cg11935344	3.13027518739805e-13	FAM13AOS
cg05114740	3.175368e-13
cg23436303	3.270859e-13	CDH4;CDH4;CDH4
cg22176584	3.354167e-13	MAN2C1;MAN2C1;MAN2C1;MAN2C1
cg17266357	3.385802e-13	ZNF10
cg05383619	3.54719656660372e-13	HLA-DRB1
cg16023065	3.629245e-13	C12orf54
cg12181213	3.820298e-13	SH3BGR;SH3BGR
cg02238794	3.832113e-13	ZZEF1
cg19377150	3.9610664070281e-13
cg26929888	4.19810029384488e-13	TPO;TPO;TPO;TPO;TPO;TPO
cg27495669	4.420955e-13	LINC01443
cg02814283	4.526138e-13	ZNF254;ZNF254;ZNF254
cg06417478	4.538371e-13	HOOK2;HOOK2
cg19673480	4.68136022946762e-13
cg08299859	4.87190218362566e-13
cg26656688	4.87831376083532e-13	BCAR3
cg01550161	4.87925515568047e-13	LAMB4
cg26539522	4.896373e-13	FAM38A
cg11257340	5.132316e-13
cg06434499	5.1567871850344e-13
cg04842962	5.19413235599094e-13	MRPS18A
cg02032872	5.277771e-13	C19orf61
cg06193597	5.35312548952742e-13
cg10724963	5.354116e-13	CTCFL;CTCFL;CTCFL;CTCFL;CTCFL;CTCFL;CTCFL;CTCFL;CTCFL;CTCFL;CTCFL;CTCFL;CTCFL;CTCFL;CTCFL;CTCFL;CTCFL
cg04007319	5.48776363561423e-13	SMU1
cg16358154	5.71686493407656e-13
cg18629013	5.724927e-13	PLXNC1
cg18903750	5.78669107679689e-13
cg19545611	5.94110185774707e-13
cg01597779	5.99439615334252e-13	TRIM71
cg09458135	6.073991e-13	C11orf49;C11orf49;C11orf49;C11orf49;C11orf49;C11orf49;C11orf49
cg19863040	6.29592522026576e-13	MAD1L1;MAD1L1;MAD1L1
cg21599783	6.51336989795236e-13
cg09777060	6.55990950014857e-13
cg21992857	6.584618e-13
cg21081239	6.61989e-13
cg08082455	7.11322181648281e-13	VIPR2
cg19556217	7.186093e-13	GOT2;GOT2
cg24088258	7.649817e-13	CCL22
cg16808927	8.011016e-13	WDR90
cg23715696	8.085924e-13	TIAF1;TIAF1;MYO18A;MYO18A
cg10304682	8.30552990959606e-13
cg11294364	8.394572e-13	NLRP4
cg00647839	8.39457248631188e-13	CHD7
cg06194652	8.78666457230884e-13
cg08159412	8.97655340197414e-13
cg10614253	9.183209e-13
cg08530738	9.225461e-13
cg08466858	9.28092115641332e-13	KCNB2
cg25880954	9.35000746853436e-13	MGC12982;FOXD2
cg11847442	9.393403e-13
cg12175949	9.595001e-13	TXNRD2;COMT;COMT
cg16435573	9.64442e-13	LOC101928107
cg03598948	9.64442e-13	SEC14L4;SEC14L4
cg11404795	9.680706e-13	CORO6
cg03724010	9.80224677987827e-13	C1orf70
cg18986403	9.90380503099683e-13	PINX1;PINX1
cg23788733	1.004921e-12	LOC388428
cg26178024	1.00611876391002e-12	LHPP;LHPP
cg22337407	1.04556599514475e-12
cg05814923	1.07372318917654e-12	RABGAP1L
cg21050539	1.08109635978963e-12
cg13523132	1.09872447427572e-12	LCN6;LCN10
cg24725430	1.129983e-12	LOC101928823;LOC101928823
cg13081066	1.12998346864876e-12	MTR;MTR;MTR
cg27000335	1.15066023511795e-12	PLSCR4;PLSCR4;PLSCR4;PLSCR4;PLSCR4
cg15548601	1.204018e-12	LOC100507424
cg08541599	1.204018e-12	BSG;BSG;BSG
cg00952201	1.216039e-12	NFATC1;NFATC1;NFATC1;NFATC1;NFATC1
cg14121472	1.281998e-12	ITFG2
cg09849552	1.30565460270554e-12	CD8A;CD8A;CD8A;CD8A
cg04136259	1.31563983818721e-12	MAFK
cg27590469	1.349922e-12	P2RY6;P2RY6;P2RY6;P2RY6;P2RY6;P2RY6;P2RY6;P2RY6
cg08146115	1.39244456828299e-12
cg24485571	1.410643e-12	IQSEC3;IQSEC3
cg21479923	1.45669845992233e-12	PDE4D
cg17864916	1.485006e-12
cg05234244	1.489371e-12
cg12002427	1.56071685681196e-12
cg12280692	1.590717e-12
cg09775294	1.65505654573518e-12
cg21571142	1.66091811417631e-12
cg20564865	1.67706351915355e-12	PSORS1C1
cg01690073	1.6778084728415e-12	GABRR2
cg15857635	1.70210645171109e-12	MICALL2
cg16875032	1.70228241684629e-12	SNTB1
cg14378564	1.70579121259014e-12
cg04671734	1.70579121259014e-12
cg00598860	1.70821221659156e-12	C4orf19;C4orf19
cg05934647	1.72998372120117e-12
cg22730047	1.72998372120117e-12
cg26736055	1.733104e-12	DEGS2
cg25787886	1.947727e-12	APOBEC3B
cg26728851	1.970402e-12	GUCY2E
cg04228998	1.99597812790488e-12	AARS2
cg00793227	2.03448172604001e-12
cg24131848	2.05239071460473e-12	FYTTD1;FYTTD1;FYTTD1;KIAA0226
cg19160264	2.07033688841783e-12	MAD1L1;MAD1L1;MAD1L1;MAD1L1;MAD1L1;MAD1L1
cg25021451	2.1054492070911e-12	ACAP3
cg26209765	2.1054492070911e-12
cg11314826	2.164812e-12	RBM19;RBM19;RBM19
cg12749439	2.20479566914996e-12
cg00369590	2.261276e-12	SHANK2
cg03957615	2.26127633601391e-12	LRFN2
cg07719788	2.30764767906934e-12	RNU6-79P;NAV1;IPO9-AS1;NAV1
cg15146039	2.30764767906934e-12
cg01212809	2.307648e-12	NINJ2;NINJ2;NINJ2
cg26000393	2.314802e-12	APOBEC3B
cg08345626	2.338967e-12	NEO1
cg23359644	2.36796078519531e-12	THSD7A
cg12396660	2.38162863334504e-12
cg14784428	2.38162863334504e-12	FDFT1
cg04248502	2.3836345232377e-12	ADARB2
cg04361279	2.42577561246076e-12	WDR8
cg24058116	2.432114e-12	TSHZ1;TSHZ1
cg26263166	2.43551466023844e-12	IGF2;IGF2;IGF2;IGF2;IGF2;INS-IGF2
cg03080357	2.457126e-12	KSR1
cg18059362	2.47810099873725e-12	NDST1
cg23211310	2.52417013959146e-12	LRRC18;WDFY4
cg24160354	2.54861929809562e-12	PPARGC1A
cg16285447	2.571343e-12	DAD1
cg01436877	2.607157e-12
cg10181978	2.62142522030639e-12	ZMAT3;ZMAT3
cg11757124	2.63980106518683e-12	PTPRN2;PTPRN2;PTPRN2
cg16648036	2.68755969317636e-12	LPIN1;LPIN1;LPIN1
cg13557411	2.68756e-12	SEMA7A;SEMA7A;SEMA7A
cg09796376	2.70835e-12	HCK
cg05871548	2.74656667791455e-12	GFRA1;GFRA1;GFRA1
cg17335657	2.981032e-12
cg26539349	2.98103228870565e-12
cg18708796	2.99325466601279e-12	IKZF1;IKZF1;IKZF1;IKZF1;IKZF1;IKZF1;IKZF1;IKZF1;IKZF1;IKZF1;IKZF1;IKZF1;IKZF1;IKZF1;IKZF1;IKZF1;IKZF1
cg03317714	3.047064e-12	LOC101928443
cg16203592	3.09353520120735e-12	TMEM154
cg25657443	3.13667208940499e-12	SCARNA5;ATG16L1;ATG16L1;ATG16L1;ATG16L1;ATG16L1
cg13979566	3.238254e-12	TCF4
cg08734112	3.26468926543524e-12	MYL1;MYL1;MYL1
cg21298667	3.32343021894612e-12
cg19477551	3.386378e-12	IRF2BP1
cg14677909	3.41040965313147e-12	PTPN20B;PTPN20A;PTPN20A;PTPN20B;PTPN20B;PTPN20B;PTPN20B;PTPN20B;PTPN20A;PTPN20B;PTPN20B;PTPN20A;PTPN20B;PTPN20A;PTPN20A;PTPN20A;PTPN20B;PTPN20A;PTPN20A;PTPN20A
cg07010222	3.419175e-12
cg06463424	3.43433171195135e-12
cg01819111	3.44757522840487e-12	RPS6KA2-IT1;RPS6KA2;RPS6KA2
cg21717958	3.47081028347743e-12	NPNT
cg14457074	3.48150386975948e-12
cg07656646	3.51410596011709e-12
cg22974337	3.61073157784866e-12
cg00100844	3.665016e-12	CAPN5
cg15405368	3.68456431396749e-12	HSD52
cg22857746	3.7299645743784e-12	AMPH;AMPH;AMPH;AMPH
cg03070989	3.757305e-12
cg24450397	3.8519279388997e-12	EHMT2;EHMT2
cg04512899	3.85730473761995e-12	ANKRD6;ANKRD6;ANKRD6
cg09015824	3.89255115305882e-12
cg21011794	3.96742559013343e-12	MYOZ2;MYOZ2
cg11391221	4.03935935240608e-12	MYPN;MYPN;MYPN;MYPN;MYPN
cg22850234	4.066184e-12
cg12161132	4.09979616112091e-12	STK32C
cg08095860	4.19777324637513e-12
cg17707095	4.23549930150328e-12	RPS6KA2;RPS6KA2
cg10199230	4.274291e-12	NUDT14
cg25968886	4.37919334096962e-12	PLAC8L1
cg09944764	4.38429923948246e-12	GPR171;MED12L
cg13613346	4.38429923948246e-12	EHMT2;EHMT2
cg05064044	4.56206161143711e-12	DUSP22;DUSP22
cg13764124	4.60852241837376e-12
cg23664662	4.63820705954631e-12
cg13264811	4.65703530115305e-12	HDAC4
cg25403368	4.69267764318066e-12
cg02894300	4.7182333819273e-12
cg09611472	4.758439e-12	GNG13
cg18138010	4.76482671598223e-12	GMDS-AS1
cg23237621	4.892642e-12	STAB2
cg22701520	5.006461e-12
cg01128039	5.008685e-12	SIRPB1;SIRPB1;SIRPB1
cg04280909	5.01134924541816e-12
cg17437770	5.01134924541816e-12
cg19855119	5.09998554450699e-12	FBXW11;FBXW11;FBXW11
cg17142149	5.09998554450699e-12	RCAN2
cg03256631	5.14633435302451e-12	ST3GAL6-AS1
cg07423892	5.52375655307993e-12
cg13894784	5.58615828729738e-12	MUPCDH;MUPCDH
cg24805089	5.94935761579148e-12	GRK6;GRK6;GRK6
cg22444562	5.98095933594511e-12	GPR1-AS
cg18377660	6.13961980799965e-12	DAB1
cg14071023	6.14451285032978e-12	CLIC5;CLIC5
cg22504267	6.18729600223108e-12	KBTBD11
cg23187735	6.27470269643502e-12	OVGP1
cg02908956	6.3315232491317e-12	CTBP2;CTBP2;CTBP2;CTBP2
cg10677016	6.33418412327304e-12
cg04486924	6.373647e-12	CCDC88C
cg09383791	6.420494451516e-12	GIGYF1
cg21665557	6.56031956422795e-12	OBSL1
cg25059408	6.608836e-12
cg21507367	6.723603e-12	STK38L
cg15249900	7.103157e-12	ZNF211;ZNF211
cg19748487	7.27977478134213e-12
cg03980662	7.55726882505041e-12	KCNN3;KCNN3;KCNN3
cg16959075	7.566533e-12	PDE8A;PDE8A;PDE8A
cg16377884	7.566533e-12
cg21410980	7.58143417679923e-12	N4BP2
cg18405880	7.5906732657035e-12	ATXN7;ATXN7
cg27413643	7.704788e-12	ANKRD27;RGS9BP
cg00836944	7.84036095351651e-12	DAB2IP;DAB2IP
cg07754385	7.863481e-12	MPI;MPI;MPI;MPI
cg21918736	7.906236e-12	TRIM68;TRIM68
cg13239133	7.942569e-12	PI4KA;PI4KA
cg19738233	8.015129e-12	DNAJC24
cg00710618	8.07754045137912e-12	LEF1;LEF1;LEF1;LEF1
cg12051458	8.17750484790789e-12	LOC102724659;C1orf167
cg07132558	8.21515091744419e-12
cg21485543	8.35012718076455e-12	FAM170B;FAM170B-AS1
cg26888267	8.370998e-12	WDFY2
cg05477921	8.370998e-12	ADAMTS17
cg25239516	8.433631e-12	MEF2A;MEF2A;MEF2A;MEF2A
cg23348610	8.44380184158747e-12
cg10266189	8.582887e-12
cg21166376	8.598194e-12	SLC52A3
cg01445689	8.70648636966383e-12	WDR60
cg03377073	8.81051453717776e-12	PTPRN2;PTPRN2;PTPRN2
cg01627637	8.810515e-12
cg09500421	8.83783064416927e-12	C5orf49
cg21556182	9.03398322945618e-12	ST18
cg11825776	9.527136e-12	RTN2;RTN2;RTN2;RTN2;RTN2;RTN2
cg14236602	9.590053e-12	PFKL;PFKL
cg14543988	9.59005321055849e-12
cg20619667	9.829649e-12	CCDC77;CCDC77;CCDC77;CCDC77
cg05187542	1.016426e-11	TRIB3;TRIB3;TRIB3;TRIB3;TRIB3;TRIB3
cg07701004	1.02480324593795e-11
cg24207904	1.055096e-11	LIPT2
cg01203147	1.05727684460866e-11	LINC01280
cg16328225	1.07115839049683e-11	ATP13A3
cg22652275	1.073857e-11
cg23975198	1.09617418004842e-11	IGFBP1
cg18629442	1.10426843947733e-11	KRTAP5-1;KRTAP5-AS1
cg02638791	1.10790920029029e-11	PTPRE
cg10975830	1.137696e-11	LOC102724084
cg15824046	1.1613832538501e-11
cg24009529	1.18394982301644e-11	PPT2;PPT2
cg14168080	1.20549568308413e-11	PTPRN2;PTPRN2;PTPRN2
cg12536936	1.220043e-11	FBL
cg23480666	1.224297e-11	AGBL1
cg13910785	1.22429700882578e-11	HLA-DRB1
cg09939247	1.24895269311048e-11
cg03835428	1.250243e-11
cg00439392	1.257573e-11
cg18576210	1.27644600498593e-11	HIST1H3B;HIST1H2AB
cg00880674	1.277255e-11	BARX2
cg20391597	1.28649181577775e-11
cg09416096	1.30939455639706e-11
cg13023205	1.310035e-11
cg02806738	1.310762e-11
cg15192627	1.313084e-11	RAB40C;RAB40C;RAB40C;RAB40C;RAB40C
cg15146207	1.34020455146099e-11	SIM1
cg05995465	1.35874843894583e-11	HDAC4
cg26879339	1.391234e-11
cg06547839	1.47468432647293e-11	MGAM
cg09464894	1.48926724189008e-11	UNQ6494
cg25982983	1.4903807030037e-11
cg10315076	1.49065820518196e-11	SRD5A3-AS1
cg21840844	1.50052234243608e-11	NEXN;NEXN
cg11862304	1.53621269699583e-11	SYCE1;SPRNP1
cg09557149	1.55721195661034e-11	DCTD;DCTD
cg05304538	1.617584e-11	GPC5
cg06522412	1.6253e-11
cg16542356	1.64131115282581e-11	C7orf50;C7orf50;C7orf50
cg23201188	1.64641463730745e-11
cg19038066	1.651544e-11	NOP2;NOP2;NOP2;NOP2;NOP2
cg07482220	1.65401385961707e-11	AGPAT1;RNF5;RNF5P1
cg04377134	1.664505e-11	EVPL
cg17371014	1.738173e-11	DPH3B;TCFL5
cg10260486	1.739958e-11
cg21435568	1.752054e-11	ANKRD29
cg15679747	1.75869712366166e-11
cg21464492	1.76323809745318e-11	PXDN
cg13721028	1.76323809745318e-11	PJA2
cg00629028	1.80323e-11
cg15620908	1.857421e-11
cg05674046	1.87110563344596e-11	PRICKLE2
cg00236261	1.87110563344596e-11	CCDC3
cg27370696	1.92451058937058e-11	AGPAT1;RNF5;RNF5P1
cg12715136	1.92451058937058e-11	C10orf28
cg05715076	1.95144e-11
cg13548034	2.077463e-11	COG6;COG6;COG6
cg24723798	2.08292965010777e-11	FARP2;FARP2;FARP2
cg01988523	2.099617e-11
cg08605269	2.256172e-11	XYLT1
cg15914990	2.357646e-11	FAM168A;FAM168A;FAM168A
cg20811856	2.38169675891995e-11	TMEM51;TMEM51;TMEM51;TMEM51;TMEM51;TMEM51;C1orf126
cg25140531	2.38822420276996e-11	CAND2;CAND2
cg03591606	2.48673071579524e-11	DLGAP2
cg20773800	2.48719477980704e-11	PILRB;PMS2L1;PILRB
cg06301252	2.49082827128717e-11	PTPRN2;PTPRN2;PTPRN2
cg22470047	2.492338e-11	ABCA3
cg05234450	2.617239e-11	PTPRA;PTPRA;PTPRA
cg08472925	2.67029718949023e-11
cg21167402	2.69279312559775e-11	SDHAP3
cg22192076	2.82150630737562e-11
cg04882972	2.822577e-11	ELMO2;ELMO2;ELMO2
cg01044608	2.825207e-11	ZNF543
cg03395511	2.82520710841069e-11	DUSP22
cg16981421	2.857855e-11	MOV10L1;MOV10L1;MOV10L1
cg03745316	2.88385406818153e-11
cg18597292	3.01422863118912e-11	TSPYL1;DSE;DSE
cg10023837	3.02083989178116e-11	AGPAT1;RNF5;RNF5P1
cg07777042	3.02830922818812e-11
cg25268811	3.02871095291518e-11	SIM1
cg03768796	3.067732e-11
cg01532284	3.11209e-11	FAM71E2
cg10808905	3.12110069421681e-11	KCNMA1;KCNMA1;KCNMA1;KCNMA1;KCNMA1;KCNMA1
cg17031489	3.15553591878314e-11
cg12679725	3.237746e-11
cg13876833	3.306904e-11	LARP6
cg09605497	3.320495e-11	DMXL2;DMXL2;DMXL2
cg15888996	3.32521842392569e-11	APITD1-CORT;APITD1-CORT;APITD1;APITD1-CORT;APITD1-CORT;APITD1-CORT;APITD1;APITD1-CORT
cg18304557	3.35215966379963e-11	KIAA0907;KIAA0907
cg18068256	3.470273e-11	KRT37
cg16373817	3.48272580646511e-11	PALLD;PALLD
cg14609729	3.58960954491755e-11	CAMSAP1
cg27066256	3.63049522562141e-11
cg13036173	3.83459e-11	ATXN2;ATXN2;ATXN2;ATXN2
cg16698663	3.892917e-11	ZNF664-FAM101A
cg01649064	3.892917e-11	C14orf79
cg09989560	4.004914e-11	LINC01146
cg08535001	4.070901453882e-11	CTTNBP2
cg22084793	4.074936e-11
cg25138124	4.084468e-11	APP;APP;APP;APP;APP;APP;APP;APP;APP
cg03822950	4.099486e-11
cg07773740	4.103934e-11
cg06076184	4.10525054439853e-11
cg24677793	4.105251e-11	NAALAD2;NAALAD2
cg07992027	4.1074940492604e-11	LOC100129461
cg14346872	4.205454e-11	AP4S1;AP4S1
cg19748840	4.351593e-11	GALNT9
cg26924012	4.498648e-11	SPATA5L1;SPATA5L1
cg05840533	4.498648e-11	C20orf70
cg04109421	4.544224e-11	LONP1;LONP1;LONP1;LONP1
cg17931038	4.565948e-11
cg27401488	4.62646030477623e-11	JADE2;JADE2;JADE2;JADE2
cg14727512	4.670209e-11	TSSK2;DGCR14
cg27233174	4.798594e-11
cg25160690	4.79859422774975e-11
cg16077538	4.889967e-11
cg17842024	4.946599e-11	METTL9;METTL9;LOC101927814
cg06536159	4.98737965469231e-11	FHAD1
cg02314782	5.077664e-11	DNAJC7;DNAJC7;DNAJC7
cg19070118	5.34511311562639e-11
cg26787320	5.406232e-11	NXN
cg07380506	5.4702799734286e-11	CYP1B1
cg19593182	5.53184333178975e-11	TRIM26
cg21788897	5.57028542071593e-11	SLC39A4;SLC39A4;SLC39A4
cg08463633	5.63481462145905e-11
cg17899774	5.794267e-11	C11orf97
cg14816418	5.794267e-11
cg02731293	5.81339955812013e-11	PRKG1;PRKG1
cg19806483	5.81339955812013e-11	MGMT
cg09880891	5.8199400835929e-11	GALNT2;GALNT2
cg06365181	5.907741e-11	ACSF3;ACSF3;ACSF3;ACSF3;ACSF3;ACSF3
cg01516881	6.1203166050941e-11	DUSP22
cg19476878	6.25843e-11	ANAPC5
cg17140737	6.27519126451397e-11	PTCH2
cg21724239	6.29986576480618e-11
cg09508552	6.494648e-11
cg08174890	6.56853473033891e-11	MIR548I2
cg12554413	6.64102152184735e-11
cg00238468	6.76471244138898e-11	ERCC3
cg03069726	6.76471244138898e-11	UBE2E2
cg09638873	6.89725125168852e-11
cg16165949	6.90636343001817e-11
cg00807769	6.91106976636517e-11	SLIT1
cg06750320	6.93264131434953e-11
cg04225473	6.93379e-11
cg09402314	6.938102e-11	CRAMP1L
cg13632595	6.967019e-11
cg11551223	6.99760606954861e-11	EHBP1
cg00064972	7.18329131568148e-11
cg02321536	7.609076e-11	ZC3H13
cg05583353	7.7120836890478e-11	ARHGAP15
cg02952635	7.72001681771918e-11	PDE11A;PDE11A;PDE11A;PDE11A
cg13672817	8.095086e-11	KREMEN1;KREMEN1
cg12052203	8.124472e-11	B3GNT1;B3GNT1
cg06047886	8.59206379226896e-11	KBTBD11
cg10518000	8.609422e-11
cg12086421	8.61909973663283e-11
cg01620082	8.69478225397434e-11
cg08986967	8.915001e-11	PLA2G6;PLA2G6;PLA2G6
cg06201205	8.9150014761174e-11
cg15203632	8.98060612092674e-11	KCNK1
cg04027132	8.98060612092674e-11	MIR548N
cg13494229	9.059702e-11
cg24157836	9.10653020609616e-11	BTNL3
cg08077178	9.13840633822074e-11	SP140;SP140;SP140;SP140
cg08344634	9.4975444872118e-11	KBTBD11
cg02375258	9.624301e-11	ZNF175
cg09062982	9.624301e-11
cg01293332	9.779586e-11	GSPT1;GSPT1;GSPT1
cg15851204	9.79215160652998e-11	SNRPG
cg01786044	9.860861e-11	LINC01387
cg09959721	9.89262e-11	AACS
cg08478006	1.003877e-10
cg07110043	1.00477225867549e-10	FABP3
cg12337884	1.058967e-10	RASA3
cg07171156	1.11398961032634e-10
cg05079405	1.123098e-10	MIR548H4
cg25956459	1.12756432527084e-10
cg13369831	1.13414008899811e-10	KIFC1
cg18996202	1.14895995425829e-10	HLA-B
cg18925616	1.16659497981903e-10	SIPA1L2
cg00440797	1.16862120468918e-10	HLA-DRB5
cg03826826	1.17032486695283e-10	TRIM36;TRIM36;TRIM36
cg14448451	1.19191262459499e-10	LOC101928979;LOC101928979;NBPF20;NBPF10;NBPF10
cg24115835	1.2214e-10	MARCH2;MARCH2;MARCH2
cg08886482	1.23632376084043e-10	TMEM201;TMEM201
cg00897058	1.23632376084043e-10	LOC440839
cg14082737	1.24665297297347e-10	TRIM60
cg08986950	1.25007895776152e-10	ERAP1;ERAP1;ERAP1
cg06082920	1.25048050887332e-10	TTC39A
cg22530157	1.255712e-10	CELA1;CELA1
cg04409153	1.324701e-10	DSCAML1
cg09807353	1.34711976707897e-10
cg26251192	1.354134e-10	ACOT1;HEATR4;HEATR4
cg12855615	1.400104e-10	ACTN1;ACTN1;ACTN1
cg12747024	1.4121206732142e-10
cg04066121	1.41327936845321e-10	UBR5;UBR5
cg17392024	1.44346425202748e-10	LANCL1;LANCL1;LANCL1;LANCL1-AS1;LANCL1-AS1;LANCL1-AS1
cg08470516	1.44470044850962e-10
cg16259423	1.47271655427385e-10
cg07122798	1.483039e-10	HEATR4;HEATR4
cg26436011	1.518905e-10	ABCC8;ABCC8
cg23371584	1.5203505853865e-10	BTG2
cg02694632	1.520351e-10	LINC00572
cg24577116	1.529531e-10	PTH
cg09157890	1.534419e-10	ERC1;ERC1;ERC1;ERC1;ERC1;ERC1
cg10085009	1.552071e-10	PRDM15;PRDM15;PRDM15;PRDM15;PRDM15;PRDM15
cg27357675	1.55427995155741e-10
cg10848318	1.55614425980901e-10	FANCD2;FANCD2
cg17594662	1.58309840607179e-10	IFFO2
cg04146228	1.6229213392326e-10
cg26838315	1.64728155786668e-10
cg11444428	1.693018e-10	GNG13
cg19717762	1.694554e-10	CAND1.11
cg12734820	1.70403952225553e-10	ARHGEF10
cg04201563	1.70404e-10
cg17629827	1.741246e-10	LINC01272
cg18361420	1.768937e-10	SF4
cg10575128	1.78941659415599e-10
cg14261943	1.92258928896453e-10	ZNF311
cg18004184	2.00104811214678e-10
cg09578252	2.010609e-10
cg10109470	2.051694e-10	GUCY2E
cg09529336	2.064214e-10	ERVV-2
cg05777630	2.09990797625518e-10	BBX;BBX;BBX
cg08052848	2.10682733611369e-10
cg23096297	2.219416e-10	DIDO1;DIDO1;DIDO1;DIDO1
cg20647800	2.22346790482128e-10
cg23254196	2.27656659801799e-10	LRBA;LRBA
cg12945273	2.277934e-10	ACSBG1;ACSBG1
cg26575584	2.405521e-10
cg00170217	2.43684245017125e-10	MDGA1
cg01426195	2.46478660671687e-10
cg22539914	2.472128e-10	RPS26;RPS26
cg22148141	2.47273860703518e-10
cg08638481	2.53189365215315e-10
cg24348479	2.61467801121058e-10	DCST1;DCST2;DCST1
cg03558010	2.61467801121058e-10	GPR116;GPR116
cg08610326	2.62947594437344e-10
cg01472075	2.635556e-10	CLEC18A;CLEC18A;CLEC18A
cg21116021	2.64938955740073e-10
cg04981940	2.65139769645221e-10	ATAD3C
cg20886265	2.69031421344803e-10	BACH2;BACH2
cg03810616	2.70022612457656e-10	SARDH;SARDH
cg08317289	2.7031580155731e-10	MCM9
cg04304696	2.7044436678754e-10	UBAC1
cg08547350	2.72706923557339e-10	CEP41;CEP41;CEP41;CEP41;CEP41
cg11415389	2.72774758090837e-10
cg01471747	2.75558495987603e-10	OSBPL3;OSBPL3;OSBPL3;OSBPL3;OSBPL3;OSBPL3
cg22704893	2.765828e-10	THCAT158;THCAT158;EFCAB13;EFCAB13
cg15095728	2.840594e-10	SLCO3A1;SLCO3A1
cg02128085	2.842528e-10	DIDO1;DIDO1;DIDO1
cg04637506	2.905558e-10	LRRC43;LRRC43
cg21952393	2.93098397907422e-10
cg17132070	3.03918529675587e-10	IL17F
cg26225328	3.12116580305397e-10
cg25325723	3.163135e-10	FERMT1
cg13796975	3.29115486715989e-10
cg12941445	3.40378906044603e-10
cg19115690	3.40871917011005e-10	ECHS1
cg00648630	3.41940904653059e-10
cg24863052	3.471159e-10
cg04292615	3.672577e-10	ZNF600
cg12046395	3.75204025545091e-10	TBC1D31;TBC1D31
cg19864670	3.75532004962347e-10
cg14557508	3.902118e-10	RGS6;RGS6;RGS6;RGS6;RGS6;RGS6;RGS6;RGS6;RGS6;RGS6
cg25062380	3.90955027651489e-10	PRSS35;PRSS35
cg00937982	3.919672e-10	SIM2;SIM2
cg27219644	3.97535046175735e-10
cg07307460	4.079409e-10
cg20201929	4.0802328291084e-10	SCIN;SCIN
cg20290983	4.1484246747336e-10	MRPS18A
cg05099493	4.25981931290807e-10	ESPNL
cg12129848	4.279090495694e-10
cg23704082	4.31684405845961e-10	TRIM59;TRIM59
cg25151834	4.348991e-10	UNKL
cg00432461	4.38245173444248e-10	ADRB3
cg09016236	4.4830141681648e-10
cg14823918	4.59906532390456e-10
cg07519373	4.809235e-10	ZNF426
cg27043838	4.85282959957635e-10	DLGAP2
cg09633308	5.049438e-10
cg03725354	5.14767e-10	LRRC10
cg06395090	5.363581e-10
cg24196422	5.39682175895771e-10
cg26348690	5.450661e-10
cg14898670	5.48157195746158e-10	FOXP1;FOXP1;FOXP1;FOXP1;FOXP1;FOXP1;FOXP1;FOXP1
cg11223352	5.5355344121326e-10	OSBPL3;OSBPL3;OSBPL3;OSBPL3;OSBPL3;OSBPL3
cg03874201	5.55498120197665e-10
cg00432203	5.79549916241865e-10	LIPM
cg08464831	5.811641e-10
cg27615249	5.898842e-10
cg22851781	5.92236622078102e-10	FIBCD1;FIBCD1
cg11747586	6.10700585760866e-10	NRCAM;NRCAM;NRCAM
cg14249808	6.33962755256913e-10	QSOX2
cg06171839	6.84342169234857e-10	ZFAND3
cg22017105	6.8995229940681e-10	LINC01398
cg14669419	7.334841e-10
cg11861696	7.459243e-10	TANGO2;TANGO2;TANGO2;TANGO2;TANGO2;TANGO2;TANGO2;TANGO2;TANGO2;TANGO2;TANGO2;TANGO2;TANGO2;TANGO2
cg23042158	7.50770554142519e-10
cg05409047	7.609107e-10
cg02045760	7.64375117098513e-10
cg15857088	8.136963613177e-10	UHRF1BP1
cg19988558	8.30363566587438e-10
cg22635523	8.59182971644505e-10	HLA-DRB5
cg04530366	8.61687030702088e-10
cg07775170	8.73255786671647e-10
cg01338084	8.791651e-10	PISD
cg13360638	8.849327e-10	AMH
cg08242633	9.40656879155156e-10
cg22045604	9.437563e-10	KANSL1
cg00699919	9.437563312757e-10	GPR161
cg01742248	9.6614961262563e-10	GMDS;GMDS
cg12419229	9.6946573060274e-10	SORCS2
cg19318179	9.75728575330263e-10	CHN2;CHN2;CHN2;CHN2;CHN2
cg07853955	9.794376e-10	RPRD1B;TTI1;TTI1
cg05874923	9.8527e-10
cg24973221	1.01218621718139e-09	INPP5A
cg20367421	1.028206e-09	GJA3
cg07258695	1.03324483648438e-09
cg01947015	1.04208432507819e-09	DPY19L1P1
cg24960960	1.04600936680997e-09	SDHAP3
cg22024931	1.04902856062453e-09	SMN1;SMN2;SMN2;SMN2;SMN1;SMN2
cg27543572	1.08261874441841e-09
cg05337694	1.08394234409873e-09	C6orf125
cg11923920	1.10501653363617e-09	WDR17;WDR17;WDR17;WDR17
cg26748794	1.109773e-09	FAM38A
cg04603630	1.146243e-09	APOBEC3A_B
cg11489429	1.14725040252586e-09	SDC2
cg15552091	1.15668766238791e-09	ARHGAP25;ARHGAP25
cg08795713	1.18745109920529e-09
cg01714268	1.19716262303364e-09	TAPT1-AS1;TAPT1-AS1
cg08698639	1.221125e-09
cg00755791	1.23134763691294e-09	VCL;VCL
cg08946068	1.23507738538396e-09
cg20273576	1.251855e-09	AATK;MIR1250
cg11983323	1.28033657341275e-09	GRM6
cg00872435	1.29564815550014e-09
cg14444562	1.308661e-09	FBXW10;FBXW10;FBXW10
cg18771839	1.309459e-09	ANO1;ANO1
cg04369739	1.310559e-09
cg03125480	1.3402472657624e-09	PRDM16;PRDM16
cg16755749	1.39540263852731e-09	SEC13;SEC13;SEC13;SEC13
cg11868634	1.39540263852731e-09
cg21851621	1.41131643799519e-09
cg10546058	1.4633775382645e-09	HSPA4
cg17220632	1.46533239993234e-09	ARHGEF10
cg14085523	1.47147566103054e-09
cg07664909	1.47255824628785e-09	MIR29C;MIR29B2
cg03093843	1.51249996030122e-09	AGBL4
cg18849213	1.520992e-09	ULK1
cg03205258	1.529725e-09	TXNRD2;COMT;COMT
cg11060194	1.54876120677107e-09	SEMA4C
cg14113240	1.57045218498184e-09
cg18379824	1.58198481093244e-09	CASP9;CASP9;CASP9;CASP9;CASP9
cg12731092	1.63204519585572e-09
cg11618795	1.6337485437253e-09	DEFB104A;DEFB104B
cg04234536	1.66456348728924e-09	IL36RN
cg02352685	1.70581556364332e-09	BTNL8;BTNL8;BTNL8;BTNL8;BTNL8;BTNL8
cg04877503	1.71438579282959e-09	CCDC3
cg25923684	1.737864e-09	FRMD8;FRMD8;FRMD8
cg15790171	1.74916516992922e-09
cg24470900	1.75326369977145e-09	LINC01020
cg04732752	1.76937323906858e-09	MALRD1;MALRD1
cg09106334	1.80227778865793e-09	RALGDS;RALGDS;RALGDS;RALGDS;RALGDS
cg26043149	1.802278e-09	FECH;FECH;FECH;FECH
cg26121931	1.80278239890904e-09
cg03400661	1.808539e-09	SNAP25;SNAP25
cg18062706	1.84458291135205e-09
cg14182339	1.85918939352495e-09
cg02959351	1.86382e-09
cg19263494	1.8708552292902e-09	PMF1;SLC25A44
cg23352925	1.90974799758534e-09	GC;GC;GC
cg09440129	2.015144e-09	GNAO1;GNAO1
cg10407935	2.14847349055317e-09	LRPAP1
cg00989059	2.16883444852955e-09	ITIH5;ITIH5;ITIH5
cg16180556	2.17528457121745e-09	GSTM1;GSTM1
cg06123563	2.18103932948412e-09
cg16039889	2.1856504855224e-09	AIRN;AIRN;IGF2R
cg08930456	2.18731388430111e-09	TCF7L2;TCF7L2;TCF7L2;TCF7L2;TCF7L2;TCF7L2
cg12376289	2.28861e-09	ST20-MTHFS;MTHFS;MTHFS;MTHFS
cg16990132	2.309492e-09
cg01096250	2.3600482101673e-09
cg14011978	2.360218e-09	TMOD3
cg00318643	2.366315e-09
cg18086664	2.38965416027845e-09
cg15576576	2.401387e-09	ZNF331;ZNF331
cg12100178	2.47744449465682e-09
cg03421014	2.48001630470044e-09	MGST2
cg13610307	2.49604579378468e-09	CACNA1B
cg25625233	2.51726704834531e-09	MYSM1
cg24696067	2.53615206825729e-09	MAD1L1;MAD1L1;MAD1L1
cg00750481	2.543086e-09
cg03185552	2.574617e-09
cg13356354	2.57461744760589e-09	LOC93622
cg15837308	2.58316482677186e-09
cg12770425	2.61642969055957e-09
cg12845697	2.814971e-09	ARPC3;ARPC3
cg13683507	2.9091185417823e-09	ADARB2
cg24912473	2.98243e-09	SGTA
cg05841700	3.04427166009601e-09	PM20D1
cg20346869	3.14316395958481e-09
cg03413438	3.303017e-09
cg11747594	3.30301735434287e-09
cg10049063	3.340743e-09
cg20908131	3.387853e-09	C14orf64
cg11804965	3.519554e-09
cg18110333	3.51955427106812e-09	DUSP22;DUSP22
cg03507015	3.60175861866227e-09	ALAD
cg01076592	3.60662937200896e-09
cg11062466	3.60888455993802e-09
cg06500096	3.649714e-09	CACNA1A;CACNA1A
cg26044123	3.65962969256169e-09	GLIS1
cg07414060	3.66778799821645e-09	CEP72
cg20300135	3.740736e-09	MTA1
cg06516820	3.77425052029253e-09	LCNL1
cg14029903	3.79305043752232e-09	KIAA1688
cg24428837	3.82117203816416e-09
cg23704085	3.85392182455179e-09	COL11A2;COL11A2;COL11A2;COL11A2
cg07306515	3.88987e-09	DNAH2
cg26772386	3.892532e-09	PDE9A;PDE9A;PDE9A;PDE9A;PDE9A;PDE9A;PDE9A;PDE9A;PDE9A;PDE9A;PDE9A;PDE9A;PDE9A;PDE9A;PDE9A;PDE9A;PDE9A;PDE9A;PDE9A;PDE9A
cg04657146	3.926483e-09	HOOK2;HOOK2
cg06308982	3.971658e-09
cg05859229	4.102915e-09
cg14227325	4.18172055182223e-09	RGPD8;RGPD5
cg06283052	4.34926565205156e-09
cg20409752	4.55810394551026e-09	CAMTA1
cg18385852	4.631225e-09	ACTN1;ACTN1;ACTN1
cg15851958	4.682965e-09
cg26775940	4.689313e-09	LOC101928767
cg10125291	4.85942630326954e-09
cg18771165	4.862939e-09
cg20226743	4.918175e-09	TMEM116;TMEM116;TMEM116;TMEM116;TMEM116
cg09878200	4.99714441928442e-09
cg14170447	5.04842545797256e-09	AIM1
cg19985030	5.227236e-09	USH1G
cg15539786	5.25345998136166e-09
cg01394927	5.32838026071663e-09	FRMD1;FRMD1
cg14428878	5.336826e-09
cg18496131	5.35541569609069e-09
cg00638631	5.420567e-09	KCNJ6
cg05681977	5.42056704408466e-09	SLC39A4;SLC39A4
cg22687569	5.58724e-09
cg22509179	5.594455535675e-09	RUNX3;RUNX3
cg05896524	5.673716e-09	C21orf56;C21orf56
cg12374770	5.6885723805663e-09	SLC24A2;SLC24A2
cg13801271	5.783868e-09
cg13910026	5.9185245949157e-09	ADARB2
cg03559813	6.19000405290288e-09
cg20549346	6.45488160761616e-09	C6orf10
cg13529640	6.62325440492143e-09	ARL5B
cg03485694	6.692788e-09	EFCAB4B;EFCAB4B;EFCAB4B
cg17510627	6.96416509108289e-09	DTL;DTL;DTL
cg14614537	7.051154e-09
cg23961843	7.07980285046946e-09	RGL1;APOBEC4
cg20525258	7.089874e-09
cg00496228	7.09406357318719e-09	F11-AS1
cg01849401	7.11966747850993e-09	NOTCH4
cg03709234	7.19528e-09	KLRF2
cg13290180	7.22442753694929e-09	MAD1L1;MAD1L1;MAD1L1
cg15505543	7.316746e-09	USP43;USP43
cg02145088	7.43056185647987e-09	RHOBTB2;RHOBTB2;RHOBTB2
cg14632511	7.43391080205301e-09	WBSCR27
cg07134666	7.4749235586487e-09
cg14418592	7.4749235586487e-09	NRM
cg03543603	7.73694570318786e-09
cg03152388	7.736946e-09	ELMSAN1
cg23403192	7.736946e-09	USP16;USP16;USP16
cg11188618	7.751041e-09	XBP1;XBP1
cg12196389	7.85951864293412e-09
cg22200062	7.920281e-09	DLST;DLST;DLST
cg02849968	7.95597501407523e-09	CACNA1B;CACNA1B
cg04161956	8.16800538918102e-09
cg26423844	8.18374585290534e-09
cg12374345	8.502805e-09	MYO16;MYO16
cg11694187	8.502805e-09	PRKCB;PRKCB
cg07978029	8.50280542909782e-09
cg25482854	8.57532921058668e-09	RNVU1-19
cg20968048	8.59056366512099e-09
cg05859465	8.632658e-09
cg12284872	8.6629989692399e-09	KLHDC8A;KLHDC8A;KLHDC8A;KLHDC8A
cg07414162	8.6629989692399e-09	KALRN;KALRN
cg12262617	8.98055532058548e-09	SLC36A3;SLC36A3
cg03981954	8.98055532058548e-09	FEZF1;FEZF1
cg18737369	9.308404e-09
cg12211040	9.408374e-09	TMBIM4
cg07792871	9.43940416178125e-09	HCG9
cg26820915	9.49682425386363e-09	WDR41
cg18753337	9.616134e-09	ST20;ST20;ST20
cg24364568	9.731319e-09	A4GALT
cg09217327	9.954748e-09	ASCC2;ASCC2
cg07869695	9.99500956905313e-09
cg05747582	1.00210216045788e-08	DCTD;DCTD
cg17770738	1.02729307527085e-08
cg19769520	1.03251313491972e-08	PXDN
cg27176264	1.03934e-08
cg07796016	1.05321917956218e-08	LCE1C
cg17886888	1.0601461149083e-08
cg25853673	1.07120053722467e-08	EHMT2;EHMT2
cg06906965	1.104284e-08
cg12786714	1.11845982981329e-08
cg21638996	1.151133e-08	GPR137C
cg26286530	1.1670121046406e-08	TTC39A-AS1;TTC39A;TTC39A;TTC39A;TTC39A
cg27547377	1.16961131797177e-08
cg24895977	1.190127e-08
cg10887230	1.19997349135225e-08	LOC101929297
cg19482915	1.211682e-08	ASCC2;ASCC2
cg25725699	1.264889e-08	APOBEC3A_B
cg05221103	1.26488925858225e-08	LOC100507053
cg01069823	1.290673e-08	MCM5
cg18181209	1.305041e-08	CYTSB;CYTSB
cg05080777	1.32477122739048e-08	RTN4IP1
cg01155831	1.34278e-08
cg19648023	1.37032661146481e-08	MIR548N
cg22385966	1.38094806822937e-08
cg03459202	1.39924867207344e-08	DIP2C
cg25207627	1.40236493536631e-08	BASP1
cg15570656	1.40236493536631e-08
cg02386354	1.40236493536631e-08	FYN;FYN;FYN
cg11640194	1.40236493536631e-08
cg07999015	1.43669698898468e-08	JAK2
cg21755737	1.4723464277353e-08	PTPRN2;PTPRN2;PTPRN2;PTPRN2;PTPRN2
cg17209826	1.47265600651948e-08	FEZF1;FEZF1
cg27456999	1.487273e-08	PRPSAP1
cg14372062	1.48735916381933e-08	DMXL1;DMXL1;DMXL1;DMXL1;DMXL1;DMXL1
cg01235375	1.51725493548636e-08	LOC100507073
cg15028578	1.53165367979588e-08
cg23100955	1.556174e-08
cg22068740	1.58726420509755e-08
cg17666981	1.61336931110547e-08	TRIM27
cg18411883	1.65891018646292e-08
cg02446878	1.65891018646292e-08	FRMD3;FRMD3
cg06427586	1.68523642457736e-08	UNC5D
cg25736002	1.73255212068477e-08	REST
cg09147372	1.73696997076252e-08	MAPK15
cg02733865	1.75657597135133e-08
cg18261836	1.75705e-08	NPTN;NPTN;NPTN;NPTN
cg03266059	1.813612e-08	ZNF17
cg21550016	1.81885474680692e-08	PAX8;PAX8;PAX8;PAX8;PAX8;LOC440839;LOC654433
cg20460697	1.818855e-08	MALT1;MALT1
cg17435250	1.931549e-08	CYP2A7;CYP2A7
cg09220171	2.019137e-08
cg01295646	2.03984410631655e-08	MYOM2
cg19876388	2.06975677017308e-08
cg06157779	2.069757e-08
cg13639016	2.10213317300081e-08	MLANA
cg26441499	2.12966775787542e-08
cg20496693	2.20264246035596e-08	C7orf50;C7orf50;C7orf50
cg03042478	2.20644538604032e-08	NOBOX
cg01921845	2.217558e-08	AKT1;AKT1;AKT1
cg20175342	2.221485e-08	LINC00669
cg26023938	2.226483e-08	ATP5G1;ATP5G1
cg20575892	2.26763038713383e-08	PLB1;PLB1
cg00041079	2.28098008148258e-08	FAM160A1
cg10754910	2.35002404377694e-08	COBL;COBL
cg07951348	2.368868e-08	ABCA7
cg08742975	2.38860854784184e-08	LRRN2;LRRN2
cg03748376	2.41834249835681e-08	OR2L13;OR2L13
cg05721444	2.4238760744226e-08	FKBP9
cg09122588	2.42452e-08	HS6ST3
cg21011702	2.467124e-08	ZDHHC20
cg15552016	2.475044e-08	PLXNB2
cg14317384	2.4988681021429e-08
cg24023488	2.55053378035022e-08
cg12648671	2.562092e-08
cg26022684	2.56280681242532e-08	NBPF1
cg15276228	2.57600243546027e-08	CBLB
cg09972281	2.57600243546027e-08	TTLL11;TTLL11
cg21105476	2.59691052056364e-08	OR2T34
cg25673589	2.63936719828244e-08	LOC728554;LOC728554
cg17274632	2.67105915274173e-08	GRK5
cg08990543	2.67970472170465e-08	PAICS;PAICS;PAICS
cg07600064	2.71162615915791e-08	GCNT2
cg05869563	2.76898159738964e-08	LOC285484
cg02362819	2.771936e-08
cg20627509	2.83223584441275e-08	ASAH2;ASAH2
cg24313526	2.83432121919356e-08
cg05983061	2.93154983495482e-08	MOBP;MOBP
cg08142679	2.948285e-08
cg05197551	3.004959e-08	HPS5;HPS5;HPS5
cg09954197	3.019211e-08	PDCD6IPP2
cg13583586	3.0205912691446e-08	PTDSS2
cg04131969	3.06103131613206e-08	MYADML
cg13006594	3.15254271801744e-08	FLJ46284
cg21370869	3.16889318378677e-08	GJB7;C6orf162;C6orf162
cg04507495	3.16923187657434e-08
cg24668570	3.20167550019826e-08	KNDC1
cg06173543	3.26727940078934e-08
cg19027173	3.28760355311376e-08
cg10786572	3.33421606164683e-08
cg20594841	3.37335e-08
cg08675364	3.413862e-08
cg08015157	3.483834e-08
cg18918810	3.519451e-08
cg20269520	3.52766836049259e-08	MUC5B
cg11703018	3.613949e-08	PTPRB;PTPRB;PTPRB;PTPRB
cg15363314	3.78936074624147e-08
cg07253311	3.82098653480022e-08	ATF2;ATF2;ATF2;ATF2;ATF2;ATF2;ATF2;ATF2;ATF2;ATF2;ATF2;ATF2
cg21467050	3.821866e-08	MX1;MX1;MX1;MX1
cg15958366	3.83197578438117e-08	LPP;LPP;LPP
cg17520159	3.87067193652057e-08	KCNMB3;KCNMB3;KCNMB3;KCNMB3
cg11540553	3.870672e-08	LOC390595
cg14893161	4.02255285873528e-08	PM20D1;PM20D1
cg18665120	4.13096582967112e-08
cg05139571	4.14314252683975e-08	NUP210L;NUP210L
cg08422420	4.14466388709943e-08	SDHAP3
cg18693421	4.19483e-08	NUDT19
cg07272015	4.24564368464645e-08	ADTRP;ADTRP
cg11581263	4.247528e-08	ELOF1
cg09177337	4.25070236819017e-08	B3GNT2
cg26111308	4.327859e-08	TVP23B
cg23627246	4.3759811113814e-08	AFF3;AFF3
cg20759825	4.51345265887937e-08	CDH17
cg00413403	4.52989062324874e-08	SAP30L;SAP30L;SAP30L;SAP30L
cg13430430	4.60158074497395e-08	EGFLAM;EGFLAM
cg13422185	4.61567759923723e-08
cg11406134	4.66133893844144e-08	ALDH4A1;ALDH4A1;ALDH4A1
cg22166914	4.67931465591254e-08	ZYG11B
cg19716566	4.717012e-08	DNAJC3-AS1;DNAJC3
cg17117718	4.9122e-08
cg17900619	4.94570865057266e-08	ARHGAP10
cg26320663	4.95580898333945e-08
cg08368123	4.98612188301227e-08
cg19471466	5.01470346264455e-08
cg02937453	5.06662571113126e-08	KCNN3;KCNN3;KCNN3
cg26662493	5.09220491171363e-08	LY86-AS1
cg21052814	5.201736e-08	RASGRF1;RASGRF1
cg04097388	5.28057837066387e-08	AGAP1;AGAP1
cg02301128	5.33624032896115e-08
cg16012323	5.476195e-08	DVL2;DVL2
cg01483656	5.494928e-08	ZNF714
cg15541040	5.54337112535481e-08
cg07116010	5.5899821550278e-08
cg08818417	5.59117791180252e-08
cg04925196	5.766296e-08	POU6F1;POU6F1
cg23921777	5.76629634720573e-08	KIAA1530
cg14815125	5.866462e-08	PDE2A;PDE2A;PDE2A;PDE2A
cg01401913	6.01244120791009e-08
cg07929412	6.03962733130952e-08	LOC101927924
cg21083023	6.11568822743876e-08	COLEC11;COLEC11
cg12421437	6.15625206507836e-08	GIGYF1
cg20236627	6.33928600593433e-08	HLA-DOA
cg05635452	6.38160064653677e-08
cg26811927	6.51542765295478e-08	EPHA8;EPHA8
cg07444487	6.6608085797265e-08	ATE1;ATE1;ATE1;ATE1;ATE1;ATE1;ATE1-AS1;ATE1
cg17757773	6.7159436855872e-08	RNVU1-20;LINC00623;LINC00869;LOC103091866;LOC103091866;LOC103091866;LOC103091866;LOC103091866;LINC00623;LINC00623;LINC00623
cg15025200	6.74702391850292e-08
cg22041803	6.76889284480208e-08
cg11507624	6.773967e-08
cg08223915	6.810402e-08	TMCO3
cg08391733	6.87872611625985e-08	CDH23;LOC102723377;CDH23;CDH23;CDH23;CDH23
cg14802408	6.92102216863221e-08	MBL2
cg20507276	6.9467134063545e-08	OR2L13;OR2L13
cg22418233	6.9590239428837e-08	MKLN1
cg13328788	6.96978414553782e-08	NUP210L;NUP210L
cg20107632	7.001501e-08	JPH3;JPH3
cg06218165	7.07677299853022e-08
cg15163107	7.081567e-08
cg03025285	7.08736603793604e-08
cg10520799	7.16442378200758e-08
cg09136023	7.17803390644175e-08	NBPF1
cg17704839	7.213296e-08	UBL5;UBL5
cg01277538	7.216668e-08
cg04407388	7.3335e-08	DNM1P35
cg27546114	7.426398e-08
cg07666882	7.50023425153058e-08	NUDT12
cg21316899	7.61643525852915e-08	VPS41;VPS41
cg16512390	7.9575768629462e-08
cg14614539	8.176266562576e-08	NOTCH4
cg05788368	8.27187e-08	C12orf76
cg21537492	8.27939659683408e-08	SNTB1
cg26222689	8.30873051835302e-08	PRKCE
cg02598077	8.502915e-08	YWHAB;YWHAB
cg24601123	8.592104e-08
cg18071532	8.594929e-08	TMEM106C;TMEM106C;TMEM106C;TMEM106C
cg01528321	8.59492914862724e-08	TSPAN14;TSPAN14
cg02129337	8.77250487319789e-08
cg10936153	8.782582e-08
cg24076095	8.904842e-08
cg15706312	8.91799274004344e-08	WWC2
cg01050010	8.977136e-08	MYO1D
cg11195360	8.992991e-08	OR8B8
cg12093775	9.230718e-08
cg05449108	9.252163e-08	RPH3AL
cg06182854	9.26259094439576e-08
cg12551718	9.37409638121132e-08	RAB28;RAB28;RAB28
cg25089026	9.443736e-08	OPCML;OPCML
cg03064982	9.63304520338595e-08	LOC441025
cg22927827	9.636654e-08
cg00130086	9.797112e-08
cg11548732	9.79711219120933e-08	BAZ2B
cg02868244	9.87792707351135e-08
cg10899170	9.99307e-08	DEPDC5;DEPDC5;DEPDC5;DEPDC5;DEPDC5
cg26870756	1.005141e-07	ZNF675
cg09444327	1.00564655352054e-07	CCDC48
cg03889007	1.006564e-07	LDHA;LDHA;LDHA;LDHA;LDHA;LDHA
cg07218357	1.012898e-07	A2LD1
cg05711042	1.01289841371166e-07	FAT2
cg14218542	1.02401965541797e-07
cg11063371	1.02402e-07
cg27425262	1.0402476389655e-07	PSD4;LOC440839
cg11123583	1.043218e-07	NXN
cg02940645	1.059216e-07
cg15551646	1.064333e-07	SPINT3
cg12511214	1.087823e-07	CACNA1I;CACNA1I
cg20866694	1.09282680464722e-07
cg06379599	1.11151269219818e-07
cg22863148	1.11824517825251e-07	C6orf10;C6orf10
cg04276099	1.11824517825251e-07	PTPRN2;PTPRN2;PTPRN2
cg19643314	1.14140761752526e-07	ELK4;ELK4
cg13484324	1.14186035350881e-07
cg00207965	1.145843e-07	IFNAR1;IFNAR1
cg04167126	1.15771409369741e-07	PTAFR;PTAFR;PTAFR;PTAFR
cg11112532	1.168496e-07	SHF;SHF;SHF;SHF
cg08464036	1.168496e-07	ZNF562;ZNF562;ZNF562;ZNF562
cg25206705	1.186965e-07	ABR;ABR
cg08944170	1.19827986573454e-07	OR2L13;OR2L13
cg15737320	1.23403894062878e-07	FKBP9;FKBP9
cg06238316	1.240993e-07	ZNF714
cg00154902	1.24594855061372e-07
cg04243082	1.25380727267926e-07	ADAMTS13;ADAMTS13;ADAMTS13;ADAMTS13
cg26931334	1.278861e-07	PRSSL1
cg16885113	1.28241243320496e-07
cg05219616	1.29871055064773e-07
cg14159672	1.3014192201338e-07	PM20D1
cg10044179	1.301765e-07	C21orf81
cg02874992	1.309608e-07
cg05321307	1.34164372181923e-07	ARHGEF10
cg01326874	1.346155e-07	ZNF714;ZNF714;ZNF714;ZNF714;ZNF714
cg10200749	1.34615547870434e-07	NSUN5P1;NSUN5P1
cg22553087	1.353901e-07
cg02171206	1.360915e-07	WWOX;WWOX
cg07060347	1.36185142080578e-07	CUX1;CUX1;CUX1;CUX1;CUX1;CUX1;CUX1
cg25496932	1.365916e-07	JPH4;JPH4
cg14403776	1.39775648343369e-07	ZNF169
cg04996388	1.406193e-07	MYADML2
cg03780356	1.44616224367315e-07	EIF4G1;EIF4G1;EIF4G1;EIF4G1
cg13312247	1.44772e-07	MANSC4
cg09352518	1.493133e-07	ZNF714
cg00530648	1.49567293917516e-07	IFITM10
cg14822721	1.49823646183e-07	ZMAT4;ZMAT4
cg12267016	1.50281034432381e-07
cg09654669	1.51109336305005e-07
cg18913843	1.5228609451528e-07	HPCAL1;HPCAL1
cg14597098	1.5228609451528e-07	ADAP1;ADAP1;ADAP1;ADAP1;ADAP1
cg15509305	1.527077e-07	TMCO3
cg01290934	1.54841643631871e-07
cg05199761	1.55419297235005e-07	IL2RA;IL2RA;IL2RA
cg00945547	1.563149e-07	NRIP1
cg26758160	1.574117e-07	PPIP5K1;PPIP5K1;PPIP5K1;PPIP5K1;RNU6-28P
cg01445587	1.59637715343353e-07	NTPCR
cg12230892	1.607369e-07
cg00004786	1.62147920089112e-07
cg19096327	1.67166998918733e-07
cg17284116	1.67167e-07
cg16566111	1.71190863704175e-07
cg13547817	1.72311674909219e-07	ERP44
cg01026744	1.72910549349512e-07	NAP1L5;HERC3
cg12163508	1.73531391023902e-07	HSD17B7P2
cg08904058	1.765869e-07	FAM189A1
cg13512333	1.76832e-07	PDE3B
cg27188664	1.7754483093059e-07
cg23870316	1.7773584695361e-07
cg21931717	1.78302597573904e-07	SDHAP3
cg10285798	1.7843615501732e-07	EMB
cg25699073	1.79544612118577e-07
cg15161950	1.81053007117573e-07
cg17150749	1.815347e-07	RSPH14
cg22642718	1.839035e-07	KCNJ12
cg00916973	1.870984e-07
cg16085056	1.89751172214604e-07
cg11838237	1.89758603500526e-07
cg06160789	1.908991e-07	EPG5
cg07688274	1.91547263163064e-07
cg19345602	1.931995e-07	PATE1
cg12454639	1.93414978419513e-07	LINC01304
cg13392680	1.93788022986418e-07	TRPA1
cg15291136	1.93834160074096e-07
cg27313577	1.93834160074096e-07
cg18251767	1.96921137396956e-07	C6orf47
cg02659392	1.96921137396956e-07
cg01202976	1.972124e-07	ITPK1;ITPK1;ITPK1;NCRNA00203
cg20228636	1.97525920634368e-07
cg00530028	1.97662378673882e-07
cg02595245	1.988157e-07	HYDIN
cg11580351	1.99220108601898e-07	SPATA9
cg18631743	2.027611e-07	RANBP1;TRMT2A;TRMT2A
cg13421331	2.03774e-07
cg00419711	2.04796594565081e-07	NCRNA00200
cg02265440	2.074196e-07
cg26094139	2.07772031007332e-07	CCDC7;CCDC7
cg06394109	2.084733e-07
cg10147634	2.0876202890924e-07
cg14202601	2.10525677075567e-07	RBM28;RBM28;RBM28;RBM28
cg14128857	2.119458e-07
cg10659543	2.129674e-07	ZNF772;ZNF772
cg26429520	2.14342672665578e-07
cg19504605	2.15486741053282e-07	ZFP41
cg08835041	2.178173e-07
cg12804283	2.18554400393338e-07	FMN2
cg13012494	2.18811e-07	C21orf56;C21orf56
cg09298854	2.21266967885402e-07
cg11757444	2.218386e-07	RPTOR;RPTOR
cg21097881	2.2795896954345e-07	NPY
cg04550626	2.30370116992802e-07
cg21775007	2.30781053212819e-07	TDH
cg12858902	2.35239982035124e-07	GSTM5
cg08519233	2.41613003777232e-07	ALCAM
cg19402853	2.43752006380034e-07	MFSD2B
cg20245641	2.49646108413115e-07
cg06292396	2.49783025436517e-07	PALD1
cg12522722	2.508702e-07	ZW10
cg11454334	2.510972e-07	ARID3A
cg19874475	2.526193e-07	TFCP2;TFCP2;TFCP2
cg11130040	2.545986e-07
cg19413350	2.54774346178496e-07
cg06898225	2.58817199891824e-07
cg03809660	2.603736e-07
cg07947033	2.628739e-07	GNAS;GNAS;GNAS;GNASAS
cg11965913	2.70957654383889e-07	PM20D1
cg27103343	2.70957654383889e-07
cg11763394	2.7175586343009e-07	PAX8;PAX8;PAX8;PAX8;PAX8;LOC440839;LOC654433
cg09456505	2.8291050972647e-07
cg03769338	2.83194566567214e-07
cg00956193	2.854928e-07
cg25219173	2.86572694076278e-07	PLSCR1;PLSCR1
cg25044666	2.88423822322417e-07
cg16514085	2.89168711244638e-07	HLA-DRB1
cg11449925	2.89810854755032e-07	MEPE
cg00790055	2.90425727186235e-07	RERE;RERE
cg17830569	2.91469368156921e-07
cg19636627	2.91469368156921e-07
cg19882830	2.927087e-07	ZNF714;ZNF714;ZNF714;ZNF714
cg15668967	2.98523092478632e-07
cg22270253	2.98523092478632e-07
cg23337698	3.00699819105632e-07	OXER1
cg08516846	3.029245e-07
cg11903210	3.09601377175599e-07	LYZL2
cg20697926	3.181532e-07
cg23354933	3.18490454894778e-07
cg21441526	3.202334e-07	LAMA3;LAMA3;LAMA3;LAMA3
cg17299156	3.202334e-07	TNRC6B;TNRC6B;TNRC6B
cg07533224	3.22760542989177e-07	PM20D1
cg01464730	3.249062e-07	RPTOR;RPTOR
cg11792007	3.2821810973194e-07	DNAH7
cg11811131	3.490732e-07	PLA2G4D
cg02802904	3.51474200325916e-07	MGMT;MGMT
cg07555753	3.515189e-07	MFSD11;MFSD11;MFSD11;MFSD11;MFSD11;MFSD11;MFSD11
cg25288420	3.54972348448807e-07	GIPC2;GIPC2
cg01517571	3.56179113385432e-07	ACOT11;FAM151A
cg00059870	3.568465e-07
cg09033429	3.5761989972311e-07
cg13665025	3.581599e-07	RPRML
cg03678722	3.58818041415758e-07	AGFG1;AGFG1;AGFG1;AGFG1
cg10679755	3.58818041415758e-07	PLSCR1;PLSCR1
cg03762823	3.59563651265419e-07	SDK1
cg11235602	3.6123920270303e-07	MOBP;MOBP
cg02722613	3.75678386448723e-07	SEPSECS;SEPSECS;SEPSECS
cg16018729	3.75842636089605e-07	LOC729668
cg25019777	3.77132829828949e-07	USP46;USP46
cg16325326	3.79180845011433e-07	ZYG11B
cg10980791	3.810879e-07	FAM155A
cg16004056	3.81095261567541e-07	CNIH3
cg10434888	3.830611e-07	ATP6V0D1;ATP6V0D1
cg11735780	3.83061112588325e-07
cg20064577	3.883383e-07	LINC00343;LINC00343
cg21717870	3.903918e-07	CCDC94
cg05181157	3.92085e-07
cg19686637	3.93978e-07	SLC28A1;SLC28A1
cg00785941	3.95360878344651e-07	OR2L13;OR2L13
cg00339041	4.0584970821905e-07
cg24390233	4.06058391075759e-07	LAPTM4B
cg15740693	4.13177450036104e-07
cg08679502	4.337358e-07
cg00104484	4.354402e-07	TRIM6;TRIM6;TRIM6;TRIM6-TRIM34;TRIM6
cg07042985	4.354402e-07	CES1P1
cg19386998	4.45500276388382e-07	ZSCAN12
cg12536383	4.511715e-07	TBC1D22A;TBC1D22A;TBC1D22A;TBC1D22A;TBC1D22A
cg15918259	4.51881880125843e-07	LOC153328
cg18444916	4.55882025215597e-07
cg18902978	4.55882025215597e-07
cg09101031	4.58539927582128e-07	WDR37
cg06002485	4.6225128063873e-07	MCM9;MCM9
cg00424800	4.65182325997729e-07	GPR160
cg04077732	4.688829e-07	ZNF431;ZNF431
cg02456060	4.76345594769478e-07	UBE2E2
cg04772948	4.784684e-07	LOC284788;LOC284788
cg16588073	4.79093706527424e-07	NES
cg15708526	4.86367049205994e-07
cg06097659	4.8977979376361e-07	TNFRSF18;TNFRSF18;TNFRSF18;TNFRSF18;TNFRSF18;TNFRSF18
cg13141665	4.942229e-07	TDG
cg21101759	4.94228597282408e-07
cg26850807	4.963919e-07	ZFPM1
cg16562486	4.98171199850643e-07
cg22748895	4.99493445941114e-07
cg13872627	5.00798763778409e-07	HLA-C
cg02653030	5.04095131990808e-07	DAB2;DAB2
cg26531633	5.043351e-07	TBC1D24;TBC1D24
cg00114966	5.12676619117357e-07	LHX9;LHX9
cg09564679	5.16032774171963e-07	SMYD3;SMYD3
cg11912668	5.21489232591144e-07	CAMTA1
cg26472499	5.22348797418032e-07	SNHG6
cg25335009	5.25331976484445e-07	HDAC4
cg12396237	5.33775486623875e-07	CDCA2
cg25813100	5.3633513999747e-07
cg10962883	5.3633513999747e-07
cg22290832	5.36830777445986e-07
cg05452836	5.39243715236162e-07	PLSCR1
cg02725294	5.505507e-07	EP400
cg13243661	5.54479130386918e-07
cg22694480	5.55931862253897e-07	VIPR1
cg04014685	5.60190804795249e-07
cg22243260	5.6225280047131e-07
cg12826791	5.663013e-07	C21orf29
cg04468092	5.66431311455896e-07	LGI2
cg01299279	5.698283e-07	C18orf1;C18orf1;C18orf1;C18orf1;C18orf1;C18orf1
cg22048216	5.83586e-07
cg14362192	5.83929964035869e-07	PRKAR1B;PRKAR1B;PRKAR1B;PRKAR1B;PRKAR1B;PRKAR1B
cg26013827	5.882511e-07	C19orf57
cg05951042	5.88251120445746e-07	DOCK8;DOCK8;DOCK8
cg02648471	5.988876e-07
cg16458123	6.02095701073663e-07
cg05945647	6.10863e-07	TSNAXIP1;TSNAXIP1;TSNAXIP1;TSNAXIP1;TSNAXIP1;TSNAXIP1
cg02416122	6.14267650684699e-07	STK17A
cg26062244	6.15004722093621e-07	SENP6;SENP6;SENP6
cg00588198	6.15121562447082e-07
cg03417454	6.16261713559061e-07	ATE1;ATE1;ATE1;ATE1;ATE1;ATE1;ATE1-AS1
cg16979479	6.37920431254669e-07	CDK13;CDK13
cg12898220	6.41262286573835e-07	PM20D1
cg11371118	6.41262286573835e-07
cg10657933	6.412623e-07	LOC101928414
cg14618518	6.412623e-07
cg09858108	6.41868876316204e-07
cg27413950	6.433499e-07
cg17716961	6.468674e-07	PRKAB1
cg06513375	6.48886912181361e-07	ZNF251
cg15424377	6.54585978122843e-07
cg25731891	6.587014e-07
cg14298545	6.69146764363957e-07
cg15822414	6.77135440563457e-07
cg24709070	6.78091474871451e-07	GPR78;GPR78;GPR78;GPR78
cg10420426	6.95965730729135e-07
cg14332079	6.97060881244418e-07	KCTD9;CDCA2
cg00322261	6.970609e-07
cg01635303	6.970609e-07
cg04398695	6.99681e-07	GNG13;GNG13
cg17288747	7.06488714495588e-07	PPP1R14C
cg10232395	7.13350747657181e-07	CHD7
cg20046040	7.13350747657181e-07	COL14A1
cg04663285	7.13350747657181e-07	B4GALNT4
cg05583033	7.192778e-07
cg01584000	7.32052138106995e-07	MLN;MLN
cg02894362	7.423048e-07	ACTN4;ACTN4
cg25141757	7.50477087938157e-07
cg12126656	7.53152778623829e-07	INPP5A
cg25955330	7.74743636912112e-07
cg27492839	7.7727929201075e-07	ARHGAP15
cg16097834	7.820384e-07
cg18457375	7.924118e-07	RNPS1;RNPS1;RNPS1;RNPS1;RNPS1;RNPS1
cg21241241	7.947793e-07	NIN;NIN;NIN;NIN
cg13994177	7.996082e-07	SNORD116-1
cg25919922	8.101223e-07
cg17178900	8.10289481889369e-07	PM20D1
cg08924113	8.104205e-07	ARNTL2;ARNTL2;ARNTL2;ARNTL2;ARNTL2
cg02300694	8.1144380261777e-07	LOC728673;LOC403323;LOC403323
cg14216997	8.22767874843358e-07	GALNT12
cg11383134	8.27523220609562e-07
cg14222607	8.29161157278049e-07	NUDT18
cg19567623	8.29733787723439e-07
cg01045969	8.317282e-07	LLGL2;LLGL2;LLGL2
cg24503407	8.37712229638101e-07	PM20D1
cg13963044	8.38272262275389e-07	C9orf7;C9orf7
cg12288627	8.39218447987235e-07	GSTCD;GSTCD
cg16680530	8.49305916517209e-07	TATDN1;TATDN1;TATDN1;NDUFB9
cg24123057	8.55285674421511e-07	FDFT1
cg18752041	8.633388e-07	NCAM1;NCAM1
cg17304433	8.63338809131653e-07	ERGIC1
cg15123087	8.66503871576839e-07	ARHGEF5
cg13830619	8.665039e-07
cg11728928	8.665039e-07	CCL3
cg05393343	8.70271e-07
cg24481303	8.7677422449373e-07	PTPRN2;PTPRN2;PTPRN2
cg19872996	8.796443e-07	TRIM6;TRIM6-TRIM34;TRIM6
cg16731318	8.88975891273605e-07
cg02282594	8.895112e-07	PRMT5;PRMT5;PRMT5;PRMT5;PRMT5;PRMT5;LOC101926933
cg08677398	8.97899196478571e-07
cg13163896	9.033344e-07	SEPT9;SEPT9;SEPT9;SEPT9;SEPT9
cg08291040	9.115214e-07	RPL13AP5;SNORD35A;RPL13A
cg16625007	9.218383e-07	MYH14;MYH14;MYH14;MYH14;MYH14;MYH14
cg08139339	9.33990238548768e-07
cg24506221	9.43400575149563e-07	GSTM1;GSTM1
cg19033444	9.786113e-07	PRR5;PRR5
cg27066925	9.80932363891563e-07
cg21959034	9.81750898242048e-07	HLA-DRB6
cg21280320	9.8800342910877e-07
cg08081361	1.02081544460611e-06
cg11161881	1.023436e-06	ZNF44;ZNF44
cg10634217	1.02489024009541e-06	TCP1;TCP1;MRPL18
cg08874430	1.02489024009541e-06	FDFT1
cg18333937	1.04194453887164e-06	FREM3
cg06793162	1.04690462785132e-06
cg05335885	1.052478e-06
cg10020385	1.0527397011638e-06	MAF1;MAF1;SHARPIN;SHARPIN
cg17537403	1.05424268023574e-06	GPR160
cg03449857	1.06412518844716e-06
cg21770758	1.08018308493905e-06	RBM20
cg26379583	1.091536e-06	MICAL3
cg03023068	1.09711573920129e-06	SLC30A3
cg08926828	1.09711573920129e-06
cg15056878	1.108591e-06
cg18720828	1.108591e-06	NEDD4L;NEDD4L;NEDD4L;NEDD4L;NEDD4L;NEDD4L;NEDD4L;NEDD4L
cg05832202	1.122933e-06	SLC37A2;SLC37A2
cg02439483	1.12310286386088e-06
cg12935359	1.132298e-06	CKB
cg25449970	1.13400716348335e-06
cg26958078	1.134878e-06
cg03694466	1.1375718642079e-06
cg21797739	1.140482e-06	GGT1;GGT1;GGT1
cg10981331	1.14167511801299e-06
cg15020732	1.14491e-06	ZSCAN2;ZSCAN2;ZSCAN2
cg06915574	1.14714311821551e-06	DTX2P1-UPK3BP1-PMS2P11
cg07906995	1.148489e-06	IL27RA
cg19191858	1.157159e-06	SLC2A14;SLC2A14;SLC2A14;SLC2A14;SLC2A14;SLC2A14
cg19379406	1.15715939392164e-06	PCNXL2
cg07508413	1.15783187876128e-06
cg19398821	1.15887668477729e-06	TMEM232
cg07092725	1.162485e-06	KCNH5
cg14171060	1.168664e-06
cg19558832	1.16932317528413e-06	LINC00339;LINC00339;LINC00339;LINC00339;LINC00339;LINC00339;LOC101928043
cg26789264	1.173914e-06	DNAAF1
cg07157834	1.19739308463732e-06	PM20D1
cg26660316	1.20833403921186e-06	SLC25A46
cg21412084	1.229387e-06	APOL4;APOL4;APOL4;APOL4
cg17250082	1.23426394396538e-06
cg21587066	1.234264e-06	CCNA1;CCNA1;CCNA1;CCNA1
cg23681866	1.23887945136574e-06
cg05648010	1.24396215979087e-06
cg06027927	1.26155359301586e-06
cg22105714	1.271534e-06	DNAH3
cg19642292	1.27310760237272e-06	FDFT1;FDFT1;FDFT1;FDFT1;FDFT1;FDFT1;FDFT1;FDFT1;FDFT1
cg21598751	1.28468588720278e-06
cg26164240	1.29415114118355e-06
cg26354017	1.33172990588935e-06	PM20D1
cg21059158	1.33172990588935e-06
cg08754725	1.3318195104113e-06	SLC22A23;SLC22A23
cg15021292	1.33285069574045e-06	PIK3R1
cg19596870	1.33595164006432e-06	SERPINB6
cg02754945	1.3488132878926e-06
cg10104451	1.35597312264974e-06	ARC
cg03338584	1.35597312264974e-06	RNH1;RNH1;RNH1;RNH1;RNH1;RNH1;RNH1;RNH1
cg03555763	1.363509e-06	PCCA;PCCA;PCCA
cg22088683	1.38380614957986e-06	SLC39A4;SLC39A4;SLC39A4
cg21744417	1.38496325259409e-06
cg10682141	1.44948116523721e-06	MIR1268A
cg09129186	1.456197e-06
cg05677013	1.46463491515921e-06	PIGR
cg14139947	1.465185e-06
cg02367586	1.48008527817458e-06	TNFAIP8;TNFAIP8;TNFAIP8
cg01338139	1.480576e-06	C15orf53
cg25462716	1.49829690241425e-06	SLC12A2;FLJ33630
cg07624650	1.506872e-06	ZNF529;ZNF529;ZNF529
cg04504478	1.51660477390729e-06	NOM1
cg02103262	1.519331e-06
cg23746638	1.52362669255066e-06
cg09314196	1.525832e-06	ZNF492
cg09526469	1.54836194188886e-06	TRIO
cg09314225	1.57917988825945e-06	MORN1
cg26192748	1.5795545368533e-06	GTF2IRD2
cg00888521	1.58226348152104e-06	RASGRF2
cg13426857	1.60061251296458e-06	CCHCR1;CCHCR1;TCF19;TCF19;CCHCR1
cg19162470	1.603271e-06
cg06743283	1.62843e-06	ZNF814
cg07346464	1.654499e-06
cg02216947	1.6706320728667e-06	C1orf105
cg15284384	1.71165706407767e-06
cg16334093	1.71222616031161e-06	PM20D1
cg07401045	1.71516374776723e-06	LOC93622
cg21996072	1.726109e-06	PRSS22
cg26365831	1.747348e-06	RWDD2B
cg21528729	1.75551000140833e-06	INSIG1;INSIG1;INSIG1
cg17537073	1.774052e-06
cg09363029	1.78058515726442e-06
cg19830192	1.79093354985116e-06	C3orf67;C3orf67
cg12650227	1.81306517762053e-06	LCE3C
cg25201372	1.817269e-06	TBC1D4
cg20927059	1.820646e-06	TFCP2
cg27119318	1.822708e-06	WRB;WRB
cg17938411	1.82357924394772e-06
cg18127410	1.845856e-06	SCUBE2;SCUBE2
cg15807123	1.859154e-06
cg04528565	1.872341e-06
cg03452690	1.88907492340988e-06
cg17318058	1.89855840594715e-06	DIP2C
cg04201910	1.90590967418874e-06	MCPH1-AS1;MCPH1
cg20389709	1.90748543387644e-06	KLF11;KLF11;KLF11
cg06329735	1.926661e-06	KLHL35
cg12182186	1.93542604229052e-06
cg00857862	1.94312196981392e-06	MAP4;MAP4;MAP4;MAP4
cg00912449	1.979908e-06
cg18610079	1.979908e-06	LMNB2
cg24864576	1.987165e-06
cg15821620	1.9930488169161e-06	LOC220729
cg00820294	1.99872462223544e-06	GNG12-AS1;WLS
cg09598285	2.001045e-06
cg11297723	2.015655e-06	TFCP2
cg24798398	2.01780857453756e-06
cg17216506	2.022748e-06
cg15053096	2.02980549433681e-06
cg21135466	2.03030888264232e-06	PGBD2;PGBD2
cg22786756	2.031414e-06	PPM1A;PPM1A;PPM1A
cg15679007	2.060904e-06
cg23936860	2.071221e-06	IL16
cg00579468	2.0824650279978e-06
cg20547929	2.087443e-06
cg22494932	2.08843510370248e-06
cg11878365	2.08843510370248e-06	XKR5
cg24892139	2.09550629278299e-06	SPEF2;SPEF2
cg11217603	2.110871e-06	RNF114
cg11168423	2.12221248854892e-06	ANO10
cg01529207	2.151396e-06	NDUFA6
cg23876832	2.176943e-06
cg06892295	2.18308949918395e-06	NRG3;NRG3;NRG3
cg26306105	2.210914e-06
cg10070864	2.22681e-06
cg09726412	2.23754148577997e-06	PHRF1
cg00248914	2.28134737860026e-06	SGMS1
cg02197629	2.284821e-06	C21orf81
cg09307518	2.29276499086071e-06
cg16273524	2.32268605498775e-06	THUMPD2;THUMPD2
cg27396048	2.32478093559787e-06	TNXB
cg05011589	2.344713e-06	DLGAP4
cg02466788	2.35300472539291e-06
cg21085686	2.357969e-06
cg11733617	2.38478e-06	UNC93B1
cg09626540	2.3852050778122e-06	PGBD5
cg26631044	2.41246945693975e-06	FNDC3B;FNDC3B
cg03226624	2.42506459366635e-06	MIR137HG
cg15087409	2.438491e-06
cg00827519	2.569569e-06	TRIM6;TRIM6;TRIM6;TRIM6-TRIM34;TRIM6
cg24593279	2.61248232306308e-06
cg05823759	2.64327120831472e-06
cg00454290	2.64698859090767e-06
cg08537890	2.655981e-06
cg06514839	2.66947889275812e-06	HAPLN1
cg22038372	2.676138e-06	CDH4
cg04732548	2.68613068298266e-06
cg00004883	2.698006e-06	LDHD;LDHD
cg16072462	2.70795910453249e-06	PF4
cg10562442	2.74918053606395e-06	ARHGAP39;ARHGAP39;ARHGAP39
cg20067138	2.75330538784578e-06
cg14011486	2.78243763016007e-06	LIN28
cg03227505	2.80419724272564e-06
cg16538728	2.818003e-06
cg02904485	2.81800320642274e-06	PTPRG
cg08762424	2.81800320642274e-06
cg18051740	2.8292087486912e-06	PTPRN2;PTPRN2;PTPRN2;PTPRN2;PTPRN2
cg27434922	2.829209e-06
cg02873933	2.837754e-06
cg19576125	2.853685e-06	SLC43A1
cg10780632	2.857872e-06	MAPT;MAPT;LOC100128977;LOC100130148;MAPT;MAPT;MAPT;MAPT
cg25857471	2.87392861568248e-06	DPCR1
cg11258982	2.897154e-06	PAWR
cg09212610	2.906909e-06	GABARAPL3
cg08265967	2.92064273074884e-06
cg19522930	2.923103e-06
cg24467349	2.92560346139422e-06	GSTM5
cg09550624	2.94729471810477e-06	CORO2A;CORO2A
cg11885357	2.96348699421342e-06	ESYT3
cg10193290	2.967172e-06	WDFY2
cg25450304	2.97727849907211e-06
cg16621935	2.988582e-06
cg17120270	3.01225103847058e-06	DGKD;DGKD
cg01829399	3.063877e-06	TSHZ2;TSHZ2
cg27005255	3.06691894783436e-06	HSPE1;HSPE1;HSPD1;HSPD1
cg09266924	3.069404e-06
cg10459672	3.07547446980973e-06
cg26081900	3.09742170505827e-06	BTNL3
cg23150814	3.11352258772099e-06	FKBP9P1;FKBP9P1;FKBP9P1;FKBP9P1
cg10468761	3.11873837958049e-06
cg01198024	3.153555e-06	MRAP;MRAP
cg08834518	3.20378682295732e-06	ANXA10
cg00624017	3.20586079561225e-06	SYCE1;SPRNP1
cg09607712	3.22853626068754e-06
cg19254387	3.26338582502642e-06
cg14463348	3.316982e-06	KDM5A
cg03377939	3.352259e-06
cg15551214	3.355142e-06	ATXN7L3B;ATXN7L3B
cg06527016	3.371753e-06	CES1;CES1;CES1
cg26722769	3.40909373783573e-06	NEK1
cg18013185	3.453399e-06	FAM19A5;FAM19A5
cg13615322	3.46750144987617e-06	PLSCR1;PLSCR1
cg06981644	3.497881e-06	LINC01441;LINC01440
cg13019465	3.50853e-06	ZNF90
cg15648040	3.538553e-06	PHF21B;PHF21B;PHF21B;PHF21B
cg01515516	3.577123e-06	PKN1
cg15137954	3.587709e-06	TRIM6;TRIM6-TRIM34;TRIM6;TRIM6;TRIM6;TRIM6-TRIM34;TRIM6;TRIM6;TRIM6
cg19684207	3.587709e-06	WRB;WRB
cg19111238	3.598024e-06	WFDC11
cg10109614	3.645713e-06	GYLTL1B;GYLTL1B;GYLTL1B
cg19106932	3.645713e-06
cg19935923	3.700799e-06
cg27384569	3.721677e-06	GABRB3;GABRB3
cg20718434	3.7418272545048e-06	ELFN1
cg03716942	3.742344998854e-06	GNB1
cg04764131	3.76043183952374e-06	TAPT1;FLJ39653;FLJ39653
cg17746033	3.77184347872277e-06	SAP30L;SAP30L;SAP30L;SAP30L
cg12476823	3.777259e-06	SNORD114-25;SNORD114-24;SNHG24
cg23079911	3.84897759934608e-06	RAB4A;RAB4A;RAB4A
cg20440480	3.86343765474833e-06	FDFT1;FDFT1;FDFT1;FDFT1;FDFT1;FDFT1;FDFT1;FDFT1;FDFT1;FDFT1
cg00823069	3.863438e-06	PSMC1
cg23603995	3.87088664963259e-06	ARID1B;ARID1B;ARID1B
cg15411272	3.91188511167645e-06
cg06965316	3.9594011761276e-06	EIF4EBP2
cg26342676	3.961741e-06	SLC25A21;SLC25A21;LOC100129794
cg25956966	4.02554495371063e-06
cg00180531	4.03389352904041e-06	DOCK7;DOCK7;DOCK7;DOCK7
cg03456133	4.04418224122206e-06
cg11261372	4.04795723572988e-06	ATP2B2;ATP2B2
cg03539016	4.06453161002613e-06
cg23798387	4.095124e-06	KIAA0100
cg01294637	4.112532e-06	ARL17A;ARL17A;ARL17A;ARL17A;ARL17A
cg02145269	4.12941166064378e-06
cg06062652	4.156232e-06	PGM2L1
cg01347035	4.15757134807011e-06
cg02626665	4.17356820599665e-06
cg11141652	4.204948e-06	GSTTP1
cg06254525	4.26560211405805e-06	NCRNA00200
cg06779890	4.276715e-06	LINC00351
cg14700153	4.356339e-06
cg25863408	4.41759873772966e-06	LINC01225
cg06942262	4.432952e-06
cg04056620	4.449803949822e-06	MRAS;MRAS;MRAS;MRAS;MRAS;MRAS
cg20221740	4.449804e-06	SLN
cg25592564	4.45044553204243e-06
cg09502221	4.45528960553114e-06	TYW3;CRYZ;CRYZ;TYW3;TYW3;CRYZ;CRYZ
cg21315874	4.465022e-06	ST20
cg22011561	4.465022e-06	PHF21B;PHF21B;PHF21B;PHF21B
cg07846168	4.486408e-06	GPC6
cg01761703	4.50294701525832e-06	BTNL3
cg12672189	4.50880677652137e-06
cg04526616	4.53660785691861e-06	FOXK1
cg01598129	4.55816131723159e-06	WWC2
cg02290684	4.56040496614762e-06	ESPNL
cg05059571	4.574456e-06	KIAA1609
cg25198485	4.57470469214388e-06
cg12321415	4.643604e-06
cg12602945	4.68368e-06	CGB1
cg03384979	4.689581e-06	GJA3
cg00031303	4.70775729524783e-06
cg23015303	4.738566e-06	FHOD3;FHOD3;FHOD3
cg16835101	4.740074e-06
cg14220329	4.742215990543e-06	RNF220
cg09973771	4.76953147541638e-06	SNTG2
cg16007266	4.808011e-06	NLRC5
cg25233221	4.80819839455326e-06	RARB;RARB;RARB;RARB;RARB;RARB;RARB;RARB;RARB;RARB
cg13261970	4.83408784894385e-06	UTRN
cg20032355	4.927326e-06	KANSL1;KANSL1;KANSL1
cg16991858	4.95350560501131e-06	ADSS
[truncated: 10,826 more rows]
